# Supplementary material for: Benefit-cost analysis of coordinated strategies for control of rabies in Africa
Source: Nat Commun. 2023 Sep 7;14:5370. doi: 10.1038/s41467-023-41110-2 (PMC10484917; doi:10.1038/s41467-023-41110-2)
Supplement: Supplementary file 4 — Supplementary Data 1 [file 41467_2023_41110_MOESM4_ESM.xlsx]

## Sheet: Pop_Data
country_code	iso_a2	country_name	dog_population_lb	dog_population_mean	dog_population_ub	dog_population_increase_lb	dog_population_increase_mean	dog_population_increase_ub	probability_pep_lb	probability_pep	probability_pep_ub	vac_price_2024_lb	vac_price_2024_mean	vac_price_2024_ub	vac_price_2025_lb	vac_price_2025_mean	vac_price_2025_ub	pep_price_2024_lb	pep_price_2024_mean	pep_price_2024_ub
DZA	DZ	Algeria	2.17295e+06	3.25227e+06	4.86246e+06	0.00318198	0.00475813	0.00615989	0.897046	0.996717	0.9999	5.21474	6.63716	8.23845	5.21543	6.64328	8.23438	100	125	150
AGO	AO	Angola	1.9739e+06	2.88647e+06	4.22133e+06	0.0169936	0.0187056	0.0202925	0.852901	0.947667	0.9999	3.51473	4.40659	5.37771	3.52131	4.41074	5.37391	100	125	150
BEN	BJ	Benin	932527	1.30306e+06	1.8196e+06	0.0147671	0.016165	0.0175946	0.802834	0.892038	0.981242	2.76562	3.43463	4.13848	2.7608	3.43482	4.13002	100	125	150
BWA	BW	Botswana	133613	197961	293168	0.00349013	0.00530523	0.00694043	0.893019	0.992243	0.9999	8.98546	11.5598	14.5363	8.96139	11.5456	14.5159	100	125	150
BFA	BF	Burkina_Faso	1.90219e+06	2.57979e+06	3.4861e+06	0.0128915	0.014021	0.0152588	0.62767	0.697411	0.767152	2.21688	2.73487	3.25337	2.21338	2.73167	3.25103	100	125	150
BDI	BI	Burundi	1.25934e+06	1.67282e+06	2.20669e+06	0.017428	0.0180055	0.018678	0.588364	0.653738	0.719112	1.46405	1.79815	2.11323	1.46258	1.79974	2.11988	100	125	150
CMR	CM	Cameroon	1.74213e+06	2.4839e+06	3.54215e+06	0.0134348	0.0149974	0.0165251	0.850469	0.944965	0.9999	3.00799	3.75559	4.54428	3.00724	3.75384	4.53581	100	125	150
CAF	CF	Central_African_Republic	419795	579823	799588	0.0176721	0.0189767	0.0203465	0.656994	0.729994	0.802993	1.77425	2.17585	2.56282	1.77131	2.17757	2.56745	100	125	150
TCD	TD	Chad	1.60549e+06	2.15697e+06	2.88345e+06	0.0196931	0.0204664	0.0213402	0.620033	0.688926	0.757818	1.97371	2.42911	2.87545	1.97864	2.42997	2.87181	100	125	150
COD	CD	Democratic_Republic_of_the_Congo	7.21891e+06	1.00333e+07	1.39301e+07	0.0196168	0.0210417	0.0225139	0.502973	0.558859	0.614745	1.84912	2.276	2.6842	1.84971	2.27411	2.68712	100	125	150
COG	CG	Congo	321274	471271	691294	0.0124281	0.0139679	0.015393	0.874163	0.971292	0.9999	3.58608	4.51296	5.50628	3.5897	4.50896	5.51035	100	125	150
CIV	CI	Cote_dIvoire	1.88646e+06	2.65399e+06	3.73271e+06	0.0137586	0.0151297	0.0165137	0.767058	0.852287	0.937515	3.98005	5.01656	6.15617	3.97838	5.01121	6.1477	100	125	150
DJI	DJ	Djibouti	50307.8	76592.6	116313	0.0055581	0.00659914	0.00750867	0.806239	0.895821	0.985403	4.80746	6.09429	7.5251	4.80452	6.09133	7.52745	100	125	150
EGY	EG	Egypt	8.07325e+06	1.11623e+07	1.54104e+07	0.00749104	0.00836727	0.00929648	0.893962	0.993292	0.9999	5.33254	6.78774	8.42107	5.33996	6.80043	8.43327	100	125	150
GNQ	GQ	Equatorial_Guinea	83248.9	124311	185455	0.0115129	0.0128927	0.0141322	0.875465	0.972739	0.9999	10.1163	13.1024	16.5403	10.1467	13.0929	16.5188	100	125	150
ERI	ER	Eritrea	273389	377047	519115	0.00917418	0.0105104	0.011916	0.670887	0.74543	0.819973	1.90137	2.34086	2.76326	1.89632	2.33866	2.76185	100	125	150
SWZ	SZ	Eswatini	103497	139161	186208	0.00825383	0.00869845	0.00920489	0.870227	0.966919	0.99999	5.69043	7.25791	9.01888	5.69464	7.25649	9.01762	100	125	150
ETH	ET	Ethiopia	1.12304e+07	1.50541e+07	2.00719e+07	0.0133152	0.0141456	0.0150868	0.701213	0.779125	0.857038	2.23873	2.7689	3.29509	2.24326	2.76951	3.29397	100	125	150
GAB	GA	Gabon	85712.2	138851	222259	0.011605	0.0127538	0.0136476	0.89594	0.995489	0.9999	9.643	12.4853	15.7226	9.65365	12.4781	15.7316	100	125	150
GMB	GM	Gambia	157560	227585	328828	0.0109514	0.0126096	0.0141855	0.794466	0.88274	0.971014	2.12444	2.62159	3.10859	2.12738	2.62127	3.1086	100	125	150
GHA	GH	Ghana	2.06676e+06	2.94524e+06	4.19784e+06	0.00756311	0.0091437	0.0106894	0.876703	0.974114	0.9999	3.83138	4.82891	5.90176	3.82539	4.82949	5.91569	100	125	150
GIN	GN	Guinea	1.0899e+06	1.49207e+06	2.0376e+06	0.0120312	0.0130936	0.0142374	0.659346	0.732607	0.805868	2.49157	3.08745	3.6944	2.48784	3.08726	3.69006	100	125	150
GNB	GW	Guinea_Bissau	152576	211493	292789	0.0115531	0.0124771	0.0134506	0.679853	0.755393	0.830932	2.10277	2.59154	3.07353	2.10294	2.5897	3.06558	100	125	150
KEN	KE	Kenya	4.59616e+06	6.21095e+06	8.35855e+06	0.00914549	0.0101326	0.011227	0.864828	0.96092	0.9999	3.36418	4.22684	5.14484	3.36739	4.22926	5.15163	100	125	150
LSO	LS	Lesotho	190822	258228	348075	0.00161582	0.00255285	0.00359001	0.826344	0.91816	0.9999	2.48673	3.07626	3.68349	2.47937	3.07435	3.67523	100	125	150
LBR	LR	Liberia	351225	494532	696136	0.0104808	0.0119038	0.0133356	0.622592	0.691769	0.760945	1.94717	2.39787	2.83389	1.95073	2.39755	2.83179	100	125	150
LBY	LY	Libya	290099	446788	685474	0.00216317	0.00351244	0.00465677	0.898702	0.998558	0.9999	7.55485	9.73645	12.2339	7.5582	9.73781	12.1893	100	125	150
MWI	MW	Malawi	1.92906e+06	2.57294e+06	3.41052e+06	0.0160571	0.0166917	0.017423	0.767058	0.852287	0.937515	1.91835	2.35709	2.78605	1.91161	2.35447	2.78035	100	125	150
MLI	ML	Mali	1.67297e+06	2.31777e+06	3.20689e+06	0.0176	0.0190748	0.0206062	0.692851	0.769835	0.846818	2.21244	2.7321	3.25489	2.21404	2.73108	3.2523	100	125	150
MRT	MR	Mauritania	304467	431807	612431	0.0134443	0.0151577	0.0168435	0.828998	0.921109	0.9999	3.06895	3.83783	4.64324	3.0753	3.84107	4.6465	100	125	150
MAR	MA	Morocco	2.09095e+06	3.02822e+06	4.38685e+06	-0.00113103	0.000417698	0.00188568	0.886347	0.984829	0.9999	4.93073	6.26922	7.76311	4.93926	6.27618	7.75022	100	125	150
MOZ	MZ	Mozambique	2.60968e+06	3.57378e+06	4.88212e+06	0.0153299	0.0165129	0.0177814	0.604415	0.671573	0.73873	1.76078	2.16028	2.54273	1.75464	2.16069	2.54422	100	125	150
NAM	NA	Namibia	167944	236440	332787	0.00428025	0.0060987	0.0079081	0.892242	0.99138	0.9999	6.23741	7.96291	9.91535	6.21941	7.96199	9.94211	100	125	150
NER	NE	Niger	2.55376e+06	3.40308e+06	4.50612e+06	0.0293721	0.0298723	0.0304524	0.529314	0.588127	0.646939	1.86307	2.29055	2.70562	1.86638	2.29003	2.70413	100	125	150
NGA	NG	Nigeria	1.45587e+07	2.04931e+07	2.88389e+07	0.0104387	0.0120568	0.013677	0.834044	0.926716	0.9999	3.4544	4.33979	5.29125	3.4591	4.3402	5.288	100	125	150
RWA	RW	Rwanda	1.29475e+06	1.72692e+06	2.28911e+06	0.0138649	0.0143822	0.0149805	0.805116	0.894573	0.98403	2.12767	2.61818	3.10622	2.12059	2.61903	3.11099	100	125	150
SEN	SN	Senegal	1.21088e+06	1.69104e+06	2.3599e+06	0.0149913	0.0163138	0.0176706	0.834044	0.926716	0.9999	2.95459	3.6785	4.44163	2.9611	3.68043	4.44728	100	125	150
SLE	SL	Sierra_Leone	632155	874255	1.2073e+06	0.00868978	0.0098823	0.0111348	0.640131	0.711257	0.782382	1.77594	2.18172	2.57404	1.77343	2.17999	2.57045	100	125	150
SOM	SO	Somalia	1.27135e+06	1.76868e+06	2.45813e+06	0.0176978	0.0190862	0.0205193	0.497062	0.552292	0.607521	1.69689	2.08727	2.45571	1.69612	2.08497	2.4569	100	125	150
ZAF	ZA	South_Africa	3.16148e+06	4.63064e+06	6.78282e+06	-4.30466e-05	0.00149765	0.00292678	0.891603	0.99067	0.9999	8.60762	11.0876	13.8944	8.60298	11.0818	13.9421	100	125	150
SSD	SS	South_Sudan	989154	1.32356e+06	1.76104e+06	0.0112837	0.0120079	0.0128344	0.620033	0.688926	0.757818	1.60412	1.973	2.32253	1.60671	1.9746	2.3223	100	125	150
SDN	SD	Sudan	3.76365e+06	5.13941e+06	6.99868e+06	0.0138529	0.0149242	0.0160835	0.778667	0.865185	0.951704	2.05012	2.52338	2.98948	2.05224	2.52312	2.99142	100	125	150
TZA	TZ	United_Republic_of_Tanzania	5.29469e+06	7.22983e+06	9.8449e+06	0.0160565	0.0173495	0.0187398	0.839513	0.932793	0.9999	2.44622	3.03248	3.63202	2.44985	3.0342	3.6298	100	125	150
TGO	TG	Togo	652941	902804	1.24643e+06	0.0122378	0.0135317	0.0148874	0.811679	0.901865	0.992052	2.29639	2.83666	3.37557	2.29594	2.83611	3.37755	100	125	150
TUN	TN	Tunisia	629801	929026	1.3701e+06	-0.00124419	0.000122443	0.00137885	0.897046	0.996717	0.9999	5.38031	6.86274	8.49624	5.37511	6.86009	8.50608	100	125	150
UGA	UG	Uganda	4.19829e+06	5.65064e+06	7.56966e+06	0.0145642	0.0155573	0.0166678	0.822666	0.914073	0.9999	2.15178	2.65298	3.15265	2.15093	2.65312	3.15035	100	125	150
ZMB	ZM	Zambia	1.46068e+06	2.02633e+06	2.80765e+06	0.0141473	0.0154949	0.0168954	0.806239	0.895821	0.985403	2.42967	3.01048	3.59587	2.42814	3.0113	3.59618	100	125	150
ZWE	ZW	Zimbabwe	1.33685e+06	1.81732e+06	2.46228e+06	0.0115799	0.0123469	0.0131923	0.726697	0.807441	0.888185	3.08864	3.86228	4.67734	3.09208	3.85994	4.67269	100	125	150

## Sheet: AVG_HCE_Data
Year	DZA	AGO	BEN	BWA	BFA	BDI	CMR	CAF	TCD	COD	COG	CIV	DJI	EGY	GNQ	ERI	SWZ	ETH	GAB	GMB	GHA	GIN	GNB	KEN	LSO	LBR	LBY	MWI	MLI	MRT	MAR	MOZ	NAM	NER	NGA	RWA	SEN	SLE	SOM	ZAF	SSD	SDN	TZA	TGO	TUN	UGA	ZMB	ZWE
2024	97714.8	61069.2	40420.1	201762	26226.9	6764.04	46912.6	14239.3	19644	16528.2	61422	72269.6	92366.7	105320	238904	17809.3	119921	26964.3	222424	23868.7	67842.3	33854.4	22782.1	56786.4	30701.7	18861.9	159930	18357.4	26220.1	48283.9	91846.6	14295.2	132528	16994	57247.7	23366.4	45457.6	14238.7	12792.6	190032	10263.2	21419.1	32131.8	27808	100597	24736.2	32010.7	49156
2025	95853.5	59905.9	39650.2	197919	25727.4	6635.2	46019.1	13968.1	19269.9	16213.4	60252.1	70893.1	90607.3	103314	234354	17470.1	117636	26450.7	218187	23414	66550.1	33209.6	22348.2	55704.7	30116.9	18502.7	156883	18007.8	25720.7	47364.2	90097.2	14022.9	130004	16670.3	56157.2	22921.3	44591.7	13967.5	12548.9	186413	10067.8	21011.1	31519.8	27278.3	98681	24265.1	31401	48219.7
2026	94027.8	58764.9	38895	194149	25237.3	6508.81	45142.5	13702	18902.8	15904.5	59104.4	69542.7	88881.5	101346	229890	17137.3	115396	25946.9	214031	22968	65282.4	32577	21922.5	54643.7	29543.2	18150.2	153895	17664.8	25230.7	46462.1	88381.1	13755.8	127528	16352.8	55087.6	22484.7	43742.4	13701.4	12309.9	182862	9875.99	20610.9	30919.4	26758.7	96801.4	23802.9	30802.8	47301.2
2027	92236.8	57645.6	38154.1	190451	24756.6	6384.84	44282.6	13441	18542.8	15601.6	57978.6	68218.1	87188.5	99416	225511	16810.9	113198	25452.6	209954	22530.6	64039	31956.5	21504.9	53602.9	28980.5	17804.5	150964	17328.3	24750.2	45577.1	86697.6	13493.8	125098	16041.3	54038.3	22056.4	42909.2	13440.4	12075.4	179379	9687.87	20218.3	30330.5	26249	94957.6	23349.5	30216.1	46400.2
2028	90479.9	56547.5	37427.4	186823	24285.1	6263.22	43439.2	13185	18189.6	15304.4	56874.3	66918.7	85527.8	97522.3	221216	16490.7	111042	24967.8	205955	22101.4	62819.2	31347.8	21095.3	52581.9	28428.5	17465.4	148088	16998.2	24278.7	44708.9	85046.2	13236.7	122716	15735.7	53009	21636.3	42091.9	13184.4	11845.4	175962	9503.34	19833.2	29752.8	25749	93148.9	22904.7	29640.6	45516.4
2029	88756.4	55470.4	36714.4	183265	23822.5	6143.92	42611.7	12933.9	17843.1	15012.9	55791	65644.1	83898.7	95664.8	217002	16176.6	108926	24492.2	202032	21680.4	61622.6	30750.7	20693.5	51580.3	27887	17132.7	145268	16674.5	23816.3	43857.3	83426.3	12984.6	120378	15436	51999.3	21224.2	41290.1	12933.3	11619.8	172610	9322.33	19455.4	29186	25258.6	91374.6	22468.4	29076	44649.5
2030	87065.8	54413.9	36015.1	179774	23368.7	6026.89	41800.1	12687.5	17503.2	14726.9	54728.3	64393.7	82300.6	93842.6	212869	15868.5	106852	24025.7	198184	21267.5	60448.8	30165	20299.3	50597.8	27355.8	16806.4	142501	16356.8	23362.6	43022	81837.2	12737.3	118085	15142	51008.8	20819.9	40503.6	12687	11398.5	169323	9144.76	19084.8	28630.1	24777.5	89634.1	22040.5	28522.2	43799
2031	85407.4	53377.4	35329.1	176350	22923.6	5912.1	41003.9	12445.8	17169.8	14446.4	53685.8	63167.1	80733	92055.1	208814	15566.2	104816	23568.1	194409	20862.4	59297.4	29590.4	19912.7	49634.1	26834.7	16486.2	139786	16045.3	22917.6	42202.5	80278.4	12494.7	115836	14853.6	50037.2	20423.3	39732.1	12445.3	11181.4	166097	8970.57	18721.3	28084.8	24305.5	87926.8	21620.7	27978.9	42964.7
2032	83780.6	52360.7	34656.2	172991	22487	5799.48	40222.9	12208.8	16842.8	14171.3	52663.2	61964	79195.2	90301.7	204837	15269.7	102820	23119.2	190706	20465	58168	29026.8	19533.4	48688.6	26323.6	16172.2	137124	15739.7	22481.1	41398.6	78749.3	12256.7	113630	14570.6	49084.2	20034.3	38975.3	12208.2	10968.4	162934	8799.7	18364.7	27549.8	23842.5	86252	21208.8	27446	42146.3
2033	82184.8	51363.4	33996.1	169696	22058.6	5689.02	39456.7	11976.2	16522	13901.3	51660.1	60783.7	77686.7	88581.6	200935	14978.9	100861	22678.8	187074	20075.2	57060	28473.9	19161.3	47761.2	25822.2	15864.2	134512	15439.9	22052.9	40610.1	77249.3	12023.2	111465	14293.1	48149.2	19652.7	38232.9	11975.7	10759.5	159830	8632.09	18014.9	27025.1	23388.4	84609.1	20804.9	26923.2	41343.6
2034	80619.4	50385	33348.5	166463	21638.5	5580.66	38705.2	11748.1	16207.3	13636.5	50676.1	59625.9	76207	86894.4	197108	14693.6	98940.3	22246.8	183510	19692.8	55973.1	27931.5	18796.3	46851.5	25330.3	15562	131950	15145.8	21632.8	39836.6	75777.9	11794.2	109342	14020.8	47232.1	19278.4	37504.7	11747.6	10554.5	156786	8467.67	17671.8	26510.3	22942.9	82997.5	20408.6	26410.4	40556.1
2035	79083.8	49425.3	32713.3	163293	21226.3	5474.36	37967.9	11524.3	15898.6	13376.8	49710.9	58490.2	74755.4	85239.2	193353	14413.7	97055.7	21823.1	180015	19317.7	54907	27399.5	18438.3	45959.1	24847.9	15265.6	129436	14857.3	21220.8	39077.8	74334.5	11569.5	107259	13753.8	46332.4	18911.2	36790.3	11523.8	10353.5	153799	8306.38	17335.2	26005.3	22505.9	81416.6	20019.8	25907.3	39783.6
2036	77577.4	48483.9	32090.2	160182	20822	5370.08	37244.7	11304.8	15595.7	13122	48764	57376.1	73331.5	83615.6	189670	14139.1	95207	21407.4	176586	18949.7	53861.1	26877.6	18087.1	45083.7	24374.6	14974.8	126971	14574.3	20816.6	38333.4	72918.6	11349.2	105216	13491.8	45449.9	18551	36089.6	11304.3	10156.3	150870	8148.16	17005	25510	22077.2	79865.8	19638.5	25413.8	39025.8
2037	76099.8	47560.4	31479	157131	20425.4	5267.8	36535.3	11089.5	15298.7	12872.1	47835.2	56283.2	71934.7	82023	186058	13869.8	93393.6	20999.6	173223	18588.8	52835.2	26365.7	17742.6	44224.9	23910.3	14689.6	124552	14296.7	20420.1	37603.3	71529.7	11133	103212	13234.8	44584.2	18197.6	35402.1	11089	9962.81	147996	7992.96	16681.1	25024.1	21656.7	78344.6	19264.4	24929.8	38282.4
2038	74650.2	46654.4	30879.4	154138	20036.3	5167.46	35839.4	10878.3	15007.3	12626.9	46924	55211.1	70564.5	80460.6	182514	13605.6	91614.6	20599.7	169923	18234.7	51828.8	25863.5	17404.6	43382.6	23454.9	14409.8	122180	14024.4	20031.1	36887	70167.2	10920.9	101246	12982.7	43735	17851	34727.8	10877.8	9773.04	145177	7840.71	16363.3	24547.5	21244.2	76852.3	18897.5	24454.9	37553.2
2039	73228.3	45765.8	30291.2	151202	19654.7	5069.03	35156.7	10671.1	14721.4	12386.4	46030.2	54159.5	69220.4	78928	179037	13346.5	89869.6	20207.3	166686	17887.4	50841.6	25370.8	17073.1	42556.2	23008.1	14135.3	119853	13757.2	19649.6	36184.4	68830.7	10712.9	99317.8	12735.4	42901.9	17511	34066.3	10670.6	9586.89	142412	7691.37	16051.7	24079.9	20839.5	75388.4	18537.5	23989.1	36837.9
2040	71833.5	44894.1	29714.2	148322	19280.3	4972.48	34487.1	10467.8	14441	12150.4	45153.5	53127.9	67901.9	77424.6	175627	13092.3	88157.8	19822.4	163511	17546.7	49873.2	24887.6	16747.9	41745.6	22569.9	13866.1	117570	13495.2	19275.3	35495.2	67519.6	10508.9	97426	12492.9	42084.7	17177.4	33417.4	10467.3	9404.28	139699	7544.87	15745.9	23621.2	20442.6	73952.5	18184.4	23532.2	36136.3
2041	70465.3	44038.9	29148.2	145497	18913.1	4877.76	33830.2	10268.4	14166	11919	44293.4	52115.9	66608.6	75949.9	172282	12842.9	86478.6	19444.8	160397	17212.5	48923.2	24413.5	16428.9	40950.5	22139.9	13601.9	115330	13238.1	18908.1	34819.1	66233.6	10308.7	95570.3	12254.9	41283.1	16850.2	32780.9	10268	9225.15	137038	7401.15	15446	23171.3	20053.2	72543.8	17838.1	23083.9	35448
2042	69123.1	43200.1	28593	142726	18552.8	4784.85	33185.8	10072.8	13896.1	11692	43449.7	51123.2	65339.8	74503.2	169000	12598.2	84831.4	19074.4	157342	16884.6	47991.4	23948.5	16116	40170.5	21718.2	13342.9	113134	12986	18548	34155.9	64972	10112.3	93749.9	12021.5	40496.8	16529.3	32156.5	10072.4	9049.43	134428	7260.18	15151.8	22729.9	19671.2	71162.1	17498.3	22644.2	34772.8
2043	67806.4	42377.2	28048.4	140007	18199.4	4693.71	32553.7	9880.97	13631.4	11469.3	42622.1	50149.5	64095.3	73084.1	165781	12358.3	83215.5	18711.1	154345	16563	47077.2	23492.3	15809	39405.3	21304.6	13088.7	110979	12738.6	18194.7	33505.3	63734.4	9919.72	91964.2	11792.5	39725.4	16214.4	31544	9880.53	8877.06	131867	7121.89	14863.2	22297	19296.6	69806.6	17165	22212.9	34110.4
2044	66514.9	41570	27514.1	137340	17852.8	4604.31	31933.6	9692.76	13371.8	11250.8	41810.2	49194.2	62874.4	71692	162623	12122.9	81630.5	18354.7	151405	16247.5	46180.5	23044.9	15507.9	38654.7	20898.8	12839.4	108865	12496	17848.1	32867.1	62520.4	9730.77	90212.5	11567.9	38968.7	15905.6	30943.2	9692.33	8707.98	129356	6986.23	14580.1	21872.3	18929	68476.9	16838.1	21789.8	33460.7
2045	65247.9	40778.2	26990.1	134724	17512.7	4516.61	31325.4	9508.13	13117.1	11036.5	41013.9	48257.2	61676.8	70326.5	159526	11892	80075.6	18005.1	148521	15938	45300.9	22605.9	15212.5	37918.5	20500.7	12594.8	106791	12258	17508.2	32241	61329.5	9545.43	88494.1	11347.5	38226.5	15602.6	30353.8	9507.71	8542.11	126892	6853.16	14302.4	21455.7	18568.5	67172.6	16517.3	21374.8	32823.4
2046	64005.1	40001.5	26476	132158	17179.2	4430.58	30728.7	9327.03	12867.2	10826.3	40232.6	47338	60502	68986.9	156487	11665.5	78550.4	17662.1	145692	15634.5	44438	22175.3	14922.7	37196.2	20110.2	12354.9	104757	12024.5	17174.7	31626.9	60161.4	9363.61	86808.5	11131.4	37498.4	15305.4	29775.6	9326.61	8379.4	124475	6722.63	14029.9	21047	18214.8	65893.1	16202.7	20967.6	32198.1
2047	62786	39239.6	25971.7	129641	16851.9	4346.19	30143.4	9149.37	12622.1	10620.1	39466.3	46436.3	59349.6	67672.9	153506	11443.3	77054.2	17325.7	142917	15336.7	43591.6	21752.9	14638.5	36487.7	19727.1	12119.6	102762	11795.4	16847.5	31024.5	59015.4	9185.25	85155	10919.4	36784.1	15013.9	29208.5	9148.97	8219.8	122104	6594.58	13762.7	20646.1	17867.8	64638	15894.1	20568.2	31584.8
2048	61590	38492.2	25477	127171	16530.9	4263.4	29569.2	8975.09	12381.7	10417.8	38714.6	45551.8	58219.1	66383.9	150582	11225.3	75586.5	16995.7	140195	15044.5	42761.3	21338.6	14359.7	35792.7	19351.4	11888.8	100804	11570.8	16526.6	30433.6	57891.3	9010.3	83533	10711.4	36083.5	14727.9	28652.1	8974.7	8063.23	119778	6468.97	13500.5	20252.8	17527.5	63406.8	15591.3	20176.5	30983.2
2049	60416.9	37759	24991.7	124749	16216.1	4182.19	29006	8804.14	12145.9	10219.4	37977.1	44684.2	57110.2	65119.4	147714	11011.5	74146.7	16672	137524	14758	41946.8	20932.1	14086.2	35110.9	18982.8	11662.3	98884.3	11350.4	16211.8	29853.9	56788.6	8838.67	81941.9	10507.3	35396.1	14447.4	28106.4	8803.75	7909.64	117497	6345.75	13243.4	19867.1	17193.6	62199.1	15294.4	19792.2	30393.1
2050	59266.1	37039.8	24515.7	122373	15907.2	4102.53	28453.5	8636.44	11914.5	10024.7	37253.8	43833.1	56022.4	63879.1	144901	10801.7	72734.4	16354.4	134905	14476.9	41147.8	20533.4	13817.8	34442.2	18621.2	11440.2	97000.8	11134.2	15903	29285.2	55706.9	8670.32	80381.1	10307.2	34721.9	14172.2	27571	8636.06	7758.98	115259	6224.88	12991.1	19488.6	16866.1	61014.3	15003	19415.2	29814.2
2051	58137.2	36334.2	24048.7	120042	15604.2	4024.39	27911.5	8471.94	11687.6	9833.75	36544.2	42998.1	54955.3	62662.3	142141	10596	71349	16042.9	132335	14201.1	40364	20142.3	13554.6	33786.1	18266.5	11222.3	95153.2	10922.1	15600.1	28727.4	54645.9	8505.17	78850.1	10110.9	34060.6	13902.3	27045.8	8471.57	7611.19	113063	6106.31	12743.7	19117.4	16544.9	59852.2	14717.3	19045.4	29246.3
2052	57029.8	35642.2	23590.6	117755	15307	3947.73	27379.9	8310.57	11465	9646.44	35848.1	42179.1	53908.5	61468.7	139433	10394.2	69990	15737.3	129815	13930.6	39595.2	19758.7	13296.5	33142.6	17918.6	11008.5	93340.7	10714.1	15303	28180.2	53605	8343.16	77348.2	9918.29	33411.8	13637.5	26530.7	8310.2	7466.22	110910	5990	12500.9	18753.3	16229.7	58712.1	14436.9	18682.6	28689.2
2053	55943.6	34963.3	23141.3	115513	15015.4	3872.54	26858.4	8152.27	11246.6	9462.7	35165.3	41375.7	52881.7	60297.9	136777	10196.2	68656.8	15437.6	127342	13665.3	38841	19382.3	13043.2	32511.3	17577.3	10798.8	91562.8	10510	15011.5	27643.5	52583.9	8184.25	75874.9	9729.37	32775.4	13377.7	26025.3	8151.91	7324.01	108797	5875.9	12262.8	18396.1	15920.6	57593.8	14162	18326.7	28142.7
2054	54878	34297.3	22700.5	113312	14729.4	3798.78	26346.8	7996.99	11032.4	9282.46	34495.5	40587.6	51874.4	59149.4	134172	10002	67349.1	15143.5	124916	13405	38101.2	19013.1	12794.8	31892	17242.5	10593.1	89818.8	10309.8	14725.6	27116.9	51582.3	8028.36	74429.6	9544.05	32151.1	13122.9	25529.6	7996.64	7184.5	106725	5763.98	12029.3	18045.7	15617.3	56496.8	13892.2	17977.6	27606.7
