# Supplementary material for: Benefit-cost analysis of coordinated strategies for control of rabies in Africa
Source: Nat Commun. 2023 Sep 7;14:5370. doi: 10.1038/s41467-023-41110-2 (PMC10484917; doi:10.1038/s41467-023-41110-2)
Supplement: Supplementary file 5 — Supplementary Data 2 [file 41467_2023_41110_MOESM5_ESM.xlsx]

## Sheet: Payoffs by country
	Gains/Losses from strategy								Payoff
Country Code	ALL_PEP	ALL_VAC	NASH	ONE_PEP *	ONE_VAC **	NUMBER_VAC_12 ***	NUMBER_VAC_24 ***	NUMBER_VAC_36 ***	ALL_PEP_PAYOFF	ALL_VAC_PAYOFF	NASH_PAYOFF	ONE_PEP_PAYOFF *	ONE_VAC_PAYOFF **	NUMBER_VAC_12_PAYOFF ***	NUMBER_VAC_24_PAYOFF ***	NUMBER_VAC_36_PAYOFF ***
MAR	0	5.76089e+07	694421	4.49934e+06	694421	191987	501948	1.16928e+06	-7.96601e+07	-2.20512e+07	-7.89657e+07	-7.51608e+07	-7.89657e+07	-7.94681e+07	-7.91582e+07	-7.84908e+07
AGO	0	1.66398e+08	2.46278e+07	2.96257e+07	2.46278e+07	6.4523e+06	1.2168e+07	1.97654e+07	-1.82239e+08	-1.584e+07	-1.57611e+08	-1.52613e+08	-1.57611e+08	-1.75786e+08	-1.70071e+08	-1.62473e+08
BDI	0	7.72797e+07	1.59727e+07	1.66863e+07	1.43982e+07	3.71909e+06	7.20176e+06	1.07944e+07	-8.13984e+07	-4.11866e+06	-6.54256e+07	-6.47121e+07	-6.70002e+07	-7.76793e+07	-7.41966e+07	-7.06039e+07
BEN	0	9.74356e+07	1.83236e+07	2.02881e+07	1.74197e+07	4.62812e+06	8.94818e+06	1.33096e+07	-1.03379e+08	-5.9435e+06	-8.50555e+07	-8.3091e+07	-8.59594e+07	-9.8751e+07	-9.4431e+07	-9.00696e+07
BFA	0	3.28591e+08	6.93166e+07	7.52477e+07	6.63386e+07	1.73802e+07	3.10886e+07	5.20617e+07	-3.39607e+08	-1.10168e+07	-2.70291e+08	-2.6436e+08	-2.73269e+08	-3.22227e+08	-3.08519e+08	-2.87546e+08
BWA	0	3.39839e+06	0	-612996	-992567	-252720	-476609	-693445	-6.00774e+06	-2.60935e+06	-6.00774e+06	-6.62074e+06	-7.00031e+06	-6.26046e+06	-6.48435e+06	-6.70119e+06
CAF	0	4.1147e+07	8.00176e+06	8.25438e+06	7.63531e+06	1.97222e+06	3.97667e+06	5.86729e+06	-4.29388e+07	-1.79187e+06	-3.49371e+07	-3.46845e+07	-3.53035e+07	-4.09666e+07	-3.89622e+07	-3.70716e+07
CIV	0	4.48943e+08	8.95081e+07	1.01983e+08	8.54787e+07	1.9556e+07	4.38879e+07	6.76505e+07	-4.68019e+08	-1.9076e+07	-3.78511e+08	-3.66036e+08	-3.8254e+08	-4.48463e+08	-4.24131e+08	-4.00368e+08
CMR	0	1.13501e+08	1.7735e+07	2.03356e+07	1.7735e+07	4.77733e+06	9.23583e+06	1.31504e+07	-1.25104e+08	-1.16031e+07	-1.07369e+08	-1.04768e+08	-1.07369e+08	-1.20327e+08	-1.15868e+08	-1.11953e+08
COD	0	1.31518e+09	2.57458e+08	2.69135e+08	2.46433e+08	7.27477e+07	1.1185e+08	1.75164e+08	-1.35207e+09	-3.68857e+07	-1.09461e+09	-1.08293e+09	-1.10563e+09	-1.27932e+09	-1.24022e+09	-1.1769e+09
COG	0	1.49525e+07	1.69774e+06	2.12311e+06	1.69774e+06	407207	861904	1.29074e+06	-1.74971e+07	-2.54466e+06	-1.57994e+07	-1.5374e+07	-1.57994e+07	-1.70899e+07	-1.66352e+07	-1.62064e+07
DJI	0	1.02387e+07	2.28245e+06	2.44112e+06	2.05961e+06	517180	1.11698e+06	1.48606e+06	-1.08689e+07	-630198	-8.58641e+06	-8.42774e+06	-8.80925e+06	-1.03517e+07	-9.75188e+06	-9.3828e+06
DZA	0	1.9077e+07	0	-9.71777e+06	-1.14942e+07	-3.26589e+06	-5.21695e+06	-8.50705e+06	-4.36337e+07	-2.45567e+07	-4.36337e+07	-5.33515e+07	-5.5128e+07	-4.68996e+07	-4.88507e+07	-5.21408e+07
EGY	0	1.3058e+08	0	-1.96009e+07	-2.72084e+07	-5.30422e+06	-1.35325e+07	-1.91486e+07	-2.17431e+08	-8.68508e+07	-2.17431e+08	-2.37032e+08	-2.44639e+08	-2.22735e+08	-2.30963e+08	-2.36579e+08
ERI	0	2.72928e+07	5.88696e+06	6.3847e+06	5.6227e+06	1.28638e+06	2.94692e+06	4.1908e+06	-2.85603e+07	-1.2675e+06	-2.26733e+07	-2.21756e+07	-2.29376e+07	-2.72739e+07	-2.56133e+07	-2.43695e+07
ETH	0	1.46734e+09	3.0288e+08	3.21597e+08	2.89387e+08	6.83424e+07	1.48581e+08	2.21987e+08	-1.52812e+09	-6.07788e+07	-1.22524e+09	-1.20652e+09	-1.23873e+09	-1.45978e+09	-1.37954e+09	-1.30613e+09
GAB	0	1.51758e+06	0	-936761	-1.07748e+06	-270236	-538820	-813661	-3.48398e+06	-1.9664e+06	-3.48398e+06	-4.42074e+06	-4.56146e+06	-3.75422e+06	-4.0228e+06	-4.29764e+06
GHA	0	8.51742e+07	1.14205e+07	1.37359e+07	9.2354e+06	2.42332e+06	4.89114e+06	7.41576e+06	-1.02094e+08	-1.69202e+07	-9.06739e+07	-8.83586e+07	-9.2859e+07	-9.96711e+07	-9.72033e+07	-9.46787e+07
GIN	0	2.11825e+08	4.50425e+07	5.09461e+07	4.31095e+07	1.11353e+07	2.16414e+07	3.12377e+07	-2.19012e+08	-7.18695e+06	-1.73969e+08	-1.68066e+08	-1.75902e+08	-2.07877e+08	-1.9737e+08	-1.87774e+08
GMB	0	1.10464e+07	2.29748e+06	2.68164e+06	2.0587e+06	531446	1.09883e+06	1.72357e+06	-1.18287e+07	-782304	-9.53122e+06	-9.14707e+06	-9.77e+06	-1.12973e+07	-1.07299e+07	-1.01051e+07
GNB	0	1.89548e+07	4.21415e+06	4.81201e+06	3.82593e+06	890079	1.82414e+06	2.99153e+06	-1.97553e+07	-800504	-1.55412e+07	-1.49433e+07	-1.59294e+07	-1.88652e+07	-1.79312e+07	-1.67638e+07
GNQ	0	1.15e+07	1.17809e+06	1.62986e+06	1.17809e+06	279106	584245	930083	-1.34401e+07	-1.94003e+06	-1.2262e+07	-1.18102e+07	-1.2262e+07	-1.3161e+07	-1.28558e+07	-1.251e+07
KEN	0	2.27908e+08	3.84737e+07	4.03642e+07	3.3038e+07	9.63101e+06	1.73483e+07	2.64003e+07	-2.59841e+08	-3.19332e+07	-2.21368e+08	-2.19477e+08	-2.26803e+08	-2.5021e+08	-2.42493e+08	-2.33441e+08
LBR	0	4.58126e+07	1.03648e+07	1.17718e+07	9.42555e+06	2.36667e+06	4.7208e+06	7.49354e+06	-4.75943e+07	-1.78175e+06	-3.72295e+07	-3.58225e+07	-3.81688e+07	-4.52277e+07	-4.28736e+07	-4.01008e+07
LBY	0	468798	0	-3.02293e+06	-3.24702e+06	-850696	-1.59356e+06	-2.41488e+06	-5.37167e+06	-4.90287e+06	-5.37167e+06	-8.3946e+06	-8.61869e+06	-6.22236e+06	-6.96522e+06	-7.78654e+06
LSO	0	9.74296e+06	1.90039e+06	2.63541e+06	1.90039e+06	448712	1.0066e+06	1.53049e+06	-1.07485e+07	-1.00553e+06	-8.8481e+06	-8.11309e+06	-8.8481e+06	-1.02998e+07	-9.7419e+06	-9.21801e+06
MLI	0	2.4623e+08	4.58517e+07	5.20412e+07	4.58517e+07	9.81327e+06	2.30183e+07	3.42056e+07	-2.55526e+08	-9.296e+06	-2.09674e+08	-2.03485e+08	-2.09674e+08	-2.45713e+08	-2.32508e+08	-2.2132e+08
MOZ	0	2.9232e+08	5.67782e+07	6.70232e+07	5.67782e+07	1.34089e+07	2.76655e+07	4.13877e+07	-3.03713e+08	-1.1393e+07	-2.46935e+08	-2.3669e+08	-2.46935e+08	-2.90305e+08	-2.76048e+08	-2.62326e+08
MRT	0	2.79136e+07	4.77777e+06	5.80911e+06	4.77777e+06	1.21747e+06	2.44478e+06	3.71273e+06	-3.00441e+07	-2.13046e+06	-2.52663e+07	-2.42349e+07	-2.52663e+07	-2.88266e+07	-2.75993e+07	-2.63313e+07
MWI	0	1.29964e+08	2.48144e+07	2.8529e+07	2.35867e+07	5.40074e+06	1.25005e+07	1.64665e+07	-1.38025e+08	-8.06147e+06	-1.13211e+08	-1.09496e+08	-1.14439e+08	-1.32625e+08	-1.25525e+08	-1.21559e+08
NAM	0	3.7234e+06	0	-275418	-559172	-142372	-266879	-412151	-5.88353e+06	-2.16014e+06	-5.88353e+06	-6.15895e+06	-6.44271e+06	-6.02591e+06	-6.15041e+06	-6.29569e+06
NER	0	4.91504e+08	8.20592e+07	8.98525e+07	8.20592e+07	1.90765e+07	4.02864e+07	5.90049e+07	-5.03956e+08	-1.24519e+07	-4.21897e+08	-4.14104e+08	-4.21897e+08	-4.8488e+08	-4.6367e+08	-4.44951e+08
NGA	0	1.36936e+09	2.52348e+08	2.71569e+08	2.388e+08	5.9039e+07	1.24596e+08	1.8251e+08	-1.48291e+09	-1.13546e+08	-1.23056e+09	-1.21134e+09	-1.24411e+09	-1.42387e+09	-1.35831e+09	-1.3004e+09
RWA	0	7.7235e+07	1.54807e+07	1.62351e+07	1.38205e+07	2.8559e+06	7.56459e+06	1.11482e+07	-8.30881e+07	-5.85306e+06	-6.76074e+07	-6.6853e+07	-6.92676e+07	-8.02322e+07	-7.55235e+07	-7.194e+07
SDN	0	2.65782e+08	4.88697e+07	5.38125e+07	4.88697e+07	1.24428e+07	2.59677e+07	3.57061e+07	-2.82959e+08	-1.71767e+07	-2.34089e+08	-2.29146e+08	-2.34089e+08	-2.70516e+08	-2.56991e+08	-2.47253e+08
SEN	0	9.88816e+07	1.73737e+07	2.03985e+07	1.643e+07	3.88014e+06	8.01324e+06	1.27802e+07	-1.06815e+08	-7.93349e+06	-8.94414e+07	-8.64166e+07	-9.03851e+07	-1.02935e+08	-9.88019e+07	-9.40349e+07
SLE	0	5.75864e+07	1.32052e+07	1.51031e+07	1.19768e+07	2.87682e+06	6.25838e+06	9.12799e+06	-6.03197e+07	-2.73321e+06	-4.71145e+07	-4.52166e+07	-4.83429e+07	-5.74428e+07	-5.40613e+07	-5.11917e+07
SOM	0	1.80311e+08	3.78872e+07	3.97229e+07	3.44664e+07	9.16287e+06	1.61528e+07	2.82543e+07	-1.86058e+08	-5.74697e+06	-1.48171e+08	-1.46335e+08	-1.51592e+08	-1.76895e+08	-1.69905e+08	-1.57804e+08
SSD	0	7.23052e+07	1.52996e+07	1.60674e+07	1.45966e+07	4.09352e+06	6.40959e+06	1.06348e+07	-7.5972e+07	-3.66678e+06	-6.06724e+07	-5.99046e+07	-6.13753e+07	-7.18785e+07	-6.95624e+07	-6.53372e+07
SWZ	0	7.94402e+06	1.05051e+06	1.52045e+06	1.05051e+06	304281	546471	771542	-9.16131e+06	-1.21729e+06	-8.1108e+06	-7.64086e+06	-8.1108e+06	-8.85703e+06	-8.61484e+06	-8.38977e+06
TCD	0	2.3746e+08	4.40977e+07	4.74305e+07	4.40977e+07	9.92605e+06	2.24781e+07	3.24132e+07	-2.45409e+08	-7.94894e+06	-2.01311e+08	-1.97978e+08	-2.01311e+08	-2.35483e+08	-2.2293e+08	-2.12995e+08
TGO	0	4.32579e+07	8.70087e+06	9.6117e+06	7.76785e+06	2.18317e+06	3.89011e+06	5.88457e+06	-4.65692e+07	-3.31128e+06	-3.78683e+07	-3.69575e+07	-3.88013e+07	-4.4386e+07	-4.2679e+07	-4.06846e+07
TUN	0	4.65667e+06	0	-2.95446e+06	-3.51484e+06	-750153	-1.8151e+06	-2.63556e+06	-1.18934e+07	-7.2367e+06	-1.18934e+07	-1.48478e+07	-1.54082e+07	-1.26435e+07	-1.37085e+07	-1.45289e+07
TZA	0	2.99784e+08	5.0762e+07	5.84383e+07	4.78312e+07	1.37669e+07	2.20623e+07	3.71498e+07	-3.27342e+08	-2.75576e+07	-2.7658e+08	-2.68903e+08	-2.79511e+08	-3.13575e+08	-3.05279e+08	-2.90192e+08
UGA	0	2.27376e+08	4.38295e+07	4.5325e+07	3.89187e+07	1.09145e+07	2.06967e+07	2.8566e+07	-2.46487e+08	-1.91116e+07	-2.02658e+08	-2.01162e+08	-2.07568e+08	-2.35573e+08	-2.2579e+08	-2.17921e+08
ZAF	0	8.73926e+07	0	-9.29715e+06	-1.80255e+07	-5.12164e+06	-8.77995e+06	-1.41222e+07	-1.4609e+08	-5.86978e+07	-1.4609e+08	-1.55387e+08	-1.64116e+08	-1.51212e+08	-1.5487e+08	-1.60213e+08
ZMB	0	1.18635e+08	2.11671e+07	2.44753e+07	2.11671e+07	4.76455e+06	1.05487e+07	1.64202e+07	-1.26632e+08	-7.99767e+06	-1.05465e+08	-1.02157e+08	-1.05465e+08	-1.21868e+08	-1.16084e+08	-1.10212e+08
ZWE	0	2.64742e+08	5.3277e+07	6.33462e+07	5.3277e+07	1.18047e+07	2.60046e+07	4.11145e+07	-2.75163e+08	-1.04206e+07	-2.21886e+08	-2.11816e+08	-2.21886e+08	-2.63358e+08	-2.49158e+08	-2.34048e+08
TOTAL	0	9.54728e+09	1.76691e+09	1.88707e+09	1.6233e+09	4.10658e+08	8.10365e+08	1.22612e+09	-1.02697e+10	-7.22433e+08	-8.5028e+09	-8.38264e+09	-8.64641e+09	-9.85905e+09	-9.45935e+09	-9.04359e+09
* The value reported is the mean value of the 48 strategy profiles, where only one country is using PEP.
** Only the studied country values are reported. Meaning that for "ONE_VAC", for exeample, for "MAR" we report the value of the profile, where "MAR" mass vaccinate.
*** Mean value of a sample of 271 strategy profiles.

## Sheet: Payoffs by year by country
	DZA	AGO	BEN	BWA	BFA	BDI	CMR	CAF	TCD	COD	COG	CIV	DJI	EGY	GNQ	ERI	SWZ	ETH	GAB	GMB	GHA	GIN	GNB	KEN	LSO	LBR	LBY	MWI	MLI	MRT	MAR	MOZ	NAM	NER	NGA	RWA	SEN	SLE	SOM	ZAF	SSD	SDN	TZA	TGO	TUN	UGA	ZMB	ZWE	Year
ALL_VAC	-1.64605e+07	-1.10226e+07	-4.25224e+06	-1.75255e+06	-8.35539e+06	-2.97947e+06	-8.08363e+06	-1.31371e+06	-5.96129e+06	-2.82265e+07	-1.74329e+06	-1.40519e+07	-455010	-5.83361e+07	-1.32668e+06	-935415	-837779	-4.50379e+07	-1.31368e+06	-557430	-1.15734e+07	-5.44836e+06	-593948	-2.20515e+07	-708338	-1.3347e+06	-3.27395e+06	-5.77156e+06	-6.89816e+06	-1.50425e+06	-1.49493e+07	-8.47282e+06	-1.45404e+06	-9.47717e+06	-8.00353e+07	-4.14627e+06	-5.58196e+06	-2.01577e+06	-4.34959e+06	-3.95099e+07	-2.68168e+06	-1.22808e+07	-1.92641e+07	-2.34559e+06	-4.85593e+06	-1.34501e+07	-5.69313e+06	-7.77507e+06	2024
	-2.44339e+07	-1.57665e+07	-5.91772e+06	-2.59635e+06	-1.09763e+07	-4.10128e+06	-1.15494e+07	-1.78457e+06	-7.91859e+06	-3.67535e+07	-2.53245e+06	-1.89994e+07	-627541	-8.64175e+07	-1.93069e+06	-1.26245e+06	-1.21152e+06	-6.05392e+07	-1.95646e+06	-778881	-1.6839e+07	-7.16051e+06	-797362	-3.1783e+07	-1.00103e+06	-1.77495e+06	-4.87818e+06	-8.02655e+06	-9.2594e+06	-2.12092e+06	-2.19438e+07	-1.13485e+07	-2.14942e+06	-1.24063e+07	-1.13036e+08	-5.82706e+06	-7.89763e+06	-2.72231e+06	-5.72565e+06	-5.84072e+07	-3.6518e+06	-1.71021e+07	-2.74311e+07	-3.29657e+06	-7.20068e+06	-1.90253e+07	-7.96254e+06	-1.03803e+07	2025
	-2.45567e+07	-1.584e+07	-5.9435e+06	-2.60935e+06	-1.10168e+07	-4.11866e+06	-1.16031e+07	-1.79187e+06	-7.94894e+06	-3.68857e+07	-2.54466e+06	-1.9076e+07	-630198	-8.68508e+07	-1.94003e+06	-1.2675e+06	-1.21729e+06	-6.07788e+07	-1.9664e+06	-782304	-1.69202e+07	-7.18695e+06	-800504	-3.19332e+07	-1.00553e+06	-1.78175e+06	-4.90287e+06	-8.06147e+06	-9.296e+06	-2.13046e+06	-2.20512e+07	-1.1393e+07	-2.16014e+06	-1.24519e+07	-1.13546e+08	-5.85306e+06	-7.93349e+06	-2.73321e+06	-5.74697e+06	-5.86978e+07	-3.66678e+06	-1.71767e+07	-2.75576e+07	-3.31128e+06	-7.2367e+06	-1.91116e+07	-7.99767e+06	-1.04206e+07	2026
	-2.45567e+07	-1.584e+07	-5.9435e+06	-2.60935e+06	-1.10168e+07	-4.11866e+06	-1.16031e+07	-1.79187e+06	-7.94894e+06	-3.68857e+07	-2.54466e+06	-1.9076e+07	-630198	-8.68508e+07	-1.94003e+06	-1.2675e+06	-1.21729e+06	-6.07788e+07	-1.9664e+06	-782304	-1.69202e+07	-7.18695e+06	-800504	-3.19332e+07	-1.00553e+06	-1.78175e+06	-4.90287e+06	-8.06147e+06	-9.296e+06	-2.13046e+06	-2.20512e+07	-1.1393e+07	-2.16014e+06	-1.24519e+07	-1.13546e+08	-5.85306e+06	-7.93349e+06	-2.73321e+06	-5.74697e+06	-5.86978e+07	-3.66678e+06	-1.71767e+07	-2.75576e+07	-3.31128e+06	-7.2367e+06	-1.91116e+07	-7.99767e+06	-1.04206e+07	2027
	-2.45567e+07	-1.584e+07	-5.9435e+06	-2.60935e+06	-1.10168e+07	-4.11866e+06	-1.16031e+07	-1.79187e+06	-7.94894e+06	-3.68857e+07	-2.54466e+06	-1.9076e+07	-630198	-8.68508e+07	-1.94003e+06	-1.2675e+06	-1.21729e+06	-6.07788e+07	-1.9664e+06	-782304	-1.69202e+07	-7.18695e+06	-800504	-3.19332e+07	-1.00553e+06	-1.78175e+06	-4.90287e+06	-8.06147e+06	-9.296e+06	-2.13046e+06	-2.20512e+07	-1.1393e+07	-2.16014e+06	-1.24519e+07	-1.13546e+08	-5.85306e+06	-7.93349e+06	-2.73321e+06	-5.74697e+06	-5.86978e+07	-3.66678e+06	-1.71767e+07	-2.75576e+07	-3.31128e+06	-7.2367e+06	-1.91116e+07	-7.99767e+06	-1.04206e+07	2028
	-2.45567e+07	-1.584e+07	-5.9435e+06	-2.60935e+06	-1.10168e+07	-4.11866e+06	-1.16031e+07	-1.79187e+06	-7.94894e+06	-3.68857e+07	-2.54466e+06	-1.9076e+07	-630198	-8.68508e+07	-1.94003e+06	-1.2675e+06	-1.21729e+06	-6.07788e+07	-1.9664e+06	-782304	-1.69202e+07	-7.18695e+06	-800504	-3.19332e+07	-1.00553e+06	-1.78175e+06	-4.90287e+06	-8.06147e+06	-9.296e+06	-2.13046e+06	-2.20512e+07	-1.1393e+07	-2.16014e+06	-1.24519e+07	-1.13546e+08	-5.85306e+06	-7.93349e+06	-2.73321e+06	-5.74697e+06	-5.86978e+07	-3.66678e+06	-1.71767e+07	-2.75576e+07	-3.31128e+06	-7.2367e+06	-1.91116e+07	-7.99767e+06	-1.04206e+07	2029
	-2.45567e+07	-1.584e+07	-5.9435e+06	-2.60935e+06	-1.10168e+07	-4.11866e+06	-1.16031e+07	-1.79187e+06	-7.94894e+06	-3.68857e+07	-2.54466e+06	-1.9076e+07	-630198	-8.68508e+07	-1.94003e+06	-1.2675e+06	-1.21729e+06	-6.07788e+07	-1.9664e+06	-782304	-1.69202e+07	-7.18695e+06	-800504	-3.19332e+07	-1.00553e+06	-1.78175e+06	-4.90287e+06	-8.06147e+06	-9.296e+06	-2.13046e+06	-2.20512e+07	-1.1393e+07	-2.16014e+06	-1.24519e+07	-1.13546e+08	-5.85306e+06	-7.93349e+06	-2.73321e+06	-5.74697e+06	-5.86978e+07	-3.66678e+06	-1.71767e+07	-2.75576e+07	-3.31128e+06	-7.2367e+06	-1.91116e+07	-7.99767e+06	-1.04206e+07	2030
	-2.45567e+07	-1.584e+07	-5.9435e+06	-2.60935e+06	-1.10168e+07	-4.11866e+06	-1.16031e+07	-1.79187e+06	-7.94894e+06	-3.68857e+07	-2.54466e+06	-1.9076e+07	-630198	-8.68508e+07	-1.94003e+06	-1.2675e+06	-1.21729e+06	-6.07788e+07	-1.9664e+06	-782304	-1.69202e+07	-7.18695e+06	-800504	-3.19332e+07	-1.00553e+06	-1.78175e+06	-4.90287e+06	-8.06147e+06	-9.296e+06	-2.13046e+06	-2.20512e+07	-1.1393e+07	-2.16014e+06	-1.24519e+07	-1.13546e+08	-5.85306e+06	-7.93349e+06	-2.73321e+06	-5.74697e+06	-5.86978e+07	-3.66678e+06	-1.71767e+07	-2.75576e+07	-3.31128e+06	-7.2367e+06	-1.91116e+07	-7.99767e+06	-1.04206e+07	2031
	-2.45567e+07	-1.584e+07	-5.9435e+06	-2.60935e+06	-1.10168e+07	-4.11866e+06	-1.16031e+07	-1.79187e+06	-7.94894e+06	-3.68857e+07	-2.54466e+06	-1.9076e+07	-630198	-8.68508e+07	-1.94003e+06	-1.2675e+06	-1.21729e+06	-6.07788e+07	-1.9664e+06	-782304	-1.69202e+07	-7.18695e+06	-800504	-3.19332e+07	-1.00553e+06	-1.78175e+06	-4.90287e+06	-8.06147e+06	-9.296e+06	-2.13046e+06	-2.20512e+07	-1.1393e+07	-2.16014e+06	-1.24519e+07	-1.13546e+08	-5.85306e+06	-7.93349e+06	-2.73321e+06	-5.74697e+06	-5.86978e+07	-3.66678e+06	-1.71767e+07	-2.75576e+07	-3.31128e+06	-7.2367e+06	-1.91116e+07	-7.99767e+06	-1.04206e+07	2032
	-2.45567e+07	-1.584e+07	-5.9435e+06	-2.60935e+06	-1.10168e+07	-4.11866e+06	-1.16031e+07	-1.79187e+06	-7.94894e+06	-3.68857e+07	-2.54466e+06	-1.9076e+07	-630198	-8.68508e+07	-1.94003e+06	-1.2675e+06	-1.21729e+06	-6.07788e+07	-1.9664e+06	-782304	-1.69202e+07	-7.18695e+06	-800504	-3.19332e+07	-1.00553e+06	-1.78175e+06	-4.90287e+06	-8.06147e+06	-9.296e+06	-2.13046e+06	-2.20512e+07	-1.1393e+07	-2.16014e+06	-1.24519e+07	-1.13546e+08	-5.85306e+06	-7.93349e+06	-2.73321e+06	-5.74697e+06	-5.86978e+07	-3.66678e+06	-1.71767e+07	-2.75576e+07	-3.31128e+06	-7.2367e+06	-1.91116e+07	-7.99767e+06	-1.04206e+07	2033
	-2.45567e+07	-1.584e+07	-5.9435e+06	-2.60935e+06	-1.10168e+07	-4.11866e+06	-1.16031e+07	-1.79187e+06	-7.94894e+06	-3.68857e+07	-2.54466e+06	-1.9076e+07	-630198	-8.68508e+07	-1.94003e+06	-1.2675e+06	-1.21729e+06	-6.07788e+07	-1.9664e+06	-782304	-1.69202e+07	-7.18695e+06	-800504	-3.19332e+07	-1.00553e+06	-1.78175e+06	-4.90287e+06	-8.06147e+06	-9.296e+06	-2.13046e+06	-2.20512e+07	-1.1393e+07	-2.16014e+06	-1.24519e+07	-1.13546e+08	-5.85306e+06	-7.93349e+06	-2.73321e+06	-5.74697e+06	-5.86978e+07	-3.66678e+06	-1.71767e+07	-2.75576e+07	-3.31128e+06	-7.2367e+06	-1.91116e+07	-7.99767e+06	-1.04206e+07	2034
	-2.45567e+07	-1.584e+07	-5.9435e+06	-2.60935e+06	-1.10168e+07	-4.11866e+06	-1.16031e+07	-1.79187e+06	-7.94894e+06	-3.68857e+07	-2.54466e+06	-1.9076e+07	-630198	-8.68508e+07	-1.94003e+06	-1.2675e+06	-1.21729e+06	-6.07788e+07	-1.9664e+06	-782304	-1.69202e+07	-7.18695e+06	-800504	-3.19332e+07	-1.00553e+06	-1.78175e+06	-4.90287e+06	-8.06147e+06	-9.296e+06	-2.13046e+06	-2.20512e+07	-1.1393e+07	-2.16014e+06	-1.24519e+07	-1.13546e+08	-5.85306e+06	-7.93349e+06	-2.73321e+06	-5.74697e+06	-5.86978e+07	-3.66678e+06	-1.71767e+07	-2.75576e+07	-3.31128e+06	-7.2367e+06	-1.91116e+07	-7.99767e+06	-1.04206e+07	2035
	-2.45567e+07	-1.584e+07	-5.9435e+06	-2.60935e+06	-1.10168e+07	-4.11866e+06	-1.16031e+07	-1.79187e+06	-7.94894e+06	-3.68857e+07	-2.54466e+06	-1.9076e+07	-630198	-8.68508e+07	-1.94003e+06	-1.2675e+06	-1.21729e+06	-6.07788e+07	-1.9664e+06	-782304	-1.69202e+07	-7.18695e+06	-800504	-3.19332e+07	-1.00553e+06	-1.78175e+06	-4.90287e+06	-8.06147e+06	-9.296e+06	-2.13046e+06	-2.20512e+07	-1.1393e+07	-2.16014e+06	-1.24519e+07	-1.13546e+08	-5.85306e+06	-7.93349e+06	-2.73321e+06	-5.74697e+06	-5.86978e+07	-3.66678e+06	-1.71767e+07	-2.75576e+07	-3.31128e+06	-7.2367e+06	-1.91116e+07	-7.99767e+06	-1.04206e+07	2036
	-2.45567e+07	-1.584e+07	-5.9435e+06	-2.60935e+06	-1.10168e+07	-4.11866e+06	-1.16031e+07	-1.79187e+06	-7.94894e+06	-3.68857e+07	-2.54466e+06	-1.9076e+07	-630198	-8.68508e+07	-1.94003e+06	-1.2675e+06	-1.21729e+06	-6.07788e+07	-1.9664e+06	-782304	-1.69202e+07	-7.18695e+06	-800504	-3.19332e+07	-1.00553e+06	-1.78175e+06	-4.90287e+06	-8.06147e+06	-9.296e+06	-2.13046e+06	-2.20512e+07	-1.1393e+07	-2.16014e+06	-1.24519e+07	-1.13546e+08	-5.85306e+06	-7.93349e+06	-2.73321e+06	-5.74697e+06	-5.86978e+07	-3.66678e+06	-1.71767e+07	-2.75576e+07	-3.31128e+06	-7.2367e+06	-1.91116e+07	-7.99767e+06	-1.04206e+07	2037
	-2.45567e+07	-1.584e+07	-5.9435e+06	-2.60935e+06	-1.10168e+07	-4.11866e+06	-1.16031e+07	-1.79187e+06	-7.94894e+06	-3.68857e+07	-2.54466e+06	-1.9076e+07	-630198	-8.68508e+07	-1.94003e+06	-1.2675e+06	-1.21729e+06	-6.07788e+07	-1.9664e+06	-782304	-1.69202e+07	-7.18695e+06	-800504	-3.19332e+07	-1.00553e+06	-1.78175e+06	-4.90287e+06	-8.06147e+06	-9.296e+06	-2.13046e+06	-2.20512e+07	-1.1393e+07	-2.16014e+06	-1.24519e+07	-1.13546e+08	-5.85306e+06	-7.93349e+06	-2.73321e+06	-5.74697e+06	-5.86978e+07	-3.66678e+06	-1.71767e+07	-2.75576e+07	-3.31128e+06	-7.2367e+06	-1.91116e+07	-7.99767e+06	-1.04206e+07	2038
	-2.45567e+07	-1.584e+07	-5.9435e+06	-2.60935e+06	-1.10168e+07	-4.11866e+06	-1.16031e+07	-1.79187e+06	-7.94894e+06	-3.68857e+07	-2.54466e+06	-1.9076e+07	-630198	-8.68508e+07	-1.94003e+06	-1.2675e+06	-1.21729e+06	-6.07788e+07	-1.9664e+06	-782304	-1.69202e+07	-7.18695e+06	-800504	-3.19332e+07	-1.00553e+06	-1.78175e+06	-4.90287e+06	-8.06147e+06	-9.296e+06	-2.13046e+06	-2.20512e+07	-1.1393e+07	-2.16014e+06	-1.24519e+07	-1.13546e+08	-5.85306e+06	-7.93349e+06	-2.73321e+06	-5.74697e+06	-5.86978e+07	-3.66678e+06	-1.71767e+07	-2.75576e+07	-3.31128e+06	-7.2367e+06	-1.91116e+07	-7.99767e+06	-1.04206e+07	2039
	-2.45567e+07	-1.584e+07	-5.9435e+06	-2.60935e+06	-1.10168e+07	-4.11866e+06	-1.16031e+07	-1.79187e+06	-7.94894e+06	-3.68857e+07	-2.54466e+06	-1.9076e+07	-630198	-8.68508e+07	-1.94003e+06	-1.2675e+06	-1.21729e+06	-6.07788e+07	-1.9664e+06	-782304	-1.69202e+07	-7.18695e+06	-800504	-3.19332e+07	-1.00553e+06	-1.78175e+06	-4.90287e+06	-8.06147e+06	-9.296e+06	-2.13046e+06	-2.20512e+07	-1.1393e+07	-2.16014e+06	-1.24519e+07	-1.13546e+08	-5.85306e+06	-7.93349e+06	-2.73321e+06	-5.74697e+06	-5.86978e+07	-3.66678e+06	-1.71767e+07	-2.75576e+07	-3.31128e+06	-7.2367e+06	-1.91116e+07	-7.99767e+06	-1.04206e+07	2040
	-2.45567e+07	-1.584e+07	-5.9435e+06	-2.60935e+06	-1.10168e+07	-4.11866e+06	-1.16031e+07	-1.79187e+06	-7.94894e+06	-3.68857e+07	-2.54466e+06	-1.9076e+07	-630198	-8.68508e+07	-1.94003e+06	-1.2675e+06	-1.21729e+06	-6.07788e+07	-1.9664e+06	-782304	-1.69202e+07	-7.18695e+06	-800504	-3.19332e+07	-1.00553e+06	-1.78175e+06	-4.90287e+06	-8.06147e+06	-9.296e+06	-2.13046e+06	-2.20512e+07	-1.1393e+07	-2.16014e+06	-1.24519e+07	-1.13546e+08	-5.85306e+06	-7.93349e+06	-2.73321e+06	-5.74697e+06	-5.86978e+07	-3.66678e+06	-1.71767e+07	-2.75576e+07	-3.31128e+06	-7.2367e+06	-1.91116e+07	-7.99767e+06	-1.04206e+07	2041
	-2.45567e+07	-1.584e+07	-5.9435e+06	-2.60935e+06	-1.10168e+07	-4.11866e+06	-1.16031e+07	-1.79187e+06	-7.94894e+06	-3.68857e+07	-2.54466e+06	-1.9076e+07	-630198	-8.68508e+07	-1.94003e+06	-1.2675e+06	-1.21729e+06	-6.07788e+07	-1.9664e+06	-782304	-1.69202e+07	-7.18695e+06	-800504	-3.19332e+07	-1.00553e+06	-1.78175e+06	-4.90287e+06	-8.06147e+06	-9.296e+06	-2.13046e+06	-2.20512e+07	-1.1393e+07	-2.16014e+06	-1.24519e+07	-1.13546e+08	-5.85306e+06	-7.93349e+06	-2.73321e+06	-5.74697e+06	-5.86978e+07	-3.66678e+06	-1.71767e+07	-2.75576e+07	-3.31128e+06	-7.2367e+06	-1.91116e+07	-7.99767e+06	-1.04206e+07	2042
	-2.45567e+07	-1.584e+07	-5.9435e+06	-2.60935e+06	-1.10168e+07	-4.11866e+06	-1.16031e+07	-1.79187e+06	-7.94894e+06	-3.68857e+07	-2.54466e+06	-1.9076e+07	-630198	-8.68508e+07	-1.94003e+06	-1.2675e+06	-1.21729e+06	-6.07788e+07	-1.9664e+06	-782304	-1.69202e+07	-7.18695e+06	-800504	-3.19332e+07	-1.00553e+06	-1.78175e+06	-4.90287e+06	-8.06147e+06	-9.296e+06	-2.13046e+06	-2.20512e+07	-1.1393e+07	-2.16014e+06	-1.24519e+07	-1.13546e+08	-5.85306e+06	-7.93349e+06	-2.73321e+06	-5.74697e+06	-5.86978e+07	-3.66678e+06	-1.71767e+07	-2.75576e+07	-3.31128e+06	-7.2367e+06	-1.91116e+07	-7.99767e+06	-1.04206e+07	2043
	-2.45567e+07	-1.584e+07	-5.9435e+06	-2.60935e+06	-1.10168e+07	-4.11866e+06	-1.16031e+07	-1.79187e+06	-7.94894e+06	-3.68857e+07	-2.54466e+06	-1.9076e+07	-630198	-8.68508e+07	-1.94003e+06	-1.2675e+06	-1.21729e+06	-6.07788e+07	-1.9664e+06	-782304	-1.69202e+07	-7.18695e+06	-800504	-3.19332e+07	-1.00553e+06	-1.78175e+06	-4.90287e+06	-8.06147e+06	-9.296e+06	-2.13046e+06	-2.20512e+07	-1.1393e+07	-2.16014e+06	-1.24519e+07	-1.13546e+08	-5.85306e+06	-7.93349e+06	-2.73321e+06	-5.74697e+06	-5.86978e+07	-3.66678e+06	-1.71767e+07	-2.75576e+07	-3.31128e+06	-7.2367e+06	-1.91116e+07	-7.99767e+06	-1.04206e+07	2044
	-2.45567e+07	-1.584e+07	-5.9435e+06	-2.60935e+06	-1.10168e+07	-4.11866e+06	-1.16031e+07	-1.79187e+06	-7.94894e+06	-3.68857e+07	-2.54466e+06	-1.9076e+07	-630198	-8.68508e+07	-1.94003e+06	-1.2675e+06	-1.21729e+06	-6.07788e+07	-1.9664e+06	-782304	-1.69202e+07	-7.18695e+06	-800504	-3.19332e+07	-1.00553e+06	-1.78175e+06	-4.90287e+06	-8.06147e+06	-9.296e+06	-2.13046e+06	-2.20512e+07	-1.1393e+07	-2.16014e+06	-1.24519e+07	-1.13546e+08	-5.85306e+06	-7.93349e+06	-2.73321e+06	-5.74697e+06	-5.86978e+07	-3.66678e+06	-1.71767e+07	-2.75576e+07	-3.31128e+06	-7.2367e+06	-1.91116e+07	-7.99767e+06	-1.04206e+07	2045
	-2.45567e+07	-1.584e+07	-5.9435e+06	-2.60935e+06	-1.10168e+07	-4.11866e+06	-1.16031e+07	-1.79187e+06	-7.94894e+06	-3.68857e+07	-2.54466e+06	-1.9076e+07	-630198	-8.68508e+07	-1.94003e+06	-1.2675e+06	-1.21729e+06	-6.07788e+07	-1.9664e+06	-782304	-1.69202e+07	-7.18695e+06	-800504	-3.19332e+07	-1.00553e+06	-1.78175e+06	-4.90287e+06	-8.06147e+06	-9.296e+06	-2.13046e+06	-2.20512e+07	-1.1393e+07	-2.16014e+06	-1.24519e+07	-1.13546e+08	-5.85306e+06	-7.93349e+06	-2.73321e+06	-5.74697e+06	-5.86978e+07	-3.66678e+06	-1.71767e+07	-2.75576e+07	-3.31128e+06	-7.2367e+06	-1.91116e+07	-7.99767e+06	-1.04206e+07	2046
	-2.45567e+07	-1.584e+07	-5.9435e+06	-2.60935e+06	-1.10168e+07	-4.11866e+06	-1.16031e+07	-1.79187e+06	-7.94894e+06	-3.68857e+07	-2.54466e+06	-1.9076e+07	-630198	-8.68508e+07	-1.94003e+06	-1.2675e+06	-1.21729e+06	-6.07788e+07	-1.9664e+06	-782304	-1.69202e+07	-7.18695e+06	-800504	-3.19332e+07	-1.00553e+06	-1.78175e+06	-4.90287e+06	-8.06147e+06	-9.296e+06	-2.13046e+06	-2.20512e+07	-1.1393e+07	-2.16014e+06	-1.24519e+07	-1.13546e+08	-5.85306e+06	-7.93349e+06	-2.73321e+06	-5.74697e+06	-5.86978e+07	-3.66678e+06	-1.71767e+07	-2.75576e+07	-3.31128e+06	-7.2367e+06	-1.91116e+07	-7.99767e+06	-1.04206e+07	2047
	-2.45567e+07	-1.584e+07	-5.9435e+06	-2.60935e+06	-1.10168e+07	-4.11866e+06	-1.16031e+07	-1.79187e+06	-7.94894e+06	-3.68857e+07	-2.54466e+06	-1.9076e+07	-630198	-8.68508e+07	-1.94003e+06	-1.2675e+06	-1.21729e+06	-6.07788e+07	-1.9664e+06	-782304	-1.69202e+07	-7.18695e+06	-800504	-3.19332e+07	-1.00553e+06	-1.78175e+06	-4.90287e+06	-8.06147e+06	-9.296e+06	-2.13046e+06	-2.20512e+07	-1.1393e+07	-2.16014e+06	-1.24519e+07	-1.13546e+08	-5.85306e+06	-7.93349e+06	-2.73321e+06	-5.74697e+06	-5.86978e+07	-3.66678e+06	-1.71767e+07	-2.75576e+07	-3.31128e+06	-7.2367e+06	-1.91116e+07	-7.99767e+06	-1.04206e+07	2048
	-2.45567e+07	-1.584e+07	-5.9435e+06	-2.60935e+06	-1.10168e+07	-4.11866e+06	-1.16031e+07	-1.79187e+06	-7.94894e+06	-3.68857e+07	-2.54466e+06	-1.9076e+07	-630198	-8.68508e+07	-1.94003e+06	-1.2675e+06	-1.21729e+06	-6.07788e+07	-1.9664e+06	-782304	-1.69202e+07	-7.18695e+06	-800504	-3.19332e+07	-1.00553e+06	-1.78175e+06	-4.90287e+06	-8.06147e+06	-9.296e+06	-2.13046e+06	-2.20512e+07	-1.1393e+07	-2.16014e+06	-1.24519e+07	-1.13546e+08	-5.85306e+06	-7.93349e+06	-2.73321e+06	-5.74697e+06	-5.86978e+07	-3.66678e+06	-1.71767e+07	-2.75576e+07	-3.31128e+06	-7.2367e+06	-1.91116e+07	-7.99767e+06	-1.04206e+07	2049
	-2.45567e+07	-1.584e+07	-5.9435e+06	-2.60935e+06	-1.10168e+07	-4.11866e+06	-1.16031e+07	-1.79187e+06	-7.94894e+06	-3.68857e+07	-2.54466e+06	-1.9076e+07	-630198	-8.68508e+07	-1.94003e+06	-1.2675e+06	-1.21729e+06	-6.07788e+07	-1.9664e+06	-782304	-1.69202e+07	-7.18695e+06	-800504	-3.19332e+07	-1.00553e+06	-1.78175e+06	-4.90287e+06	-8.06147e+06	-9.296e+06	-2.13046e+06	-2.20512e+07	-1.1393e+07	-2.16014e+06	-1.24519e+07	-1.13546e+08	-5.85306e+06	-7.93349e+06	-2.73321e+06	-5.74697e+06	-5.86978e+07	-3.66678e+06	-1.71767e+07	-2.75576e+07	-3.31128e+06	-7.2367e+06	-1.91116e+07	-7.99767e+06	-1.04206e+07	2050
	-2.45567e+07	-1.584e+07	-5.9435e+06	-2.60935e+06	-1.10168e+07	-4.11866e+06	-1.16031e+07	-1.79187e+06	-7.94894e+06	-3.68857e+07	-2.54466e+06	-1.9076e+07	-630198	-8.68508e+07	-1.94003e+06	-1.2675e+06	-1.21729e+06	-6.07788e+07	-1.9664e+06	-782304	-1.69202e+07	-7.18695e+06	-800504	-3.19332e+07	-1.00553e+06	-1.78175e+06	-4.90287e+06	-8.06147e+06	-9.296e+06	-2.13046e+06	-2.20512e+07	-1.1393e+07	-2.16014e+06	-1.24519e+07	-1.13546e+08	-5.85306e+06	-7.93349e+06	-2.73321e+06	-5.74697e+06	-5.86978e+07	-3.66678e+06	-1.71767e+07	-2.75576e+07	-3.31128e+06	-7.2367e+06	-1.91116e+07	-7.99767e+06	-1.04206e+07	2051
	-2.45567e+07	-1.584e+07	-5.9435e+06	-2.60935e+06	-1.10168e+07	-4.11866e+06	-1.16031e+07	-1.79187e+06	-7.94894e+06	-3.68857e+07	-2.54466e+06	-1.9076e+07	-630198	-8.68508e+07	-1.94003e+06	-1.2675e+06	-1.21729e+06	-6.07788e+07	-1.9664e+06	-782304	-1.69202e+07	-7.18695e+06	-800504	-3.19332e+07	-1.00553e+06	-1.78175e+06	-4.90287e+06	-8.06147e+06	-9.296e+06	-2.13046e+06	-2.20512e+07	-1.1393e+07	-2.16014e+06	-1.24519e+07	-1.13546e+08	-5.85306e+06	-7.93349e+06	-2.73321e+06	-5.74697e+06	-5.86978e+07	-3.66678e+06	-1.71767e+07	-2.75576e+07	-3.31128e+06	-7.2367e+06	-1.91116e+07	-7.99767e+06	-1.04206e+07	2052
	-2.45567e+07	-1.584e+07	-5.9435e+06	-2.60935e+06	-1.10168e+07	-4.11866e+06	-1.16031e+07	-1.79187e+06	-7.94894e+06	-3.68857e+07	-2.54466e+06	-1.9076e+07	-630198	-8.68508e+07	-1.94003e+06	-1.2675e+06	-1.21729e+06	-6.07788e+07	-1.9664e+06	-782304	-1.69202e+07	-7.18695e+06	-800504	-3.19332e+07	-1.00553e+06	-1.78175e+06	-4.90287e+06	-8.06147e+06	-9.296e+06	-2.13046e+06	-2.20512e+07	-1.1393e+07	-2.16014e+06	-1.24519e+07	-1.13546e+08	-5.85306e+06	-7.93349e+06	-2.73321e+06	-5.74697e+06	-5.86978e+07	-3.66678e+06	-1.71767e+07	-2.75576e+07	-3.31128e+06	-7.2367e+06	-1.91116e+07	-7.99767e+06	-1.04206e+07	2053
	-2.45567e+07	-1.584e+07	-5.9435e+06	-2.60935e+06	-1.10168e+07	-4.11866e+06	-1.16031e+07	-1.79187e+06	-7.94894e+06	-3.68857e+07	-2.54466e+06	-1.9076e+07	-630198	-8.68508e+07	-1.94003e+06	-1.2675e+06	-1.21729e+06	-6.07788e+07	-1.9664e+06	-782304	-1.69202e+07	-7.18695e+06	-800504	-3.19332e+07	-1.00553e+06	-1.78175e+06	-4.90287e+06	-8.06147e+06	-9.296e+06	-2.13046e+06	-2.20512e+07	-1.1393e+07	-2.16014e+06	-1.24519e+07	-1.13546e+08	-5.85306e+06	-7.93349e+06	-2.73321e+06	-5.74697e+06	-5.86978e+07	-3.66678e+06	-1.71767e+07	-2.75576e+07	-3.31128e+06	-7.2367e+06	-1.91116e+07	-7.99767e+06	-1.04206e+07	2054
ALL_PEP	-2.27293e+06	-6.47266e+06	-3.73584e+06	-270035	-1.23281e+07	-2.98502e+06	-4.74832e+06	-1.50197e+06	-8.21066e+06	-4.45502e+07	-694113	-1.65801e+07	-434494	-1.01106e+07	-499175	-1.11392e+06	-368782	-5.59753e+07	-147961	-461278	-4.32201e+06	-8.02073e+06	-742728	-1.06554e+07	-482743	-1.80034e+06	-290639	-5.09936e+06	-8.72587e+06	-1.1094e+06	-3.84866e+06	-1.08807e+07	-269156	-1.46057e+07	-5.68515e+07	-3.19133e+06	-3.91273e+06	-2.38488e+06	-6.367e+06	-6.82536e+06	-2.9613e+06	-1.06664e+07	-1.21915e+07	-1.79641e+06	-653302	-9.42195e+06	-4.69153e+06	-1.01693e+07	2024
	-4.46208e+06	-1.28753e+07	-7.42921e+06	-533084	-2.45212e+07	-5.93082e+06	-9.42559e+06	-2.98939e+06	-1.63671e+07	-8.88526e+07	-1.37562e+06	-3.30059e+07	-861861	-1.99272e+07	-992129	-2.21031e+06	-731009	-1.11292e+08	-292505	-914984	-8.54877e+06	-1.59505e+07	-1.47555e+06	-2.11004e+07	-953386	-3.57611e+06	-569813	-1.01307e+07	-1.7384e+07	-2.20461e+06	-7.5797e+06	-2.16442e+07	-530926	-2.92319e+07	-1.1286e+08	-6.33245e+06	-7.77646e+06	-4.73002e+06	-1.26835e+07	-1.34591e+07	-5.87466e+06	-2.11793e+07	-2.42105e+07	-3.5644e+06	-1.28024e+06	-1.86961e+07	-9.32125e+06	-2.02183e+07	2025
	-6.57243e+06	-1.92278e+07	-1.10902e+07	-789592	-3.66079e+07	-8.84649e+06	-1.40443e+07	-4.46691e+06	-2.44961e+07	-1.33055e+08	-2.04632e+06	-4.93179e+07	-1.28268e+06	-2.94728e+07	-1.47996e+06	-3.29134e+06	-1.08733e+06	-1.66084e+08	-434021	-1.36219e+06	-1.26891e+07	-2.38068e+07	-2.20007e+06	-3.13569e+07	-1.41249e+06	-5.33106e+06	-838158	-1.51087e+07	-2.60011e+07	-3.28849e+06	-1.11977e+07	-3.23201e+07	-785807	-4.39468e+07	-1.68148e+08	-9.43157e+06	-1.1602e+07	-7.03992e+06	-1.89688e+07	-1.99095e+07	-8.74662e+06	-3.15665e+07	-3.6093e+07	-5.30835e+06	-1.88198e+06	-2.78483e+07	-1.39016e+07	-3.01682e+07	2026
	-8.60736e+06	-2.55338e+07	-1.47206e+07	-1.0398e+06	-4.85934e+07	-1.17339e+07	-1.86073e+07	-5.93532e+06	-3.26016e+07	-1.77179e+08	-2.70669e+06	-6.55226e+07	-1.69713e+06	-3.87585e+07	-1.96288e+06	-4.35758e+06	-1.43794e+06	-2.20375e+08	-572637	-1.80316e+06	-1.67462e+07	-3.15929e+07	-2.91663e+06	-4.14324e+07	-1.86045e+06	-7.06601e+06	-1.09615e+06	-2.00361e+07	-3.45812e+07	-4.36162e+06	-1.47069e+07	-4.29137e+07	-1.03407e+06	-5.87604e+07	-2.22744e+08	-1.24906e+07	-1.53914e+07	-9.31584e+06	-2.52263e+07	-2.61829e+07	-1.15789e+07	-4.1834e+07	-4.78469e+07	-7.02932e+06	-2.45965e+06	-3.68845e+07	-1.84351e+07	-4.00229e+07	2027
	-1.05699e+07	-3.1795e+07	-1.83214e+07	-1.28391e+06	-6.04798e+07	-1.45938e+07	-2.31162e+07	-7.39496e+06	-4.06849e+07	-2.21231e+08	-3.35705e+06	-8.16223e+07	-2.10534e+06	-4.77933e+07	-2.44101e+06	-5.40939e+06	-1.78299e+06	-2.74178e+08	-708446	-2.23807e+06	-2.07226e+07	-3.93102e+07	-3.62541e+06	-5.13318e+07	-2.2976e+06	-8.78142e+06	-1.34422e+06	-2.49145e+07	-4.31259e+07	-5.4243e+06	-1.81112e+07	-5.34275e+07	-1.27593e+06	-7.36759e+07	-2.76667e+08	-1.55108e+07	-1.91458e+07	-1.15586e+07	-3.14568e+07	-3.22854e+07	-1.43725e+07	-5.19852e+07	-5.94761e+07	-8.72795e+06	-3.01429e+06	-4.58083e+07	-2.29231e+07	-4.97844e+07	2028
	-1.2463e+07	-3.80125e+07	-2.18931e+07	-1.52212e+06	-7.22691e+07	-1.74272e+07	-2.75724e+07	-8.84606e+06	-4.8747e+07	-2.65215e+08	-3.99768e+06	-9.76189e+07	-2.50744e+06	-5.6586e+07	-2.91443e+06	-6.44708e+06	-2.12261e+06	-3.27502e+08	-841534	-2.66707e+06	-2.46209e+07	-4.69598e+07	-4.32659e+06	-6.10602e+07	-2.72429e+06	-1.04777e+07	-1.58279e+06	-2.97453e+07	-5.16361e+07	-6.47676e+06	-2.14145e+07	-6.38632e+07	-1.51161e+06	-8.86955e+07	-3.2993e+08	-1.8493e+07	-2.2866e+07	-1.37691e+07	-3.76611e+07	-3.82229e+07	-1.71283e+07	-6.20231e+07	-7.0984e+07	-1.04048e+07	-3.54692e+06	-5.46227e+07	-2.73668e+07	-5.94542e+07	2029
	-1.42894e+07	-4.41876e+07	-2.54366e+07	-1.75463e+06	-8.39628e+07	-2.02346e+07	-3.19772e+07	-1.02889e+07	-5.67885e+07	-3.09135e+08	-4.62884e+06	-1.13514e+08	-2.90355e+06	-6.5145e+07	-3.38324e+06	-7.47097e+06	-2.45693e+06	-3.80358e+08	-971985	-3.09032e+06	-2.84431e+07	-5.4543e+07	-5.0203e+06	-7.06222e+07	-3.14082e+06	-1.21552e+07	-1.81226e+06	-3.45296e+07	-6.01128e+07	-7.51925e+06	-2.46204e+07	-7.42227e+07	-1.74133e+06	-1.03821e+08	-3.82549e+08	-2.14383e+07	-2.6553e+07	-1.59479e+07	-4.38401e+07	-4.40009e+07	-1.98474e+07	-7.19505e+07	-8.2374e+07	-1.20604e+07	-4.05851e+06	-6.33306e+07	-3.17671e+07	-6.90339e+07	2030
	-1.60517e+07	-5.03215e+07	-2.89523e+07	-1.98161e+06	-9.55627e+07	-2.30169e+07	-3.6332e+07	-1.17236e+07	-6.48105e+07	-3.52995e+08	-5.25079e+06	-1.29309e+08	-3.29377e+06	-7.34783e+07	-3.84752e+06	-8.48135e+06	-2.78607e+06	-4.32753e+08	-1.09988e+06	-3.50794e+06	-3.21915e+07	-6.20607e+07	-5.70669e+06	-8.00221e+07	-3.5475e+06	-1.38143e+07	-2.033e+06	-3.92687e+07	-6.8557e+07	-8.552e+06	-2.77325e+07	-8.45076e+07	-1.96527e+06	-1.19055e+08	-4.34538e+08	-2.43476e+07	-3.02074e+07	-1.80958e+07	-4.99944e+07	-4.96248e+07	-2.25305e+07	-8.17701e+07	-9.36493e+07	-1.36954e+07	-4.54997e+06	-7.19347e+07	-3.61251e+07	-7.85248e+07	2031
	-1.77526e+07	-5.64152e+07	-3.2441e+07	-2.20324e+06	-1.0707e+08	-2.57747e+07	-4.06379e+07	-1.31506e+07	-7.28135e+07	-3.96797e+08	-5.86377e+06	-1.45005e+08	-3.67822e+06	-8.15936e+07	-4.30735e+06	-9.47852e+06	-3.11016e+06	-4.84698e+08	-1.22529e+06	-3.92009e+06	-3.58683e+07	-6.95141e+07	-6.38591e+06	-8.92644e+07	-3.94464e+06	-1.54553e+07	-2.24538e+06	-4.39637e+07	-7.69694e+07	-9.57521e+06	-3.0754e+07	-9.47196e+07	-2.18362e+06	-1.34399e+08	-4.8591e+08	-2.72219e+07	-3.38301e+07	-2.02135e+07	-5.61246e+07	-5.50997e+07	-2.51786e+07	-9.14844e+07	-1.04813e+08	-1.53101e+07	-5.02217e+06	-8.04378e+07	-4.04418e+07	-8.79285e+07	2032
	-1.93944e+07	-6.24699e+07	-3.59032e+07	-2.41968e+06	-1.18487e+08	-2.85086e+07	-4.48962e+07	-1.45699e+07	-8.07984e+07	-4.40546e+08	-6.46804e+06	-1.60605e+08	-4.05701e+06	-8.94983e+07	-4.76282e+06	-1.04628e+07	-3.4293e+06	-5.36199e+08	-1.3483e+06	-4.32688e+06	-3.94754e+07	-7.69042e+07	-7.0581e+06	-9.83532e+07	-4.33251e+06	-1.70787e+07	-2.44975e+06	-4.86156e+07	-8.5351e+07	-1.05891e+07	-3.36883e+07	-1.0486e+08	-2.39659e+06	-1.49855e+08	-5.36678e+08	-3.00619e+07	-3.74218e+07	-2.23017e+07	-6.22315e+07	-6.04305e+07	-2.77924e+07	-1.01096e+08	-1.15868e+08	-1.69051e+07	-5.47597e+06	-8.88426e+07	-4.47182e+07	-9.72463e+07	2033
	-2.09795e+07	-6.84867e+07	-3.93395e+07	-2.6311e+06	-1.29815e+08	-3.12193e+07	-4.9108e+07	-1.59818e+07	-8.87658e+07	-4.84245e+08	-7.06383e+06	-1.76109e+08	-4.43025e+06	-9.71995e+07	-5.21401e+06	-1.14343e+07	-3.74362e+06	-5.87266e+08	-1.46897e+06	-4.72846e+06	-4.30149e+07	-8.42319e+07	-7.72339e+06	-1.07293e+08	-4.7114e+06	-1.86847e+07	-2.64644e+06	-5.32257e+07	-9.37026e+07	-1.15939e+07	-3.65383e+07	-1.14931e+08	-2.60432e+06	-1.65425e+08	-5.86855e+08	-3.28686e+07	-4.09833e+07	-2.4361e+07	-6.83157e+07	-6.5622e+07	-3.03727e+07	-1.10608e+08	-1.26817e+08	-1.84809e+07	-5.91214e+06	-9.71515e+07	-4.89552e+07	-1.06479e+08	2034
	-2.25102e+07	-7.44665e+07	-4.27504e+07	-2.83766e+06	-1.41055e+08	-3.39075e+07	-5.32746e+07	-1.73865e+07	-9.67165e+07	-5.27896e+08	-7.65135e+06	-1.91519e+08	-4.79802e+06	-1.04704e+08	-5.66098e+06	-1.23935e+07	-4.05322e+06	-6.37907e+08	-1.58738e+06	-5.12494e+06	-4.64886e+07	-9.14983e+07	-8.38191e+06	-1.16086e+08	-5.08157e+06	-2.02736e+07	-2.83577e+06	-5.77948e+07	-1.02025e+08	-1.25898e+07	-3.93072e+07	-1.24934e+08	-2.80701e+06	-1.81111e+08	-6.36454e+08	-3.56427e+07	-4.45152e+07	-2.6392e+07	-7.43777e+07	-7.06787e+07	-3.29203e+07	-1.20021e+08	-1.37663e+08	-2.00379e+07	-6.33147e+06	-1.05367e+08	-5.31537e+07	-1.15629e+08	2035
	-2.39885e+07	-8.04105e+07	-4.61366e+07	-3.0395e+06	-1.52208e+08	-3.65736e+07	-5.73969e+07	-1.87842e+07	-1.04651e+08	-5.71504e+08	-8.23084e+06	-2.06836e+08	-5.16045e+06	-1.12019e+08	-6.10381e+06	-1.33405e+07	-4.3582e+06	-6.88128e+08	-1.70359e+06	-5.51644e+06	-4.98984e+07	-9.87042e+07	-9.03378e+06	-1.24738e+08	-5.44327e+06	-2.18458e+07	-3.01804e+06	-6.23242e+07	-1.10319e+08	-1.3577e+07	-4.19976e+07	-1.3487e+08	-3.00481e+06	-1.96916e+08	-6.85487e+08	-3.8385e+07	-4.80184e+07	-2.83954e+07	-8.04183e+07	-7.5605e+07	-3.54359e+07	-1.29339e+08	-1.48409e+08	-2.15766e+07	-6.73466e+06	-1.13492e+08	-5.73146e+07	-1.24697e+08	2036
	-2.54166e+07	-8.63194e+07	-4.94985e+07	-3.23677e+06	-1.63277e+08	-3.92184e+07	-6.14761e+07	-2.01751e+07	-1.1257e+08	-6.15071e+08	-8.80249e+06	-2.22061e+08	-5.51762e+06	-1.1915e+08	-6.54258e+06	-1.42757e+07	-4.65867e+06	-7.37939e+08	-1.81767e+06	-5.90308e+06	-5.3246e+07	-1.05851e+08	-9.67913e+06	-1.33252e+08	-5.79674e+06	-2.34016e+07	-3.19355e+06	-6.68147e+07	-1.18585e+08	-1.45556e+07	-4.46124e+07	-1.4474e+08	-3.19789e+06	-2.12841e+08	-7.33965e+08	-4.10964e+07	-5.14933e+07	-3.03716e+07	-8.64379e+07	-8.04052e+07	-3.79203e+07	-1.38564e+08	-1.59057e+08	-2.30974e+07	-7.12243e+06	-1.21528e+08	-6.14387e+07	-1.33684e+08	2037
	-2.67964e+07	-9.21944e+07	-5.28367e+07	-3.4296e+06	-1.74262e+08	-4.18424e+07	-6.55132e+07	-2.15593e+07	-1.20475e+08	-6.586e+08	-9.36652e+06	-2.37197e+08	-5.86962e+06	-1.26104e+08	-6.97736e+06	-1.51991e+07	-4.95472e+06	-7.87345e+08	-1.92968e+06	-6.28497e+06	-5.65332e+07	-1.12938e+08	-1.03181e+07	-1.41631e+08	-6.14224e+06	-2.49412e+07	-3.36258e+06	-7.12672e+07	-1.26825e+08	-1.55259e+07	-4.71541e+07	-1.54547e+08	-3.38638e+06	-2.28888e+08	-7.81899e+08	-4.37776e+07	-5.49408e+07	-3.23214e+07	-9.24371e+07	-8.50832e+07	-4.03742e+07	-1.47698e+08	-1.6961e+08	-2.46007e+07	-7.49543e+06	-1.29477e+08	-6.55269e+07	-1.42592e+08	2038
	-2.81298e+07	-9.80363e+07	-5.61516e+07	-3.61814e+06	-1.85164e+08	-4.44461e+07	-6.95091e+07	-2.29371e+07	-1.28366e+08	-7.02094e+08	-9.92312e+06	-2.52243e+08	-6.21656e+06	-1.32886e+08	-7.4082e+06	-1.61112e+07	-5.24646e+06	-8.36355e+08	-2.03968e+06	-6.66223e+06	-5.97616e+07	-1.19968e+08	-1.09507e+07	-1.49879e+08	-6.47997e+06	-2.64651e+07	-3.52538e+06	-7.56828e+07	-1.35038e+08	-1.6488e+07	-4.96253e+07	-1.6429e+08	-3.57044e+06	-2.45059e+08	-8.293e+08	-4.64292e+07	-5.83613e+07	-3.42453e+07	-9.84166e+07	-8.9643e+07	-4.27981e+07	-1.56742e+08	-1.80071e+08	-2.60869e+07	-7.85429e+06	-1.37342e+08	-6.958e+07	-1.51421e+08	2039
	-2.94186e+07	-1.03846e+08	-5.94437e+07	-3.8025e+06	-1.95986e+08	-4.70301e+07	-7.34649e+07	-2.43087e+07	-1.36243e+08	-7.45556e+08	-1.04725e+07	-2.67202e+08	-6.55852e+06	-1.39502e+08	-7.83519e+06	-1.7012e+07	-5.53398e+06	-8.84975e+08	-2.14773e+06	-7.03495e+06	-6.29327e+07	-1.26941e+08	-1.15772e+07	-1.57999e+08	-6.81018e+06	-2.79733e+07	-3.68223e+06	-8.00623e+07	-1.43226e+08	-1.74421e+07	-5.20283e+07	-1.73973e+08	-3.75021e+06	-2.61357e+08	-8.7618e+08	-4.9052e+07	-6.17556e+07	-3.61437e+07	-1.04377e+08	-9.40883e+07	-4.51929e+07	-1.657e+08	-1.90442e+08	-2.75564e+07	-8.19962e+06	-1.45125e+08	-7.35987e+07	-1.60173e+08	2040
	-3.06645e+07	-1.09624e+08	-6.27136e+07	-3.98282e+06	-2.06728e+08	-4.95949e+07	-7.73815e+07	-2.56741e+07	-1.44107e+08	-7.88989e+08	-1.10148e+07	-2.82074e+08	-6.89559e+06	-1.45958e+08	-8.25837e+06	-1.79019e+07	-5.81735e+06	-9.33211e+08	-2.25388e+06	-7.40324e+06	-6.60482e+07	-1.33858e+08	-1.21977e+07	-1.65994e+08	-7.13305e+06	-2.94663e+07	-3.83335e+06	-8.44065e+07	-1.51389e+08	-1.83884e+07	-5.43655e+07	-1.83595e+08	-3.92583e+06	-2.77783e+08	-9.22547e+08	-5.16467e+07	-6.51242e+07	-3.80173e+07	-1.10318e+08	-9.84227e+07	-4.7559e+07	-1.74572e+08	-2.00724e+08	-2.90097e+07	-8.53199e+06	-1.52828e+08	-7.75837e+07	-1.68849e+08	2041
	-3.18693e+07	-1.15372e+08	-6.59615e+07	-4.15922e+06	-2.17391e+08	-5.2141e+07	-8.12598e+07	-2.70336e+07	-1.51958e+08	-8.32395e+08	-1.15502e+07	-2.9686e+08	-7.22785e+06	-1.52259e+08	-8.67782e+06	-1.8781e+07	-6.09668e+06	-9.81071e+08	-2.3582e+06	-7.7672e+06	-6.91095e+07	-1.4072e+08	-1.28121e+07	-1.73868e+08	-7.44882e+06	-3.09442e+07	-3.979e+06	-8.87164e+07	-1.59528e+08	-1.9327e+07	-5.66391e+07	-1.93158e+08	-4.09741e+06	-2.9434e+08	-9.68413e+08	-5.42139e+07	-6.84677e+07	-3.98664e+07	-1.16241e+08	-1.0265e+08	-4.98972e+07	-1.83361e+08	-2.10921e+08	-3.04469e+07	-8.85196e+06	-1.60453e+08	-8.15359e+07	-1.7745e+08	2042
	-3.30345e+07	-1.2109e+08	-6.91881e+07	-4.3318e+06	-2.27976e+08	-5.46688e+07	-8.51006e+07	-2.83874e+07	-1.59798e+08	-8.75777e+08	-1.2079e+07	-3.11563e+08	-7.55539e+06	-1.5841e+08	-9.09359e+06	-1.96496e+07	-6.37205e+06	-1.02856e+09	-2.46073e+06	-8.12691e+06	-7.21181e+07	-1.47527e+08	-1.34207e+07	-1.81622e+08	-7.75766e+06	-3.24074e+07	-4.11938e+06	-9.29927e+07	-1.67643e+08	-2.02581e+07	-5.88513e+07	-2.02664e+08	-4.26509e+06	-3.11029e+08	-1.01379e+09	-5.67542e+07	-7.17866e+07	-4.16917e+07	-1.22147e+08	-1.06772e+08	-5.2208e+07	-1.92069e+08	-2.21035e+08	-3.18686e+07	-9.16004e+06	-1.68001e+08	-8.54559e+07	-1.85976e+08	2043
	-3.41616e+07	-1.26779e+08	-7.23936e+07	-4.50068e+06	-2.38486e+08	-5.71789e+07	-8.89048e+07	-2.97355e+07	-1.67627e+08	-9.19137e+08	-1.26012e+07	-3.26182e+08	-7.8783e+06	-1.64415e+08	-9.50574e+06	-2.05078e+07	-6.64353e+06	-1.07568e+09	-2.56152e+06	-8.48249e+06	-7.50752e+07	-1.54281e+08	-1.40236e+07	-1.89261e+08	-8.05977e+06	-3.38561e+07	-4.25472e+06	-9.72362e+07	-1.75736e+08	-2.11819e+07	-6.1004e+07	-2.12113e+08	-4.429e+06	-3.27853e+08	-1.05868e+09	-5.92683e+07	-7.50814e+07	-4.34936e+07	-1.28035e+08	-1.10794e+08	-5.4492e+07	-2.00697e+08	-2.31067e+08	-3.32751e+07	-9.45675e+06	-1.75475e+08	-8.93444e+07	-1.9443e+08	2044
	-3.52521e+07	-1.32441e+08	-7.55786e+07	-4.66597e+06	-2.4892e+08	-5.96717e+07	-9.26733e+07	-3.10782e+07	-1.75445e+08	-9.62478e+08	-1.3117e+07	-3.40719e+08	-8.19664e+06	-1.7028e+08	-9.91433e+06	-2.13558e+07	-6.91122e+06	-1.12245e+09	-2.66062e+06	-8.83401e+06	-7.79824e+07	-1.60981e+08	-1.46207e+07	-1.96787e+08	-8.35535e+06	-3.52904e+07	-4.38522e+06	-1.01448e+08	-1.83806e+08	-2.20984e+07	-6.30993e+07	-2.21506e+08	-4.58923e+06	-3.44813e+08	-1.10309e+09	-6.17568e+07	-7.83528e+07	-4.52725e+07	-1.33906e+08	-1.14719e+08	-5.67498e+07	-2.09248e+08	-2.4102e+08	-3.46666e+07	-9.74255e+06	-1.82876e+08	-9.3202e+07	-2.02812e+08	2045
	-3.63075e+07	-1.38074e+08	-7.87434e+07	-4.82777e+06	-2.5928e+08	-6.21477e+07	-9.64068e+07	-3.24155e+07	-1.83253e+08	-1.0058e+09	-1.36266e+07	-3.55175e+08	-8.5105e+06	-1.76008e+08	-1.03194e+07	-2.21939e+07	-7.17517e+06	-1.16886e+09	-2.75809e+06	-9.18156e+06	-8.08408e+07	-1.67629e+08	-1.52124e+07	-2.04202e+08	-8.64455e+06	-3.67108e+07	-4.51107e+06	-1.05628e+08	-1.91854e+08	-2.30078e+07	-6.5139e+07	-2.30845e+08	-4.74592e+06	-3.61912e+08	-1.14705e+09	-6.42202e+07	-8.16011e+07	-4.70289e+07	-1.39761e+08	-1.18548e+08	-5.89818e+07	-2.17722e+08	-2.50896e+08	-3.60435e+07	-1.00179e+07	-1.90207e+08	-9.70295e+07	-2.11123e+08	2046
	-3.73289e+07	-1.43681e+08	-8.18884e+07	-4.98618e+06	-2.69566e+08	-6.46073e+07	-1.00106e+08	-3.37476e+07	-1.91052e+08	-1.04911e+09	-1.41302e+07	-3.69551e+08	-8.81996e+06	-1.81606e+08	-1.0721e+07	-2.30222e+07	-7.43548e+06	-1.21493e+09	-2.85396e+06	-9.52523e+06	-8.36517e+07	-1.74226e+08	-1.57985e+07	-2.11509e+08	-8.92756e+06	-3.81173e+07	-4.63247e+06	-1.09777e+08	-1.99882e+08	-2.39103e+07	-6.7125e+07	-2.4013e+08	-4.89915e+06	-3.79153e+08	-1.19054e+09	-6.66591e+07	-8.48269e+07	-4.87633e+07	-1.45599e+08	-1.22285e+08	-6.11886e+07	-2.26122e+08	-2.60697e+08	-3.74062e+07	-1.02833e+07	-1.97468e+08	-1.00827e+08	-2.19363e+08	2047
	-3.83179e+07	-1.49262e+08	-8.50139e+07	-5.14129e+06	-2.79781e+08	-6.70509e+07	-1.03772e+08	-3.50748e+07	-1.98841e+08	-1.09241e+09	-1.46278e+07	-3.83848e+08	-9.12509e+06	-1.87075e+08	-1.11193e+07	-2.38408e+07	-7.69222e+06	-1.26066e+09	-2.94828e+06	-9.86509e+06	-8.64163e+07	-1.80771e+08	-1.63792e+07	-2.18711e+08	-9.20455e+06	-3.95103e+07	-4.74959e+06	-1.13897e+08	-2.07889e+08	-2.4806e+07	-6.90589e+07	-2.49363e+08	-5.04904e+06	-3.96536e+08	-1.23359e+09	-6.9074e+07	-8.80307e+07	-5.0476e+07	-1.51423e+08	-1.25933e+08	-6.33708e+07	-2.34449e+08	-2.70424e+08	-3.87549e+07	-1.0539e+07	-2.04661e+08	-1.04596e+08	-2.27535e+08	2048
	-3.92755e+07	-1.54818e+08	-8.81204e+07	-5.2932e+06	-2.89924e+08	-6.94789e+07	-1.07405e+08	-3.6397e+07	-2.06621e+08	-1.1357e+09	-1.51197e+07	-3.98067e+08	-9.42596e+06	-1.92421e+08	-1.15142e+07	-2.465e+07	-7.94544e+06	-1.30605e+09	-3.0411e+06	-1.02012e+07	-8.91358e+07	-1.87267e+08	-1.69547e+07	-2.2581e+08	-9.47566e+06	-4.08898e+07	-4.86261e+06	-1.17988e+08	-2.15875e+08	-2.5695e+07	-7.09426e+07	-2.58545e+08	-5.19569e+06	-4.14064e+08	-1.2762e+09	-7.14654e+07	-9.12129e+07	-5.21674e+07	-1.57231e+08	-1.29495e+08	-6.55287e+07	-2.42704e+08	-2.80079e+08	-4.00898e+07	-1.07856e+07	-2.11789e+08	-1.08337e+08	-2.35638e+08	2049
	-4.0203e+07	-1.60349e+08	-9.12082e+07	-5.442e+06	-2.99998e+08	-7.18916e+07	-1.11006e+08	-3.77144e+07	-2.14393e+08	-1.17898e+09	-1.56059e+07	-4.12208e+08	-9.72264e+06	-1.97648e+08	-1.19057e+07	-2.545e+07	-8.19523e+06	-1.3511e+09	-3.13245e+06	-1.05337e+07	-9.18112e+07	-1.93712e+08	-1.75249e+07	-2.32808e+08	-9.74107e+06	-4.22562e+07	-4.97169e+06	-1.2205e+08	-2.23843e+08	-2.65774e+07	-7.27775e+07	-2.67676e+08	-5.3392e+06	-4.31739e+08	-1.31838e+09	-7.38339e+07	-9.43739e+07	-5.3838e+07	-1.63024e+08	-1.32972e+08	-6.7663e+07	-2.50889e+08	-2.89665e+08	-4.14114e+07	-1.10234e+07	-2.18852e+08	-1.12049e+08	-2.43674e+08	2050
	-4.11015e+07	-1.65856e+08	-9.42777e+07	-5.58777e+06	-3.10002e+08	-7.42896e+07	-1.14576e+08	-3.90272e+07	-2.22158e+08	-1.22225e+09	-1.60867e+07	-4.26273e+08	-1.00152e+07	-2.02758e+08	-1.22941e+07	-2.62408e+07	-8.44165e+06	-1.39583e+09	-3.22237e+06	-1.08627e+07	-9.44438e+07	-2.00109e+08	-1.809e+07	-2.39709e+08	-1.00009e+07	-4.36097e+07	-5.07698e+06	-1.26084e+08	-2.31791e+08	-2.74534e+07	-7.45652e+07	-2.76757e+08	-5.47964e+06	-4.49564e+08	-1.36013e+09	-7.618e+07	-9.75142e+07	-5.54882e+07	-1.68803e+08	-1.36368e+08	-6.9774e+07	-2.59006e+08	-2.99182e+08	-4.27199e+07	-1.12527e+07	-2.25852e+08	-1.15735e+08	-2.51644e+08	2051
	-4.19721e+07	-1.71339e+08	-9.73291e+07	-5.7306e+06	-3.19937e+08	-7.66732e+07	-1.18115e+08	-4.03354e+07	-2.29915e+08	-1.26553e+09	-1.6562e+07	-4.40263e+08	-1.03037e+07	-2.07757e+08	-1.26792e+07	-2.70227e+07	-8.68476e+06	-1.44024e+09	-3.31091e+06	-1.11881e+07	-9.70345e+07	-2.06458e+08	-1.86501e+07	-2.46513e+08	-1.02553e+07	-4.49504e+07	-5.17865e+06	-1.30091e+08	-2.3972e+08	-2.83231e+07	-7.63073e+07	-2.8579e+08	-5.61713e+06	-4.6754e+08	-1.40146e+09	-7.8504e+07	-1.00634e+08	-5.71183e+07	-1.74568e+08	-1.39685e+08	-7.18622e+07	-2.67056e+08	-3.08633e+08	-4.40155e+07	-1.14739e+07	-2.3279e+08	-1.19393e+08	-2.59548e+08	2052
	-4.28158e+07	-1.768e+08	-1.00363e+08	-5.87056e+06	-3.29806e+08	-7.90426e+07	-1.21624e+08	-4.16393e+07	-2.37665e+08	-1.3088e+09	-1.70321e+07	-4.54178e+08	-1.05882e+07	-2.12647e+08	-1.30612e+07	-2.77958e+07	-8.92462e+06	-1.48434e+09	-3.3981e+06	-1.15101e+07	-9.95844e+07	-2.12758e+08	-1.92052e+07	-2.53223e+08	-1.05045e+07	-4.62786e+07	-5.27683e+06	-1.34071e+08	-2.47632e+08	-2.91866e+07	-7.80051e+07	-2.94775e+08	-5.75173e+06	-4.8567e+08	-1.44239e+09	-8.08066e+07	-1.03734e+08	-5.87286e+07	-1.8032e+08	-1.42925e+08	-7.39281e+07	-2.75039e+08	-3.18019e+08	-4.52985e+07	-1.16874e+07	-2.39668e+08	-1.23026e+08	-2.67387e+08	2053
	-4.36337e+07	-1.82239e+08	-1.03379e+08	-6.00774e+06	-3.39607e+08	-8.13984e+07	-1.25104e+08	-4.29388e+07	-2.45409e+08	-1.35207e+09	-1.74971e+07	-4.68019e+08	-1.08689e+07	-2.17431e+08	-1.34401e+07	-2.85603e+07	-9.16131e+06	-1.52812e+09	-3.48398e+06	-1.18287e+07	-1.02094e+08	-2.19012e+08	-1.97553e+07	-2.59841e+08	-1.07485e+07	-4.75943e+07	-5.37167e+06	-1.38025e+08	-2.55526e+08	-3.00441e+07	-7.96601e+07	-3.03713e+08	-5.88353e+06	-5.03956e+08	-1.48291e+09	-8.30881e+07	-1.06815e+08	-6.03197e+07	-1.86058e+08	-1.4609e+08	-7.5972e+07	-2.82959e+08	-3.27342e+08	-4.65692e+07	-1.18934e+07	-2.46487e+08	-1.26632e+08	-2.75163e+08	2054
DIFF	-1.41875e+07	-4.54992e+06	-516407	-1.48252e+06	3.9727e+06	5546.53	-3.33531e+06	188257	2.24937e+06	1.63237e+07	-1.04918e+06	2.52826e+06	-20516.2	-4.82255e+07	-827505	178502	-468997	1.09374e+07	-1.16572e+06	-96151.9	-7.25139e+06	2.57237e+06	148781	-1.13961e+07	-225595	465639	-2.98331e+06	-672206	1.82771e+06	-394855	-1.11007e+07	2.40789e+06	-1.18488e+06	5.12854e+06	-2.31838e+07	-954938	-1.66923e+06	369106	2.0174e+06	-3.26845e+07	279617	-1.61443e+06	-7.07259e+06	-549183	-4.20263e+06	-4.02818e+06	-1.00161e+06	2.39423e+06	2024
	-1.99718e+07	-2.89119e+06	1.5115e+06	-2.06326e+06	1.35448e+07	1.82953e+06	-2.12384e+06	1.20482e+06	8.44854e+06	5.20991e+07	-1.15683e+06	1.40065e+07	234320	-6.64903e+07	-938563	947859	-480510	5.07531e+07	-1.66395e+06	136103	-8.29021e+06	8.78999e+06	678187	-1.06826e+07	-47647.1	1.80116e+06	-4.30836e+06	2.1042e+06	8.12462e+06	83688.1	-1.43641e+07	1.02957e+07	-1.61849e+06	1.68256e+07	-176181	505396	-121166	2.0077e+06	6.95781e+06	-4.49481e+07	2.22286e+06	4.07724e+06	-3.22061e+06	267824	-5.92044e+06	-329245	1.35871e+06	9.83801e+06	2025
	-1.79843e+07	3.38775e+06	5.14668e+06	-1.81975e+06	2.5591e+07	4.72783e+06	2.44124e+06	2.67504e+06	1.65471e+07	9.61692e+07	-498345	3.02419e+07	652480	-5.7378e+07	-460075	2.02385e+06	-129959	1.05305e+08	-1.53238e+06	579882	-4.23119e+06	1.66199e+07	1.39956e+06	-576276	406961	3.54931e+06	-4.06471e+06	7.0472e+06	1.67051e+07	1.15803e+06	-1.08535e+07	2.09271e+07	-1.37433e+06	3.14948e+07	5.46018e+07	3.57851e+06	3.66848e+06	4.3067e+06	1.32219e+07	-3.87883e+07	5.07984e+06	1.43898e+07	8.5354e+06	1.99707e+06	-5.35472e+06	8.73665e+06	5.90392e+06	1.97476e+07	2026
	-1.59494e+07	9.6938e+06	8.77711e+06	-1.56955e+06	3.75765e+07	7.6152e+06	7.00425e+06	4.14345e+06	2.46526e+07	1.40293e+08	162031	4.64466e+07	1.06693e+06	-4.80923e+07	22847.2	3.09009e+06	220652	1.59596e+08	-1.39376e+06	1.02085e+06	-174082	2.44059e+07	2.11612e+06	9.49913e+06	854918	5.28426e+06	-3.80672e+06	1.19746e+07	2.52852e+07	2.23116e+06	-7.34433e+06	3.15208e+07	-1.12607e+06	4.63085e+07	1.09198e+08	6.63757e+06	7.45792e+06	6.58263e+06	1.94793e+07	-3.25149e+07	7.91208e+06	2.46573e+07	2.02893e+07	3.71804e+06	-4.77706e+06	1.77729e+07	1.04374e+07	2.96023e+07	2027
	-1.39868e+07	1.59549e+07	1.23779e+07	-1.32544e+06	4.9463e+07	1.04752e+07	1.15131e+07	5.60308e+06	3.2736e+07	1.84345e+08	812392	6.25463e+07	1.47514e+06	-3.90575e+07	500974	4.14189e+06	565702	2.13399e+08	-1.25796e+06	1.45576e+06	3.80239e+06	3.21232e+07	2.82491e+06	1.93986e+07	1.29207e+06	6.99967e+06	-3.55865e+06	1.68531e+07	3.38299e+07	3.29383e+06	-3.94001e+06	4.20345e+07	-884207	6.1224e+07	1.63121e+08	9.65772e+06	1.12123e+07	8.82543e+06	2.57098e+07	-2.64123e+07	1.07057e+07	3.48085e+07	3.19184e+07	5.41667e+06	-4.22241e+06	2.66967e+07	1.49255e+07	3.93638e+07	2028
	-1.20937e+07	2.21725e+07	1.59496e+07	-1.08722e+06	6.12522e+07	1.33085e+07	1.59693e+07	7.05419e+06	4.0798e+07	2.28329e+08	1.45302e+06	7.85429e+07	1.87725e+06	-3.02648e+07	974397	5.17958e+06	905322	2.66724e+08	-1.12487e+06	1.88477e+06	7.70061e+06	3.97729e+07	3.52608e+06	2.9127e+07	1.71875e+06	8.69594e+06	-3.32008e+06	2.16838e+07	4.23401e+07	4.3463e+06	-636711	5.24702e+07	-648522	7.62436e+07	2.16384e+08	1.264e+07	1.49326e+07	1.10359e+07	3.19142e+07	-2.04748e+07	1.34615e+07	4.48464e+07	4.34264e+07	7.09353e+06	-3.68978e+06	3.55111e+07	1.93691e+07	4.90336e+07	2029
	-1.02673e+07	2.83476e+07	1.94931e+07	-854716	7.2946e+07	1.6116e+07	2.03742e+07	8.49701e+06	4.88396e+07	2.72249e+08	2.08418e+06	9.44379e+07	2.27335e+06	-2.17058e+07	1.44321e+06	6.20347e+06	1.23964e+06	3.19579e+08	-994416	2.30801e+06	1.15228e+07	4.7356e+07	4.21979e+06	3.86889e+07	2.13528e+06	1.03734e+07	-3.09061e+06	2.64682e+07	5.08168e+07	5.38879e+06	2.56921e+06	6.28297e+07	-418809	9.13693e+07	2.69003e+08	1.55853e+07	1.86195e+07	1.32147e+07	3.80931e+07	-1.46968e+07	1.61806e+07	5.47738e+07	5.48164e+07	8.74916e+06	-3.17819e+06	4.4219e+07	2.37694e+07	5.86133e+07	2030
	-8.50499e+06	3.44814e+07	2.30088e+07	-627737	8.45458e+07	1.88982e+07	2.47289e+07	9.93177e+06	5.68615e+07	3.16109e+08	2.70612e+06	1.10233e+08	2.66357e+06	-1.33725e+07	1.90749e+06	7.21385e+06	1.56879e+06	3.71975e+08	-866523	2.72564e+06	1.52713e+07	5.48738e+07	4.90619e+06	4.80889e+07	2.54197e+06	1.20325e+07	-2.86987e+06	3.12072e+07	5.9261e+07	6.42153e+06	5.68126e+06	7.31146e+07	-194870	1.06603e+08	3.20992e+08	1.84946e+07	2.22739e+07	1.53626e+07	4.42474e+07	-9.07296e+06	1.88637e+07	6.45934e+07	6.60916e+07	1.03841e+07	-2.68674e+06	5.28231e+07	2.81274e+07	6.81043e+07	2031
	-6.80412e+06	4.05752e+07	2.64975e+07	-406109	9.60534e+07	2.1656e+07	2.90348e+07	1.13587e+07	6.48645e+07	3.59911e+08	3.31911e+06	1.25929e+08	3.04802e+06	-5.25723e+06	2.36732e+06	8.21102e+06	1.89287e+06	4.23919e+08	-741111	3.13778e+06	1.8948e+07	6.23272e+07	5.58541e+06	5.73312e+07	2.93911e+06	1.36736e+07	-2.65749e+06	3.59022e+07	6.76734e+07	7.44475e+06	8.7028e+06	8.33266e+07	23488.1	1.21947e+08	3.72363e+08	2.13688e+07	2.58966e+07	1.74803e+07	5.03777e+07	-3.59809e+06	2.15118e+07	7.43077e+07	7.72552e+07	1.19988e+07	-2.21453e+06	6.13262e+07	3.24441e+07	7.75079e+07	2032
	-5.1623e+06	4.66299e+07	2.99597e+07	-189665	1.0747e+08	2.43899e+07	3.32931e+07	1.2778e+07	7.28494e+07	4.0366e+08	3.92338e+06	1.41529e+08	3.42681e+06	2.64746e+06	2.82279e+06	9.19526e+06	2.21202e+06	4.7542e+08	-618104	3.54458e+06	2.25552e+07	6.97172e+07	6.2576e+06	6.642e+07	3.32698e+06	1.52969e+07	-2.45312e+06	4.05541e+07	7.6055e+07	8.45865e+06	1.16371e+07	9.34673e+07	236448	1.37403e+08	4.23132e+08	2.42088e+07	2.94883e+07	1.95685e+07	5.64846e+07	1.73272e+06	2.41256e+07	8.39194e+07	8.83101e+07	1.35938e+07	-1.76074e+06	6.9731e+07	3.67205e+07	8.68257e+07	2033
	-3.57719e+06	5.26467e+07	3.3396e+07	21757.6	1.18798e+08	2.71006e+07	3.7505e+07	1.41899e+07	8.08169e+07	4.47359e+08	4.51917e+06	1.57033e+08	3.80005e+06	1.03487e+07	3.27397e+06	1.01668e+07	2.52633e+06	5.26487e+08	-497431	3.94615e+06	2.60947e+07	7.7045e+07	6.92289e+06	7.53594e+07	3.70587e+06	1.69029e+07	-2.25643e+06	4.51642e+07	8.44066e+07	9.46344e+06	1.44871e+07	1.03538e+08	444187	1.52973e+08	4.73309e+08	2.70155e+07	3.30498e+07	2.16278e+07	6.25687e+07	6.92421e+06	2.67059e+07	9.34309e+07	9.92592e+07	1.51696e+07	-1.32456e+06	7.80399e+07	4.09575e+07	9.60589e+07	2034
	-2.04654e+06	5.86265e+07	3.68069e+07	228314	1.30038e+08	2.97888e+07	4.16715e+07	1.55946e+07	8.87676e+07	4.91011e+08	5.10669e+06	1.72443e+08	4.16783e+06	1.78534e+07	3.72095e+06	1.1126e+07	2.83593e+06	5.77128e+08	-379023	4.34263e+06	2.95684e+07	8.43113e+07	7.5814e+06	8.41531e+07	4.07603e+06	1.84918e+07	-2.0671e+06	4.97334e+07	9.2729e+07	1.04593e+07	1.72559e+07	1.13541e+08	646876	1.68659e+08	5.22908e+08	2.97896e+07	3.65818e+07	2.36588e+07	6.86308e+07	1.19809e+07	2.92535e+07	1.02845e+08	1.10105e+08	1.67266e+07	-905236	8.62554e+07	4.5156e+07	1.05209e+08	2035
	-568212	6.45704e+07	4.01931e+07	430154	1.41191e+08	3.2455e+07	4.57939e+07	1.69923e+07	9.67023e+07	5.34618e+08	5.68618e+06	1.8776e+08	4.53025e+06	2.51682e+07	4.16378e+06	1.2073e+07	3.14091e+06	6.2735e+08	-262812	4.73413e+06	3.29782e+07	9.15172e+07	8.23328e+06	9.28051e+07	4.43773e+06	2.0064e+07	-1.88483e+06	5.42627e+07	1.01023e+08	1.14465e+07	1.99464e+07	1.23477e+08	844678	1.84464e+08	5.71941e+08	3.2532e+07	4.00849e+07	2.56621e+07	7.46713e+07	1.69073e+07	3.17691e+07	1.12163e+08	1.20851e+08	1.82653e+07	-502037	9.438e+07	4.93169e+07	1.14277e+08	2036
	859861	7.04794e+07	4.3555e+07	627422	1.5226e+08	3.50998e+07	4.98731e+07	1.83832e+07	1.04622e+08	5.78185e+08	6.25783e+06	2.02985e+08	4.88742e+06	3.22994e+07	4.60255e+06	1.30082e+07	3.44138e+06	6.7716e+08	-148733	5.12078e+06	3.63258e+07	9.86636e+07	8.87863e+06	1.01319e+08	4.79121e+06	2.16198e+07	-1.70932e+06	5.87532e+07	1.09289e+08	1.24251e+07	2.25611e+07	1.33347e+08	1.03775e+06	2.00389e+08	6.20418e+08	3.52434e+07	4.35599e+07	2.76384e+07	8.06909e+07	2.17074e+07	3.42535e+07	1.21387e+08	1.315e+08	1.97861e+07	-114271	1.02416e+08	5.3441e+07	1.23264e+08	2037
	2.23965e+06	7.63544e+07	4.68932e+07	820257	1.63245e+08	3.77237e+07	5.39101e+07	1.97675e+07	1.12526e+08	6.21714e+08	6.82186e+06	2.18121e+08	5.23943e+06	3.92531e+07	5.03733e+06	1.39316e+07	3.73744e+06	7.26567e+08	-36723.4	5.50267e+06	3.9613e+07	1.05751e+08	9.51758e+06	1.09698e+08	5.1367e+06	2.31595e+07	-1.54029e+06	6.32057e+07	1.17529e+08	1.33954e+07	2.51029e+07	1.43154e+08	1.22624e+06	2.16436e+08	6.68353e+08	3.79245e+07	4.70073e+07	2.95882e+07	8.66901e+07	2.63855e+07	3.67074e+07	1.30521e+08	1.42053e+08	2.12894e+07	258727	1.10365e+08	5.75292e+07	1.32172e+08	2038
	3.57304e+06	8.21963e+07	5.02081e+07	1.00879e+06	1.74148e+08	4.03275e+07	5.79061e+07	2.11453e+07	1.20417e+08	6.65209e+08	7.37846e+06	2.33167e+08	5.58636e+06	4.60353e+07	5.46817e+06	1.48437e+07	4.02918e+06	7.75576e+08	73276.6	5.87992e+06	4.28413e+07	1.12781e+08	1.01502e+07	1.17946e+08	5.47444e+06	2.46833e+07	-1.37748e+06	6.76213e+07	1.25742e+08	1.43575e+07	2.7574e+07	1.52897e+08	1.41031e+06	2.32607e+08	7.15754e+08	4.05761e+07	5.04279e+07	3.15121e+07	9.26696e+07	3.09453e+07	3.91313e+07	1.39565e+08	1.52513e+08	2.27756e+07	617588	1.18231e+08	6.15823e+07	1.41001e+08	2039
	4.86184e+06	8.80059e+07	5.35002e+07	1.19316e+06	1.84969e+08	4.29114e+07	6.18619e+07	2.25168e+07	1.28294e+08	7.08671e+08	7.92782e+06	2.48126e+08	5.92832e+06	5.26516e+07	5.89515e+06	1.57445e+07	4.31669e+06	8.24196e+08	181326	6.25265e+06	4.60125e+07	1.19755e+08	1.07767e+07	1.26066e+08	5.80464e+06	2.61916e+07	-1.22064e+06	7.20008e+07	1.3393e+08	1.53117e+07	2.99771e+07	1.6258e+08	1.59008e+06	2.48905e+08	7.62634e+08	4.3199e+07	5.38221e+07	3.34105e+07	9.86297e+07	3.53905e+07	4.15261e+07	1.48523e+08	1.62884e+08	2.42452e+07	962916	1.26014e+08	6.5601e+07	1.49753e+08	2040
	6.1078e+06	9.37843e+07	5.67701e+07	1.37348e+06	1.95711e+08	4.54762e+07	6.57784e+07	2.38823e+07	1.36158e+08	7.52103e+08	8.47013e+06	2.62998e+08	6.26539e+06	5.91074e+07	6.31834e+06	1.66344e+07	4.60007e+06	8.72433e+08	287481	6.62093e+06	4.9128e+07	1.26672e+08	1.13971e+07	1.34061e+08	6.12752e+06	2.76845e+07	-1.06951e+06	7.6345e+07	1.42093e+08	1.6258e+07	3.23143e+07	1.72202e+08	1.76569e+06	2.65331e+08	8.09001e+08	4.57936e+07	5.71907e+07	3.5284e+07	1.04571e+08	3.97249e+07	4.38923e+07	1.57395e+08	1.73167e+08	2.56984e+07	1.29529e+06	1.33716e+08	6.95861e+07	1.58428e+08	2041
	7.31257e+06	9.95321e+07	6.0018e+07	1.54987e+06	2.06374e+08	4.80223e+07	6.96567e+07	2.52418e+07	1.44009e+08	7.95509e+08	9.00557e+06	2.77785e+08	6.59765e+06	6.54081e+07	6.73778e+06	1.75135e+07	4.8794e+06	9.20292e+08	391796	6.98489e+06	5.21893e+07	1.33533e+08	1.20116e+07	1.41934e+08	6.44328e+06	2.91625e+07	-923870	8.06549e+07	1.50232e+08	1.71966e+07	3.45879e+07	1.81765e+08	1.93727e+06	2.81888e+08	8.54867e+08	4.83608e+07	6.05342e+07	3.71332e+07	1.10494e+08	4.39519e+07	4.62304e+07	1.66185e+08	1.83364e+08	2.71357e+07	1.61525e+06	1.41341e+08	7.35382e+07	1.67029e+08	2042
	8.47776e+06	1.0525e+08	6.32446e+07	1.72245e+06	2.1696e+08	5.05501e+07	7.34975e+07	2.65955e+07	1.51849e+08	8.38891e+08	9.5343e+06	2.92487e+08	6.9252e+06	7.15587e+07	7.15355e+06	1.83821e+07	5.15476e+06	9.67781e+08	494324	7.34461e+06	5.51978e+07	1.4034e+08	1.26202e+07	1.49689e+08	6.75213e+06	3.06256e+07	-783486	8.49312e+07	1.58347e+08	1.81277e+07	3.68001e+07	1.91271e+08	2.10496e+06	2.98577e+08	9.00241e+08	5.09012e+07	6.38531e+07	3.89585e+07	1.164e+08	4.80747e+07	4.85412e+07	1.74892e+08	1.93477e+08	2.85573e+07	1.92334e+06	1.48889e+08	7.74582e+07	1.75556e+08	2043
	9.60488e+06	1.10939e+08	6.64501e+07	1.89133e+06	2.27469e+08	5.30603e+07	7.73018e+07	2.79436e+07	1.59678e+08	8.82251e+08	1.00565e+07	3.07106e+08	7.2481e+06	7.75641e+07	7.5657e+06	1.92403e+07	5.42625e+06	1.01491e+09	595116	7.70019e+06	5.8155e+07	1.47094e+08	1.32231e+07	1.57328e+08	7.05424e+06	3.20743e+07	-648148	8.91747e+07	1.6644e+08	1.90514e+07	3.89528e+07	2.0072e+08	2.26886e+06	3.15401e+08	9.45132e+08	5.34153e+07	6.71479e+07	4.07604e+07	1.22288e+08	5.20967e+07	5.08252e+07	1.83521e+08	2.03509e+08	2.99638e+07	2.22004e+06	1.56363e+08	8.13467e+07	1.8401e+08	2044
	1.06954e+07	1.166e+08	6.96351e+07	2.05662e+06	2.37903e+08	5.55531e+07	8.10702e+07	2.92863e+07	1.67496e+08	9.25592e+08	1.05723e+07	3.21643e+08	7.56644e+06	8.34289e+07	7.97429e+06	2.00883e+07	5.69393e+06	1.06167e+09	694221	8.05171e+06	6.10621e+07	1.53794e+08	1.38202e+07	1.64853e+08	7.34981e+06	3.35087e+07	-517650	9.33862e+07	1.7451e+08	1.99679e+07	4.10481e+07	2.10113e+08	2.4291e+06	3.32361e+08	9.89549e+08	5.59037e+07	7.04193e+07	4.25393e+07	1.28159e+08	5.60208e+07	5.3083e+07	1.92071e+08	2.13463e+08	3.13553e+07	2.50585e+06	1.63765e+08	8.52044e+07	1.92391e+08	2045
	1.17507e+07	1.22234e+08	7.27999e+07	2.21842e+06	2.48263e+08	5.80291e+07	8.48037e+07	3.06236e+07	1.75304e+08	9.68917e+08	1.1082e+07	3.36099e+08	7.88031e+06	8.91576e+07	8.37938e+06	2.09264e+07	5.95789e+06	1.10809e+09	791686	8.39926e+06	6.39205e+07	1.60442e+08	1.44119e+07	1.72268e+08	7.63902e+06	3.4929e+07	-391796	9.75664e+07	1.82558e+08	2.08773e+07	4.30878e+07	2.19452e+08	2.58578e+06	3.4946e+08	1.0335e+09	5.83671e+07	7.36676e+07	4.42957e+07	1.34014e+08	5.98501e+07	5.5315e+07	2.00545e+08	2.23338e+08	3.27322e+07	2.78121e+06	1.71095e+08	8.90318e+07	2.00702e+08	2046
	1.27722e+07	1.27841e+08	7.59449e+07	2.37683e+06	2.58549e+08	6.04886e+07	8.8503e+07	3.19558e+07	1.83103e+08	1.01223e+09	1.15855e+07	3.50475e+08	8.18976e+06	9.47547e+07	8.78101e+06	2.17547e+07	6.2182e+06	1.15415e+09	887557	8.74293e+06	6.67314e+07	1.67039e+08	1.4998e+07	1.79576e+08	7.92203e+06	3.63356e+07	-270398	1.01716e+08	1.90586e+08	2.17798e+07	4.50738e+07	2.28737e+08	2.73901e+06	3.66701e+08	1.077e+09	6.0806e+07	7.68934e+07	4.60301e+07	1.39852e+08	6.35874e+07	5.75218e+07	2.08945e+08	2.33139e+08	3.40949e+07	3.04657e+06	1.78356e+08	9.28297e+07	2.08943e+08	2047
	1.37612e+07	1.33422e+08	7.90704e+07	2.53194e+06	2.68764e+08	6.29322e+07	9.21689e+07	3.32829e+07	1.90892e+08	1.05553e+09	1.20832e+07	3.64772e+08	8.49489e+06	1.00224e+08	9.17925e+06	2.25733e+07	6.47493e+06	1.19988e+09	981879	9.08279e+06	6.9496e+07	1.73584e+08	1.55787e+07	1.86778e+08	8.19901e+06	3.77285e+07	-153277	1.05836e+08	1.98593e+08	2.26755e+07	4.70077e+07	2.3797e+08	2.88891e+06	3.84084e+08	1.12005e+09	6.32209e+07	8.00972e+07	4.77427e+07	1.45676e+08	6.72355e+07	5.9704e+07	2.17272e+08	2.42866e+08	3.54436e+07	3.30233e+06	1.8555e+08	9.65986e+07	2.17114e+08	2048
	1.47188e+07	1.38978e+08	8.21769e+07	2.68385e+06	2.78907e+08	6.53602e+07	9.5802e+07	3.46051e+07	1.98672e+08	1.09881e+09	1.2575e+07	3.78991e+08	8.79576e+06	1.0557e+08	9.57413e+06	2.33825e+07	6.72816e+06	1.24527e+09	1.0747e+06	9.41893e+06	7.22155e+07	1.8008e+08	1.61542e+07	1.93877e+08	8.47013e+06	3.91081e+07	-40259.1	1.09926e+08	2.06579e+08	2.35645e+07	4.88913e+07	2.47152e+08	3.03556e+06	4.01612e+08	1.16265e+09	6.56123e+07	8.32794e+07	4.94342e+07	1.51484e+08	7.07971e+07	6.1862e+07	2.25527e+08	2.52521e+08	3.67786e+07	3.54891e+06	1.92677e+08	1.00339e+08	2.25218e+08	2049
	1.56463e+07	1.44509e+08	8.52647e+07	2.83265e+06	2.88981e+08	6.7773e+07	9.94032e+07	3.59225e+07	2.06444e+08	1.14209e+09	1.30613e+07	3.93132e+08	9.09244e+06	1.10797e+08	9.96572e+06	2.41825e+07	6.97794e+06	1.29032e+09	1.16605e+06	9.75143e+06	7.4891e+07	1.86525e+08	1.67244e+07	2.00875e+08	8.73554e+06	4.04745e+07	68819.4	1.13988e+08	2.14547e+08	2.4447e+07	5.07263e+07	2.56283e+08	3.17906e+06	4.19287e+08	1.20483e+09	6.79809e+07	8.64404e+07	5.11048e+07	1.57277e+08	7.42746e+07	6.39962e+07	2.33713e+08	2.62107e+08	3.81002e+07	3.78667e+06	1.9974e+08	1.04052e+08	2.33254e+08	2050
	1.65448e+07	1.50016e+08	8.83342e+07	2.97842e+06	2.98985e+08	7.0171e+07	1.02973e+08	3.72353e+07	2.14209e+08	1.18537e+09	1.3542e+07	4.07197e+08	9.38501e+06	1.15908e+08	1.03541e+07	2.49733e+07	7.22436e+06	1.33506e+09	1.25597e+06	1.00804e+07	7.75236e+07	1.92922e+08	1.72895e+07	2.07775e+08	8.99538e+06	4.1828e+07	174116	1.18023e+08	2.22495e+08	2.5323e+07	5.2514e+07	2.65364e+08	3.31951e+06	4.37112e+08	1.24658e+09	7.03269e+07	8.95807e+07	5.2755e+07	1.63056e+08	7.76706e+07	6.61072e+07	2.41829e+08	2.71624e+08	3.94086e+07	4.01599e+06	2.0674e+08	1.07737e+08	2.41224e+08	2051
	1.74154e+07	1.55499e+08	9.13856e+07	3.12125e+06	3.08921e+08	7.25545e+07	1.06512e+08	3.85436e+07	2.21966e+08	1.22864e+09	1.40174e+07	4.21187e+08	9.67352e+06	1.20906e+08	1.07392e+07	2.57552e+07	7.46747e+06	1.37947e+09	1.34451e+06	1.04058e+07	8.01143e+07	1.99271e+08	1.78496e+07	2.1458e+08	9.24981e+06	4.31687e+07	275783	1.2203e+08	2.30424e+08	2.61927e+07	5.42561e+07	2.74397e+08	3.45699e+06	4.55088e+08	1.28792e+09	7.2651e+07	9.27008e+07	5.43851e+07	1.68821e+08	8.09874e+07	6.81954e+07	2.49879e+08	2.81075e+08	4.07042e+07	4.23721e+06	2.13678e+08	1.11396e+08	2.49128e+08	2052
	1.82591e+07	1.6096e+08	9.44193e+07	3.26122e+06	3.18789e+08	7.4924e+07	1.10021e+08	3.98474e+07	2.29716e+08	1.27191e+09	1.44875e+07	4.35102e+08	9.95805e+06	1.25796e+08	1.11212e+07	2.65283e+07	7.70734e+06	1.42356e+09	1.4317e+06	1.07278e+07	8.26642e+07	2.05571e+08	1.84047e+07	2.2129e+08	9.49896e+06	4.44968e+07	373964	1.2601e+08	2.38336e+08	2.70562e+07	5.59539e+07	2.83382e+08	3.59159e+06	4.73218e+08	1.32884e+09	7.49535e+07	9.58009e+07	5.59954e+07	1.74573e+08	8.42273e+07	7.02613e+07	2.57863e+08	2.90461e+08	4.19872e+07	4.45067e+06	2.20556e+08	1.15028e+08	2.56967e+08	2053
	1.9077e+07	1.66398e+08	9.74356e+07	3.39839e+06	3.28591e+08	7.72797e+07	1.13501e+08	4.1147e+07	2.3746e+08	1.31518e+09	1.49525e+07	4.48943e+08	1.02387e+07	1.3058e+08	1.15e+07	2.72928e+07	7.94402e+06	1.46734e+09	1.51758e+06	1.10464e+07	8.51742e+07	2.11825e+08	1.89548e+07	2.27908e+08	9.74296e+06	4.58126e+07	468798	1.29964e+08	2.4623e+08	2.79136e+07	5.76089e+07	2.9232e+08	3.7234e+06	4.91504e+08	1.36936e+09	7.7235e+07	9.88816e+07	5.75864e+07	1.80311e+08	8.73926e+07	7.23052e+07	2.65782e+08	2.99784e+08	4.32579e+07	4.65667e+06	2.27376e+08	1.18635e+08	2.64742e+08	2054

## Sheet: Table 2
Group	Country Code	Strategy profile
		all PEP	all VAC	one VAC							Country Code	ONE_VAC **
Vaccination dominant	AGO	0	1.66398e+08	2.46278e+07							TOTAL	0
	BDI	0	7.72797e+07	1.43982e+07												AGO	2.46278e+07
	BEN	0	9.74356e+07	1.74197e+07												BDI	1.43982e+07
	BFA	0	3.28591e+08	6.63386e+07												BEN	1.74197e+07
	CAF	0	4.1147e+07	7.63531e+06												BFA	6.63386e+07
	CIV	0	4.48943e+08	8.54787e+07												CAF	7.63531e+06
	CMR	0	1.13501e+08	1.7735e+07												CIV	8.54787e+07
	COD	0	1.31518e+09	2.46433e+08												CMR	1.7735e+07
	COG	0	1.49525e+07	1.69774e+06												COD	2.46433e+08
	DJI	0	1.02387e+07	2.05961e+06												COG	1.69774e+06
	ERI	0	2.72928e+07	5.6227e+06												DJI	2.05961e+06
	ETH	0	1.46734e+09	2.89387e+08												ERI	5.6227e+06
	GHA	0	8.51742e+07	9.2354e+06												ETH	2.89387e+08
	GIN	0	2.11825e+08	4.31095e+07												GHA	9.2354e+06
	GMB	0	1.10464e+07	2.0587e+06												GIN	4.31095e+07
	GNB	0	1.89548e+07	3.82593e+06												GMB	2.0587e+06
	GNQ	0	1.15e+07	1.17809e+06												GNB	3.82593e+06
	KEN	0	2.27908e+08	3.3038e+07												GNQ	1.17809e+06
	LBR	0	4.58126e+07	9.42555e+06												KEN	3.3038e+07
	LSO	0	9.74296e+06	1.90039e+06												LBR	9.42555e+06
	MAR	0	5.76089e+07	694421												LSO	1.90039e+06
	MLI	0	2.4623e+08	4.58517e+07												MAR	694421
	MOZ	0	2.9232e+08	5.67782e+07												MLI	4.58517e+07
	MRT	0	2.79136e+07	4.77777e+06												MOZ	5.67782e+07
	MWI	0	1.29964e+08	2.35867e+07												MRT	4.77777e+06
	NER	0	4.91504e+08	8.20592e+07												MWI	2.35867e+07
	NGA	0	1.36936e+09	2.388e+08												NER	8.20592e+07
	RWA	0	7.7235e+07	1.38205e+07												NGA	2.388e+08
	SDN	0	2.65782e+08	4.88697e+07												RWA	1.38205e+07
	SEN	0	9.88816e+07	1.643e+07												SDN	4.88697e+07
	SLE	0	5.75864e+07	1.19768e+07												SEN	1.643e+07
	SOM	0	1.80311e+08	3.44664e+07												SLE	1.19768e+07
	SSD	0	7.23052e+07	1.45966e+07												SOM	3.44664e+07
	SWZ	0	7.94402e+06	1.05051e+06												SSD	1.45966e+07
	TCD	0	2.3746e+08	4.40977e+07												SWZ	1.05051e+06
	TGO	0	4.32579e+07	7.76785e+06												TCD	4.40977e+07
	TZA	0	2.99784e+08	4.78312e+07												TGO	7.76785e+06
	UGA	0	2.27376e+08	3.89187e+07												TZA	4.78312e+07
	ZMB	0	1.18635e+08	2.11671e+07												UGA	3.89187e+07
	ZWE	0	2.64742e+08	5.3277e+07												ZMB	2.11671e+07
No dominant strategy	BWA	0	3.39839e+06	-992567												ZWE	5.3277e+07
	DZA	0	1.9077e+07	-1.14942e+07				-992567			BWA	-992567
	EGY	0	1.3058e+08	-2.72084e+07				-1.14942e+07			DZA	-1.14942e+07
	GAB	0	1.51758e+06	-1.07748e+06				-2.72084e+07			EGY	-2.72084e+07
	LBY	0	468798	-3.24702e+06				-1.07748e+06			GAB	-1.07748e+06
	NAM	0	3.7234e+06	-559172				-3.24702e+06			LBY	-3.24702e+06
	TUN	0	4.65667e+06	-3.51484e+06				-559172			NAM	-559172
	ZAF	0	8.73926e+07	-1.80255e+07				-3.51484e+06			TUN	-3.51484e+06
								-1.80255e+07			ZAF	-1.80255e+07

## Sheet: data
Country code	Gains/losses	Probability of receiving PEP	Mean vaccination price 2024	Mean dog population	Mean dog pop. increase	Mean PEP price 2024	Strategy	Strategies profile	B_Gains from vaccination	Payoff	sim_id
DZA	0	0.996717	6.63716	3.25227e+06	0.00475813	125	0	ALL_PEP	0	-4.36337e+07	sim_0
AGO	0	0.947667	4.40659	2.88647e+06	0.0187056	125	0	ALL_PEP	0	-1.82239e+08	sim_0
BEN	0	0.892038	3.43463	1.30306e+06	0.016165	125	0	ALL_PEP	0	-1.03379e+08	sim_0
BWA	0	0.992243	11.5598	197961	0.00530523	125	0	ALL_PEP	0	-6.00774e+06	sim_0
BFA	0	0.697411	2.73487	2.57979e+06	0.014021	125	0	ALL_PEP	0	-3.39607e+08	sim_0
BDI	0	0.653738	1.79815	1.67282e+06	0.0180055	125	0	ALL_PEP	0	-8.13984e+07	sim_0
CMR	0	0.944965	3.75559	2.4839e+06	0.0149974	125	0	ALL_PEP	0	-1.25104e+08	sim_0
CAF	0	0.729994	2.17585	579823	0.0189767	125	0	ALL_PEP	0	-4.29388e+07	sim_0
TCD	0	0.688926	2.42911	2.15697e+06	0.0204664	125	0	ALL_PEP	0	-2.45409e+08	sim_0
COD	0	0.558859	2.276	1.00333e+07	0.0210417	125	0	ALL_PEP	0	-1.35207e+09	sim_0
COG	0	0.971292	4.51296	471271	0.0139679	125	0	ALL_PEP	0	-1.74971e+07	sim_0
CIV	0	0.852287	5.01656	2.65399e+06	0.0151297	125	0	ALL_PEP	0	-4.68019e+08	sim_0
DJI	0	0.895821	6.09429	76592.6	0.00659914	125	0	ALL_PEP	0	-1.08689e+07	sim_0
EGY	0	0.993292	6.78774	1.11623e+07	0.00836727	125	0	ALL_PEP	0	-2.17431e+08	sim_0
GNQ	0	0.972739	13.1024	124311	0.0128927	125	0	ALL_PEP	0	-1.34401e+07	sim_0
ERI	0	0.74543	2.34086	377047	0.0105104	125	0	ALL_PEP	0	-2.85603e+07	sim_0
SWZ	0	0.966919	7.25791	139161	0.00869845	125	0	ALL_PEP	0	-9.16131e+06	sim_0
ETH	0	0.779125	2.7689	1.50541e+07	0.0141456	125	0	ALL_PEP	0	-1.52812e+09	sim_0
GAB	0	0.995489	12.4853	138851	0.0127538	125	0	ALL_PEP	0	-3.48398e+06	sim_0
GMB	0	0.88274	2.62159	227585	0.0126096	125	0	ALL_PEP	0	-1.18287e+07	sim_0
GHA	0	0.974114	4.82891	2.94524e+06	0.0091437	125	0	ALL_PEP	0	-1.02094e+08	sim_0
GIN	0	0.732607	3.08745	1.49207e+06	0.0130936	125	0	ALL_PEP	0	-2.19012e+08	sim_0
GNB	0	0.755393	2.59154	211493	0.0124771	125	0	ALL_PEP	0	-1.97553e+07	sim_0
KEN	0	0.96092	4.22684	6.21095e+06	0.0101326	125	0	ALL_PEP	0	-2.59841e+08	sim_0
LSO	0	0.91816	3.07626	258228	0.00255285	125	0	ALL_PEP	0	-1.07485e+07	sim_0
LBR	0	0.691769	2.39787	494532	0.0119038	125	0	ALL_PEP	0	-4.75943e+07	sim_0
LBY	0	0.998558	9.73645	446788	0.00351244	125	0	ALL_PEP	0	-5.37167e+06	sim_0
MWI	0	0.852287	2.35709	2.57294e+06	0.0166917	125	0	ALL_PEP	0	-1.38025e+08	sim_0
MLI	0	0.769835	2.7321	2.31777e+06	0.0190748	125	0	ALL_PEP	0	-2.55526e+08	sim_0
MRT	0	0.921109	3.83783	431807	0.0151577	125	0	ALL_PEP	0	-3.00441e+07	sim_0
MAR	0	0.984829	6.26922	3.02822e+06	0.000417698	125	0	ALL_PEP	0	-7.96601e+07	sim_0
MOZ	0	0.671573	2.16028	3.57378e+06	0.0165129	125	0	ALL_PEP	0	-3.03713e+08	sim_0
NAM	0	0.99138	7.96291	236440	0.0060987	125	0	ALL_PEP	0	-5.88353e+06	sim_0
NER	0	0.588127	2.29055	3.40308e+06	0.0298723	125	0	ALL_PEP	0	-5.03956e+08	sim_0
NGA	0	0.926716	4.33979	2.04931e+07	0.0120568	125	0	ALL_PEP	0	-1.48291e+09	sim_0
RWA	0	0.894573	2.61818	1.72692e+06	0.0143822	125	0	ALL_PEP	0	-8.30881e+07	sim_0
SEN	0	0.926716	3.6785	1.69104e+06	0.0163138	125	0	ALL_PEP	0	-1.06815e+08	sim_0
SLE	0	0.711257	2.18172	874255	0.0098823	125	0	ALL_PEP	0	-6.03197e+07	sim_0
SOM	0	0.552292	2.08727	1.76868e+06	0.0190862	125	0	ALL_PEP	0	-1.86058e+08	sim_0
ZAF	0	0.99067	11.0876	4.63064e+06	0.00149765	125	0	ALL_PEP	0	-1.4609e+08	sim_0
SSD	0	0.688926	1.973	1.32356e+06	0.0120079	125	0	ALL_PEP	0	-7.5972e+07	sim_0
SDN	0	0.865185	2.52338	5.13941e+06	0.0149242	125	0	ALL_PEP	0	-2.82959e+08	sim_0
TZA	0	0.932793	3.03248	7.22983e+06	0.0173495	125	0	ALL_PEP	0	-3.27342e+08	sim_0
TGO	0	0.901865	2.83666	902804	0.0135317	125	0	ALL_PEP	0	-4.65692e+07	sim_0
TUN	0	0.996717	6.86274	929026	0.000122443	125	0	ALL_PEP	0	-1.18934e+07	sim_0
UGA	0	0.914073	2.65298	5.65064e+06	0.0155573	125	0	ALL_PEP	0	-2.46487e+08	sim_0
ZMB	0	0.895821	3.01048	2.02633e+06	0.0154949	125	0	ALL_PEP	0	-1.26632e+08	sim_0
ZWE	0	0.807441	3.86228	1.81732e+06	0.0123469	125	0	ALL_PEP	0	-2.75163e+08	sim_0
DZA	1.9077e+07	0.996717	6.63716	3.25227e+06	0.00475813	125	1	ALL_VAC	1	-2.45567e+07	sim_1
AGO	1.66398e+08	0.947667	4.40659	2.88647e+06	0.0187056	125	1	ALL_VAC	1	-1.584e+07	sim_1
BEN	9.74356e+07	0.892038	3.43463	1.30306e+06	0.016165	125	1	ALL_VAC	1	-5.9435e+06	sim_1
BWA	3.39839e+06	0.992243	11.5598	197961	0.00530523	125	1	ALL_VAC	1	-2.60935e+06	sim_1
BFA	3.28591e+08	0.697411	2.73487	2.57979e+06	0.014021	125	1	ALL_VAC	1	-1.10168e+07	sim_1
BDI	7.72797e+07	0.653738	1.79815	1.67282e+06	0.0180055	125	1	ALL_VAC	1	-4.11866e+06	sim_1
CMR	1.13501e+08	0.944965	3.75559	2.4839e+06	0.0149974	125	1	ALL_VAC	1	-1.16031e+07	sim_1
CAF	4.1147e+07	0.729994	2.17585	579823	0.0189767	125	1	ALL_VAC	1	-1.79187e+06	sim_1
TCD	2.3746e+08	0.688926	2.42911	2.15697e+06	0.0204664	125	1	ALL_VAC	1	-7.94894e+06	sim_1
COD	1.31518e+09	0.558859	2.276	1.00333e+07	0.0210417	125	1	ALL_VAC	1	-3.68857e+07	sim_1
COG	1.49525e+07	0.971292	4.51296	471271	0.0139679	125	1	ALL_VAC	1	-2.54466e+06	sim_1
CIV	4.48943e+08	0.852287	5.01656	2.65399e+06	0.0151297	125	1	ALL_VAC	1	-1.9076e+07	sim_1
DJI	1.02387e+07	0.895821	6.09429	76592.6	0.00659914	125	1	ALL_VAC	1	-630198	sim_1
EGY	1.3058e+08	0.993292	6.78774	1.11623e+07	0.00836727	125	1	ALL_VAC	1	-8.68508e+07	sim_1
GNQ	1.15e+07	0.972739	13.1024	124311	0.0128927	125	1	ALL_VAC	1	-1.94003e+06	sim_1
ERI	2.72928e+07	0.74543	2.34086	377047	0.0105104	125	1	ALL_VAC	1	-1.2675e+06	sim_1
SWZ	7.94402e+06	0.966919	7.25791	139161	0.00869845	125	1	ALL_VAC	1	-1.21729e+06	sim_1
ETH	1.46734e+09	0.779125	2.7689	1.50541e+07	0.0141456	125	1	ALL_VAC	1	-6.07788e+07	sim_1
GAB	1.51758e+06	0.995489	12.4853	138851	0.0127538	125	1	ALL_VAC	1	-1.9664e+06	sim_1
GMB	1.10464e+07	0.88274	2.62159	227585	0.0126096	125	1	ALL_VAC	1	-782304	sim_1
GHA	8.51742e+07	0.974114	4.82891	2.94524e+06	0.0091437	125	1	ALL_VAC	1	-1.69202e+07	sim_1
GIN	2.11825e+08	0.732607	3.08745	1.49207e+06	0.0130936	125	1	ALL_VAC	1	-7.18695e+06	sim_1
GNB	1.89548e+07	0.755393	2.59154	211493	0.0124771	125	1	ALL_VAC	1	-800504	sim_1
KEN	2.27908e+08	0.96092	4.22684	6.21095e+06	0.0101326	125	1	ALL_VAC	1	-3.19332e+07	sim_1
LSO	9.74296e+06	0.91816	3.07626	258228	0.00255285	125	1	ALL_VAC	1	-1.00553e+06	sim_1
LBR	4.58126e+07	0.691769	2.39787	494532	0.0119038	125	1	ALL_VAC	1	-1.78175e+06	sim_1
LBY	468798	0.998558	9.73645	446788	0.00351244	125	1	ALL_VAC	1	-4.90287e+06	sim_1
MWI	1.29964e+08	0.852287	2.35709	2.57294e+06	0.0166917	125	1	ALL_VAC	1	-8.06147e+06	sim_1
MLI	2.4623e+08	0.769835	2.7321	2.31777e+06	0.0190748	125	1	ALL_VAC	1	-9.296e+06	sim_1
MRT	2.79136e+07	0.921109	3.83783	431807	0.0151577	125	1	ALL_VAC	1	-2.13046e+06	sim_1
MAR	5.76089e+07	0.984829	6.26922	3.02822e+06	0.000417698	125	1	ALL_VAC	1	-2.20512e+07	sim_1
MOZ	2.9232e+08	0.671573	2.16028	3.57378e+06	0.0165129	125	1	ALL_VAC	1	-1.1393e+07	sim_1
NAM	3.7234e+06	0.99138	7.96291	236440	0.0060987	125	1	ALL_VAC	1	-2.16014e+06	sim_1
NER	4.91504e+08	0.588127	2.29055	3.40308e+06	0.0298723	125	1	ALL_VAC	1	-1.24519e+07	sim_1
NGA	1.36936e+09	0.926716	4.33979	2.04931e+07	0.0120568	125	1	ALL_VAC	1	-1.13546e+08	sim_1
RWA	7.7235e+07	0.894573	2.61818	1.72692e+06	0.0143822	125	1	ALL_VAC	1	-5.85306e+06	sim_1
SEN	9.88816e+07	0.926716	3.6785	1.69104e+06	0.0163138	125	1	ALL_VAC	1	-7.93349e+06	sim_1
SLE	5.75864e+07	0.711257	2.18172	874255	0.0098823	125	1	ALL_VAC	1	-2.73321e+06	sim_1
SOM	1.80311e+08	0.552292	2.08727	1.76868e+06	0.0190862	125	1	ALL_VAC	1	-5.74697e+06	sim_1
ZAF	8.73926e+07	0.99067	11.0876	4.63064e+06	0.00149765	125	1	ALL_VAC	1	-5.86978e+07	sim_1
SSD	7.23052e+07	0.688926	1.973	1.32356e+06	0.0120079	125	1	ALL_VAC	1	-3.66678e+06	sim_1
SDN	2.65782e+08	0.865185	2.52338	5.13941e+06	0.0149242	125	1	ALL_VAC	1	-1.71767e+07	sim_1
TZA	2.99784e+08	0.932793	3.03248	7.22983e+06	0.0173495	125	1	ALL_VAC	1	-2.75576e+07	sim_1
TGO	4.32579e+07	0.901865	2.83666	902804	0.0135317	125	1	ALL_VAC	1	-3.31128e+06	sim_1
TUN	4.65667e+06	0.996717	6.86274	929026	0.000122443	125	1	ALL_VAC	1	-7.2367e+06	sim_1
UGA	2.27376e+08	0.914073	2.65298	5.65064e+06	0.0155573	125	1	ALL_VAC	1	-1.91116e+07	sim_1
ZMB	1.18635e+08	0.895821	3.01048	2.02633e+06	0.0154949	125	1	ALL_VAC	1	-7.99767e+06	sim_1
ZWE	2.64742e+08	0.807441	3.86228	1.81732e+06	0.0123469	125	1	ALL_VAC	1	-1.04206e+07	sim_1
DZA	0	0.996717	6.63716	3.25227e+06	0.00475813	125	0	NASH	0	-4.36337e+07	sim_2
AGO	2.46278e+07	0.947667	4.40659	2.88647e+06	0.0187056	125	1	NASH	1	-1.57611e+08	sim_2
BEN	1.83236e+07	0.892038	3.43463	1.30306e+06	0.016165	125	1	NASH	1	-8.50555e+07	sim_2
BWA	0	0.992243	11.5598	197961	0.00530523	125	0	NASH	0	-6.00774e+06	sim_2
BFA	6.93166e+07	0.697411	2.73487	2.57979e+06	0.014021	125	1	NASH	1	-2.70291e+08	sim_2
BDI	1.59727e+07	0.653738	1.79815	1.67282e+06	0.0180055	125	1	NASH	1	-6.54256e+07	sim_2
CMR	1.7735e+07	0.944965	3.75559	2.4839e+06	0.0149974	125	1	NASH	1	-1.07369e+08	sim_2
CAF	8.00176e+06	0.729994	2.17585	579823	0.0189767	125	1	NASH	1	-3.49371e+07	sim_2
TCD	4.40977e+07	0.688926	2.42911	2.15697e+06	0.0204664	125	1	NASH	1	-2.01311e+08	sim_2
COD	2.57458e+08	0.558859	2.276	1.00333e+07	0.0210417	125	1	NASH	1	-1.09461e+09	sim_2
COG	1.69774e+06	0.971292	4.51296	471271	0.0139679	125	1	NASH	1	-1.57994e+07	sim_2
CIV	8.95081e+07	0.852287	5.01656	2.65399e+06	0.0151297	125	1	NASH	1	-3.78511e+08	sim_2
DJI	2.28245e+06	0.895821	6.09429	76592.6	0.00659914	125	1	NASH	1	-8.58641e+06	sim_2
EGY	0	0.993292	6.78774	1.11623e+07	0.00836727	125	0	NASH	0	-2.17431e+08	sim_2
GNQ	1.17809e+06	0.972739	13.1024	124311	0.0128927	125	1	NASH	1	-1.2262e+07	sim_2
ERI	5.88696e+06	0.74543	2.34086	377047	0.0105104	125	1	NASH	1	-2.26733e+07	sim_2
SWZ	1.05051e+06	0.966919	7.25791	139161	0.00869845	125	1	NASH	1	-8.1108e+06	sim_2
ETH	3.0288e+08	0.779125	2.7689	1.50541e+07	0.0141456	125	1	NASH	1	-1.22524e+09	sim_2
GAB	0	0.995489	12.4853	138851	0.0127538	125	0	NASH	0	-3.48398e+06	sim_2
GMB	2.29748e+06	0.88274	2.62159	227585	0.0126096	125	1	NASH	1	-9.53122e+06	sim_2
GHA	1.14205e+07	0.974114	4.82891	2.94524e+06	0.0091437	125	1	NASH	1	-9.06739e+07	sim_2
GIN	4.50425e+07	0.732607	3.08745	1.49207e+06	0.0130936	125	1	NASH	1	-1.73969e+08	sim_2
GNB	4.21415e+06	0.755393	2.59154	211493	0.0124771	125	1	NASH	1	-1.55412e+07	sim_2
KEN	3.84737e+07	0.96092	4.22684	6.21095e+06	0.0101326	125	1	NASH	1	-2.21368e+08	sim_2
LSO	1.90039e+06	0.91816	3.07626	258228	0.00255285	125	1	NASH	1	-8.8481e+06	sim_2
LBR	1.03648e+07	0.691769	2.39787	494532	0.0119038	125	1	NASH	1	-3.72295e+07	sim_2
LBY	0	0.998558	9.73645	446788	0.00351244	125	0	NASH	0	-5.37167e+06	sim_2
MWI	2.48144e+07	0.852287	2.35709	2.57294e+06	0.0166917	125	1	NASH	1	-1.13211e+08	sim_2
MLI	4.58517e+07	0.769835	2.7321	2.31777e+06	0.0190748	125	1	NASH	1	-2.09674e+08	sim_2
MRT	4.77777e+06	0.921109	3.83783	431807	0.0151577	125	1	NASH	1	-2.52663e+07	sim_2
MAR	694421	0.984829	6.26922	3.02822e+06	0.000417698	125	1	NASH	1	-7.89657e+07	sim_2
MOZ	5.67782e+07	0.671573	2.16028	3.57378e+06	0.0165129	125	1	NASH	1	-2.46935e+08	sim_2
NAM	0	0.99138	7.96291	236440	0.0060987	125	0	NASH	0	-5.88353e+06	sim_2
NER	8.20592e+07	0.588127	2.29055	3.40308e+06	0.0298723	125	1	NASH	1	-4.21897e+08	sim_2
NGA	2.52348e+08	0.926716	4.33979	2.04931e+07	0.0120568	125	1	NASH	1	-1.23056e+09	sim_2
RWA	1.54807e+07	0.894573	2.61818	1.72692e+06	0.0143822	125	1	NASH	1	-6.76074e+07	sim_2
SEN	1.73737e+07	0.926716	3.6785	1.69104e+06	0.0163138	125	1	NASH	1	-8.94414e+07	sim_2
SLE	1.32052e+07	0.711257	2.18172	874255	0.0098823	125	1	NASH	1	-4.71145e+07	sim_2
SOM	3.78872e+07	0.552292	2.08727	1.76868e+06	0.0190862	125	1	NASH	1	-1.48171e+08	sim_2
ZAF	0	0.99067	11.0876	4.63064e+06	0.00149765	125	0	NASH	0	-1.4609e+08	sim_2
SSD	1.52996e+07	0.688926	1.973	1.32356e+06	0.0120079	125	1	NASH	1	-6.06724e+07	sim_2
SDN	4.88697e+07	0.865185	2.52338	5.13941e+06	0.0149242	125	1	NASH	1	-2.34089e+08	sim_2
TZA	5.0762e+07	0.932793	3.03248	7.22983e+06	0.0173495	125	1	NASH	1	-2.7658e+08	sim_2
TGO	8.70087e+06	0.901865	2.83666	902804	0.0135317	125	1	NASH	1	-3.78683e+07	sim_2
TUN	0	0.996717	6.86274	929026	0.000122443	125	0	NASH	0	-1.18934e+07	sim_2
UGA	4.38295e+07	0.914073	2.65298	5.65064e+06	0.0155573	125	1	NASH	1	-2.02658e+08	sim_2
ZMB	2.11671e+07	0.895821	3.01048	2.02633e+06	0.0154949	125	1	NASH	1	-1.05465e+08	sim_2
ZWE	5.3277e+07	0.807441	3.86228	1.81732e+06	0.0123469	125	1	NASH	1	-2.21886e+08	sim_2
DZA	-1.14942e+07	0.996717	6.63716	3.25227e+06	0.00475813	125	1	ONE_VAC	0	-5.5128e+07	sim_3
AGO	0	0.947667	4.40659	2.88647e+06	0.0187056	125	0	ONE_VAC	0	-1.82239e+08	sim_3
BEN	0	0.892038	3.43463	1.30306e+06	0.016165	125	0	ONE_VAC	0	-1.03379e+08	sim_3
BWA	0	0.992243	11.5598	197961	0.00530523	125	0	ONE_VAC	0	-6.00774e+06	sim_3
BFA	0	0.697411	2.73487	2.57979e+06	0.014021	125	0	ONE_VAC	0	-3.39607e+08	sim_3
BDI	0	0.653738	1.79815	1.67282e+06	0.0180055	125	0	ONE_VAC	0	-8.13984e+07	sim_3
CMR	0	0.944965	3.75559	2.4839e+06	0.0149974	125	0	ONE_VAC	0	-1.25104e+08	sim_3
CAF	0	0.729994	2.17585	579823	0.0189767	125	0	ONE_VAC	0	-4.29388e+07	sim_3
TCD	0	0.688926	2.42911	2.15697e+06	0.0204664	125	0	ONE_VAC	0	-2.45409e+08	sim_3
COD	0	0.558859	2.276	1.00333e+07	0.0210417	125	0	ONE_VAC	0	-1.35207e+09	sim_3
COG	0	0.971292	4.51296	471271	0.0139679	125	0	ONE_VAC	0	-1.74971e+07	sim_3
CIV	0	0.852287	5.01656	2.65399e+06	0.0151297	125	0	ONE_VAC	0	-4.68019e+08	sim_3
DJI	0	0.895821	6.09429	76592.6	0.00659914	125	0	ONE_VAC	0	-1.08689e+07	sim_3
EGY	0	0.993292	6.78774	1.11623e+07	0.00836727	125	0	ONE_VAC	0	-2.17431e+08	sim_3
GNQ	0	0.972739	13.1024	124311	0.0128927	125	0	ONE_VAC	0	-1.34401e+07	sim_3
ERI	0	0.74543	2.34086	377047	0.0105104	125	0	ONE_VAC	0	-2.85603e+07	sim_3
SWZ	0	0.966919	7.25791	139161	0.00869845	125	0	ONE_VAC	0	-9.16131e+06	sim_3
ETH	0	0.779125	2.7689	1.50541e+07	0.0141456	125	0	ONE_VAC	0	-1.52812e+09	sim_3
GAB	0	0.995489	12.4853	138851	0.0127538	125	0	ONE_VAC	0	-3.48398e+06	sim_3
GMB	0	0.88274	2.62159	227585	0.0126096	125	0	ONE_VAC	0	-1.18287e+07	sim_3
GHA	0	0.974114	4.82891	2.94524e+06	0.0091437	125	0	ONE_VAC	0	-1.02094e+08	sim_3
GIN	0	0.732607	3.08745	1.49207e+06	0.0130936	125	0	ONE_VAC	0	-2.19012e+08	sim_3
GNB	0	0.755393	2.59154	211493	0.0124771	125	0	ONE_VAC	0	-1.97553e+07	sim_3
KEN	0	0.96092	4.22684	6.21095e+06	0.0101326	125	0	ONE_VAC	0	-2.59841e+08	sim_3
LSO	0	0.91816	3.07626	258228	0.00255285	125	0	ONE_VAC	0	-1.07485e+07	sim_3
LBR	0	0.691769	2.39787	494532	0.0119038	125	0	ONE_VAC	0	-4.75943e+07	sim_3
LBY	0	0.998558	9.73645	446788	0.00351244	125	0	ONE_VAC	0	-5.37167e+06	sim_3
MWI	0	0.852287	2.35709	2.57294e+06	0.0166917	125	0	ONE_VAC	0	-1.38025e+08	sim_3
MLI	0	0.769835	2.7321	2.31777e+06	0.0190748	125	0	ONE_VAC	0	-2.55526e+08	sim_3
MRT	0	0.921109	3.83783	431807	0.0151577	125	0	ONE_VAC	0	-3.00441e+07	sim_3
MAR	0	0.984829	6.26922	3.02822e+06	0.000417698	125	0	ONE_VAC	0	-7.96601e+07	sim_3
MOZ	0	0.671573	2.16028	3.57378e+06	0.0165129	125	0	ONE_VAC	0	-3.03713e+08	sim_3
NAM	0	0.99138	7.96291	236440	0.0060987	125	0	ONE_VAC	0	-5.88353e+06	sim_3
NER	0	0.588127	2.29055	3.40308e+06	0.0298723	125	0	ONE_VAC	0	-5.03956e+08	sim_3
NGA	0	0.926716	4.33979	2.04931e+07	0.0120568	125	0	ONE_VAC	0	-1.48291e+09	sim_3
RWA	0	0.894573	2.61818	1.72692e+06	0.0143822	125	0	ONE_VAC	0	-8.30881e+07	sim_3
SEN	0	0.926716	3.6785	1.69104e+06	0.0163138	125	0	ONE_VAC	0	-1.06815e+08	sim_3
SLE	0	0.711257	2.18172	874255	0.0098823	125	0	ONE_VAC	0	-6.03197e+07	sim_3
SOM	0	0.552292	2.08727	1.76868e+06	0.0190862	125	0	ONE_VAC	0	-1.86058e+08	sim_3
ZAF	0	0.99067	11.0876	4.63064e+06	0.00149765	125	0	ONE_VAC	0	-1.4609e+08	sim_3
SSD	0	0.688926	1.973	1.32356e+06	0.0120079	125	0	ONE_VAC	0	-7.5972e+07	sim_3
SDN	0	0.865185	2.52338	5.13941e+06	0.0149242	125	0	ONE_VAC	0	-2.82959e+08	sim_3
TZA	0	0.932793	3.03248	7.22983e+06	0.0173495	125	0	ONE_VAC	0	-3.27342e+08	sim_3
TGO	0	0.901865	2.83666	902804	0.0135317	125	0	ONE_VAC	0	-4.65692e+07	sim_3
TUN	0	0.996717	6.86274	929026	0.000122443	125	0	ONE_VAC	0	-1.18934e+07	sim_3
UGA	0	0.914073	2.65298	5.65064e+06	0.0155573	125	0	ONE_VAC	0	-2.46487e+08	sim_3
ZMB	0	0.895821	3.01048	2.02633e+06	0.0154949	125	0	ONE_VAC	0	-1.26632e+08	sim_3
ZWE	0	0.807441	3.86228	1.81732e+06	0.0123469	125	0	ONE_VAC	0	-2.75163e+08	sim_3
DZA	0	0.996717	6.63716	3.25227e+06	0.00475813	125	0	ONE_VAC	0	-4.36337e+07	sim_4
AGO	2.46278e+07	0.947667	4.40659	2.88647e+06	0.0187056	125	1	ONE_VAC	1	-1.57611e+08	sim_4
BEN	0	0.892038	3.43463	1.30306e+06	0.016165	125	0	ONE_VAC	0	-1.03379e+08	sim_4
BWA	0	0.992243	11.5598	197961	0.00530523	125	0	ONE_VAC	0	-6.00774e+06	sim_4
BFA	0	0.697411	2.73487	2.57979e+06	0.014021	125	0	ONE_VAC	0	-3.39607e+08	sim_4
BDI	0	0.653738	1.79815	1.67282e+06	0.0180055	125	0	ONE_VAC	0	-8.13984e+07	sim_4
CMR	0	0.944965	3.75559	2.4839e+06	0.0149974	125	0	ONE_VAC	0	-1.25104e+08	sim_4
CAF	0	0.729994	2.17585	579823	0.0189767	125	0	ONE_VAC	0	-4.29388e+07	sim_4
TCD	0	0.688926	2.42911	2.15697e+06	0.0204664	125	0	ONE_VAC	0	-2.45409e+08	sim_4
COD	0	0.558859	2.276	1.00333e+07	0.0210417	125	0	ONE_VAC	0	-1.35207e+09	sim_4
COG	0	0.971292	4.51296	471271	0.0139679	125	0	ONE_VAC	0	-1.74971e+07	sim_4
CIV	0	0.852287	5.01656	2.65399e+06	0.0151297	125	0	ONE_VAC	0	-4.68019e+08	sim_4
DJI	0	0.895821	6.09429	76592.6	0.00659914	125	0	ONE_VAC	0	-1.08689e+07	sim_4
EGY	0	0.993292	6.78774	1.11623e+07	0.00836727	125	0	ONE_VAC	0	-2.17431e+08	sim_4
GNQ	0	0.972739	13.1024	124311	0.0128927	125	0	ONE_VAC	0	-1.34401e+07	sim_4
ERI	0	0.74543	2.34086	377047	0.0105104	125	0	ONE_VAC	0	-2.85603e+07	sim_4
SWZ	0	0.966919	7.25791	139161	0.00869845	125	0	ONE_VAC	0	-9.16131e+06	sim_4
ETH	0	0.779125	2.7689	1.50541e+07	0.0141456	125	0	ONE_VAC	0	-1.52812e+09	sim_4
GAB	0	0.995489	12.4853	138851	0.0127538	125	0	ONE_VAC	0	-3.48398e+06	sim_4
GMB	0	0.88274	2.62159	227585	0.0126096	125	0	ONE_VAC	0	-1.18287e+07	sim_4
GHA	0	0.974114	4.82891	2.94524e+06	0.0091437	125	0	ONE_VAC	0	-1.02094e+08	sim_4
GIN	0	0.732607	3.08745	1.49207e+06	0.0130936	125	0	ONE_VAC	0	-2.19012e+08	sim_4
GNB	0	0.755393	2.59154	211493	0.0124771	125	0	ONE_VAC	0	-1.97553e+07	sim_4
KEN	0	0.96092	4.22684	6.21095e+06	0.0101326	125	0	ONE_VAC	0	-2.59841e+08	sim_4
LSO	0	0.91816	3.07626	258228	0.00255285	125	0	ONE_VAC	0	-1.07485e+07	sim_4
LBR	0	0.691769	2.39787	494532	0.0119038	125	0	ONE_VAC	0	-4.75943e+07	sim_4
LBY	0	0.998558	9.73645	446788	0.00351244	125	0	ONE_VAC	0	-5.37167e+06	sim_4
MWI	0	0.852287	2.35709	2.57294e+06	0.0166917	125	0	ONE_VAC	0	-1.38025e+08	sim_4
MLI	0	0.769835	2.7321	2.31777e+06	0.0190748	125	0	ONE_VAC	0	-2.55526e+08	sim_4
MRT	0	0.921109	3.83783	431807	0.0151577	125	0	ONE_VAC	0	-3.00441e+07	sim_4
MAR	0	0.984829	6.26922	3.02822e+06	0.000417698	125	0	ONE_VAC	0	-7.96601e+07	sim_4
MOZ	0	0.671573	2.16028	3.57378e+06	0.0165129	125	0	ONE_VAC	0	-3.03713e+08	sim_4
NAM	0	0.99138	7.96291	236440	0.0060987	125	0	ONE_VAC	0	-5.88353e+06	sim_4
NER	0	0.588127	2.29055	3.40308e+06	0.0298723	125	0	ONE_VAC	0	-5.03956e+08	sim_4
NGA	0	0.926716	4.33979	2.04931e+07	0.0120568	125	0	ONE_VAC	0	-1.48291e+09	sim_4
RWA	0	0.894573	2.61818	1.72692e+06	0.0143822	125	0	ONE_VAC	0	-8.30881e+07	sim_4
SEN	0	0.926716	3.6785	1.69104e+06	0.0163138	125	0	ONE_VAC	0	-1.06815e+08	sim_4
SLE	0	0.711257	2.18172	874255	0.0098823	125	0	ONE_VAC	0	-6.03197e+07	sim_4
SOM	0	0.552292	2.08727	1.76868e+06	0.0190862	125	0	ONE_VAC	0	-1.86058e+08	sim_4
ZAF	0	0.99067	11.0876	4.63064e+06	0.00149765	125	0	ONE_VAC	0	-1.4609e+08	sim_4
SSD	0	0.688926	1.973	1.32356e+06	0.0120079	125	0	ONE_VAC	0	-7.5972e+07	sim_4
SDN	0	0.865185	2.52338	5.13941e+06	0.0149242	125	0	ONE_VAC	0	-2.82959e+08	sim_4
TZA	0	0.932793	3.03248	7.22983e+06	0.0173495	125	0	ONE_VAC	0	-3.27342e+08	sim_4
TGO	0	0.901865	2.83666	902804	0.0135317	125	0	ONE_VAC	0	-4.65692e+07	sim_4
TUN	0	0.996717	6.86274	929026	0.000122443	125	0	ONE_VAC	0	-1.18934e+07	sim_4
UGA	0	0.914073	2.65298	5.65064e+06	0.0155573	125	0	ONE_VAC	0	-2.46487e+08	sim_4
ZMB	0	0.895821	3.01048	2.02633e+06	0.0154949	125	0	ONE_VAC	0	-1.26632e+08	sim_4
ZWE	0	0.807441	3.86228	1.81732e+06	0.0123469	125	0	ONE_VAC	0	-2.75163e+08	sim_4
DZA	0	0.996717	6.63716	3.25227e+06	0.00475813	125	0	ONE_VAC	0	-4.36337e+07	sim_5
AGO	0	0.947667	4.40659	2.88647e+06	0.0187056	125	0	ONE_VAC	0	-1.82239e+08	sim_5
BEN	1.74197e+07	0.892038	3.43463	1.30306e+06	0.016165	125	1	ONE_VAC	1	-8.59594e+07	sim_5
BWA	0	0.992243	11.5598	197961	0.00530523	125	0	ONE_VAC	0	-6.00774e+06	sim_5
BFA	0	0.697411	2.73487	2.57979e+06	0.014021	125	0	ONE_VAC	0	-3.39607e+08	sim_5
BDI	0	0.653738	1.79815	1.67282e+06	0.0180055	125	0	ONE_VAC	0	-8.13984e+07	sim_5
CMR	0	0.944965	3.75559	2.4839e+06	0.0149974	125	0	ONE_VAC	0	-1.25104e+08	sim_5
CAF	0	0.729994	2.17585	579823	0.0189767	125	0	ONE_VAC	0	-4.29388e+07	sim_5
TCD	0	0.688926	2.42911	2.15697e+06	0.0204664	125	0	ONE_VAC	0	-2.45409e+08	sim_5
COD	0	0.558859	2.276	1.00333e+07	0.0210417	125	0	ONE_VAC	0	-1.35207e+09	sim_5
COG	0	0.971292	4.51296	471271	0.0139679	125	0	ONE_VAC	0	-1.74971e+07	sim_5
CIV	0	0.852287	5.01656	2.65399e+06	0.0151297	125	0	ONE_VAC	0	-4.68019e+08	sim_5
DJI	0	0.895821	6.09429	76592.6	0.00659914	125	0	ONE_VAC	0	-1.08689e+07	sim_5
EGY	0	0.993292	6.78774	1.11623e+07	0.00836727	125	0	ONE_VAC	0	-2.17431e+08	sim_5
GNQ	0	0.972739	13.1024	124311	0.0128927	125	0	ONE_VAC	0	-1.34401e+07	sim_5
ERI	0	0.74543	2.34086	377047	0.0105104	125	0	ONE_VAC	0	-2.85603e+07	sim_5
SWZ	0	0.966919	7.25791	139161	0.00869845	125	0	ONE_VAC	0	-9.16131e+06	sim_5
ETH	0	0.779125	2.7689	1.50541e+07	0.0141456	125	0	ONE_VAC	0	-1.52812e+09	sim_5
GAB	0	0.995489	12.4853	138851	0.0127538	125	0	ONE_VAC	0	-3.48398e+06	sim_5
GMB	0	0.88274	2.62159	227585	0.0126096	125	0	ONE_VAC	0	-1.18287e+07	sim_5
GHA	0	0.974114	4.82891	2.94524e+06	0.0091437	125	0	ONE_VAC	0	-1.02094e+08	sim_5
GIN	0	0.732607	3.08745	1.49207e+06	0.0130936	125	0	ONE_VAC	0	-2.19012e+08	sim_5
GNB	0	0.755393	2.59154	211493	0.0124771	125	0	ONE_VAC	0	-1.97553e+07	sim_5
KEN	0	0.96092	4.22684	6.21095e+06	0.0101326	125	0	ONE_VAC	0	-2.59841e+08	sim_5
LSO	0	0.91816	3.07626	258228	0.00255285	125	0	ONE_VAC	0	-1.07485e+07	sim_5
LBR	0	0.691769	2.39787	494532	0.0119038	125	0	ONE_VAC	0	-4.75943e+07	sim_5
LBY	0	0.998558	9.73645	446788	0.00351244	125	0	ONE_VAC	0	-5.37167e+06	sim_5
MWI	0	0.852287	2.35709	2.57294e+06	0.0166917	125	0	ONE_VAC	0	-1.38025e+08	sim_5
MLI	0	0.769835	2.7321	2.31777e+06	0.0190748	125	0	ONE_VAC	0	-2.55526e+08	sim_5
MRT	0	0.921109	3.83783	431807	0.0151577	125	0	ONE_VAC	0	-3.00441e+07	sim_5
MAR	0	0.984829	6.26922	3.02822e+06	0.000417698	125	0	ONE_VAC	0	-7.96601e+07	sim_5
MOZ	0	0.671573	2.16028	3.57378e+06	0.0165129	125	0	ONE_VAC	0	-3.03713e+08	sim_5
NAM	0	0.99138	7.96291	236440	0.0060987	125	0	ONE_VAC	0	-5.88353e+06	sim_5
NER	0	0.588127	2.29055	3.40308e+06	0.0298723	125	0	ONE_VAC	0	-5.03956e+08	sim_5
NGA	0	0.926716	4.33979	2.04931e+07	0.0120568	125	0	ONE_VAC	0	-1.48291e+09	sim_5
RWA	0	0.894573	2.61818	1.72692e+06	0.0143822	125	0	ONE_VAC	0	-8.30881e+07	sim_5
SEN	0	0.926716	3.6785	1.69104e+06	0.0163138	125	0	ONE_VAC	0	-1.06815e+08	sim_5
SLE	0	0.711257	2.18172	874255	0.0098823	125	0	ONE_VAC	0	-6.03197e+07	sim_5
SOM	0	0.552292	2.08727	1.76868e+06	0.0190862	125	0	ONE_VAC	0	-1.86058e+08	sim_5
ZAF	0	0.99067	11.0876	4.63064e+06	0.00149765	125	0	ONE_VAC	0	-1.4609e+08	sim_5
SSD	0	0.688926	1.973	1.32356e+06	0.0120079	125	0	ONE_VAC	0	-7.5972e+07	sim_5
SDN	0	0.865185	2.52338	5.13941e+06	0.0149242	125	0	ONE_VAC	0	-2.82959e+08	sim_5
TZA	0	0.932793	3.03248	7.22983e+06	0.0173495	125	0	ONE_VAC	0	-3.27342e+08	sim_5
TGO	0	0.901865	2.83666	902804	0.0135317	125	0	ONE_VAC	0	-4.65692e+07	sim_5
TUN	0	0.996717	6.86274	929026	0.000122443	125	0	ONE_VAC	0	-1.18934e+07	sim_5
UGA	0	0.914073	2.65298	5.65064e+06	0.0155573	125	0	ONE_VAC	0	-2.46487e+08	sim_5
ZMB	0	0.895821	3.01048	2.02633e+06	0.0154949	125	0	ONE_VAC	0	-1.26632e+08	sim_5
ZWE	0	0.807441	3.86228	1.81732e+06	0.0123469	125	0	ONE_VAC	0	-2.75163e+08	sim_5
DZA	0	0.996717	6.63716	3.25227e+06	0.00475813	125	0	ONE_VAC	0	-4.36337e+07	sim_6
AGO	0	0.947667	4.40659	2.88647e+06	0.0187056	125	0	ONE_VAC	0	-1.82239e+08	sim_6
BEN	0	0.892038	3.43463	1.30306e+06	0.016165	125	0	ONE_VAC	0	-1.03379e+08	sim_6
BWA	-992567	0.992243	11.5598	197961	0.00530523	125	1	ONE_VAC	0	-7.00031e+06	sim_6
BFA	0	0.697411	2.73487	2.57979e+06	0.014021	125	0	ONE_VAC	0	-3.39607e+08	sim_6
BDI	0	0.653738	1.79815	1.67282e+06	0.0180055	125	0	ONE_VAC	0	-8.13984e+07	sim_6
CMR	0	0.944965	3.75559	2.4839e+06	0.0149974	125	0	ONE_VAC	0	-1.25104e+08	sim_6
CAF	0	0.729994	2.17585	579823	0.0189767	125	0	ONE_VAC	0	-4.29388e+07	sim_6
TCD	0	0.688926	2.42911	2.15697e+06	0.0204664	125	0	ONE_VAC	0	-2.45409e+08	sim_6
COD	0	0.558859	2.276	1.00333e+07	0.0210417	125	0	ONE_VAC	0	-1.35207e+09	sim_6
COG	0	0.971292	4.51296	471271	0.0139679	125	0	ONE_VAC	0	-1.74971e+07	sim_6
CIV	0	0.852287	5.01656	2.65399e+06	0.0151297	125	0	ONE_VAC	0	-4.68019e+08	sim_6
DJI	0	0.895821	6.09429	76592.6	0.00659914	125	0	ONE_VAC	0	-1.08689e+07	sim_6
EGY	0	0.993292	6.78774	1.11623e+07	0.00836727	125	0	ONE_VAC	0	-2.17431e+08	sim_6
GNQ	0	0.972739	13.1024	124311	0.0128927	125	0	ONE_VAC	0	-1.34401e+07	sim_6
ERI	0	0.74543	2.34086	377047	0.0105104	125	0	ONE_VAC	0	-2.85603e+07	sim_6
SWZ	0	0.966919	7.25791	139161	0.00869845	125	0	ONE_VAC	0	-9.16131e+06	sim_6
ETH	0	0.779125	2.7689	1.50541e+07	0.0141456	125	0	ONE_VAC	0	-1.52812e+09	sim_6
GAB	0	0.995489	12.4853	138851	0.0127538	125	0	ONE_VAC	0	-3.48398e+06	sim_6
GMB	0	0.88274	2.62159	227585	0.0126096	125	0	ONE_VAC	0	-1.18287e+07	sim_6
GHA	0	0.974114	4.82891	2.94524e+06	0.0091437	125	0	ONE_VAC	0	-1.02094e+08	sim_6
GIN	0	0.732607	3.08745	1.49207e+06	0.0130936	125	0	ONE_VAC	0	-2.19012e+08	sim_6
GNB	0	0.755393	2.59154	211493	0.0124771	125	0	ONE_VAC	0	-1.97553e+07	sim_6
KEN	0	0.96092	4.22684	6.21095e+06	0.0101326	125	0	ONE_VAC	0	-2.59841e+08	sim_6
LSO	0	0.91816	3.07626	258228	0.00255285	125	0	ONE_VAC	0	-1.07485e+07	sim_6
LBR	0	0.691769	2.39787	494532	0.0119038	125	0	ONE_VAC	0	-4.75943e+07	sim_6
LBY	0	0.998558	9.73645	446788	0.00351244	125	0	ONE_VAC	0	-5.37167e+06	sim_6
MWI	0	0.852287	2.35709	2.57294e+06	0.0166917	125	0	ONE_VAC	0	-1.38025e+08	sim_6
MLI	0	0.769835	2.7321	2.31777e+06	0.0190748	125	0	ONE_VAC	0	-2.55526e+08	sim_6
MRT	0	0.921109	3.83783	431807	0.0151577	125	0	ONE_VAC	0	-3.00441e+07	sim_6
MAR	0	0.984829	6.26922	3.02822e+06	0.000417698	125	0	ONE_VAC	0	-7.96601e+07	sim_6
MOZ	0	0.671573	2.16028	3.57378e+06	0.0165129	125	0	ONE_VAC	0	-3.03713e+08	sim_6
NAM	0	0.99138	7.96291	236440	0.0060987	125	0	ONE_VAC	0	-5.88353e+06	sim_6
NER	0	0.588127	2.29055	3.40308e+06	0.0298723	125	0	ONE_VAC	0	-5.03956e+08	sim_6
NGA	0	0.926716	4.33979	2.04931e+07	0.0120568	125	0	ONE_VAC	0	-1.48291e+09	sim_6
RWA	0	0.894573	2.61818	1.72692e+06	0.0143822	125	0	ONE_VAC	0	-8.30881e+07	sim_6
SEN	0	0.926716	3.6785	1.69104e+06	0.0163138	125	0	ONE_VAC	0	-1.06815e+08	sim_6
SLE	0	0.711257	2.18172	874255	0.0098823	125	0	ONE_VAC	0	-6.03197e+07	sim_6
SOM	0	0.552292	2.08727	1.76868e+06	0.0190862	125	0	ONE_VAC	0	-1.86058e+08	sim_6
ZAF	0	0.99067	11.0876	4.63064e+06	0.00149765	125	0	ONE_VAC	0	-1.4609e+08	sim_6
SSD	0	0.688926	1.973	1.32356e+06	0.0120079	125	0	ONE_VAC	0	-7.5972e+07	sim_6
SDN	0	0.865185	2.52338	5.13941e+06	0.0149242	125	0	ONE_VAC	0	-2.82959e+08	sim_6
TZA	0	0.932793	3.03248	7.22983e+06	0.0173495	125	0	ONE_VAC	0	-3.27342e+08	sim_6
TGO	0	0.901865	2.83666	902804	0.0135317	125	0	ONE_VAC	0	-4.65692e+07	sim_6
TUN	0	0.996717	6.86274	929026	0.000122443	125	0	ONE_VAC	0	-1.18934e+07	sim_6
UGA	0	0.914073	2.65298	5.65064e+06	0.0155573	125	0	ONE_VAC	0	-2.46487e+08	sim_6
ZMB	0	0.895821	3.01048	2.02633e+06	0.0154949	125	0	ONE_VAC	0	-1.26632e+08	sim_6
ZWE	0	0.807441	3.86228	1.81732e+06	0.0123469	125	0	ONE_VAC	0	-2.75163e+08	sim_6
DZA	0	0.996717	6.63716	3.25227e+06	0.00475813	125	0	ONE_VAC	0	-4.36337e+07	sim_7
AGO	0	0.947667	4.40659	2.88647e+06	0.0187056	125	0	ONE_VAC	0	-1.82239e+08	sim_7
BEN	0	0.892038	3.43463	1.30306e+06	0.016165	125	0	ONE_VAC	0	-1.03379e+08	sim_7
BWA	0	0.992243	11.5598	197961	0.00530523	125	0	ONE_VAC	0	-6.00774e+06	sim_7
BFA	6.63386e+07	0.697411	2.73487	2.57979e+06	0.014021	125	1	ONE_VAC	1	-2.73269e+08	sim_7
BDI	0	0.653738	1.79815	1.67282e+06	0.0180055	125	0	ONE_VAC	0	-8.13984e+07	sim_7
CMR	0	0.944965	3.75559	2.4839e+06	0.0149974	125	0	ONE_VAC	0	-1.25104e+08	sim_7
CAF	0	0.729994	2.17585	579823	0.0189767	125	0	ONE_VAC	0	-4.29388e+07	sim_7
TCD	0	0.688926	2.42911	2.15697e+06	0.0204664	125	0	ONE_VAC	0	-2.45409e+08	sim_7
COD	0	0.558859	2.276	1.00333e+07	0.0210417	125	0	ONE_VAC	0	-1.35207e+09	sim_7
COG	0	0.971292	4.51296	471271	0.0139679	125	0	ONE_VAC	0	-1.74971e+07	sim_7
CIV	0	0.852287	5.01656	2.65399e+06	0.0151297	125	0	ONE_VAC	0	-4.68019e+08	sim_7
DJI	0	0.895821	6.09429	76592.6	0.00659914	125	0	ONE_VAC	0	-1.08689e+07	sim_7
EGY	0	0.993292	6.78774	1.11623e+07	0.00836727	125	0	ONE_VAC	0	-2.17431e+08	sim_7
GNQ	0	0.972739	13.1024	124311	0.0128927	125	0	ONE_VAC	0	-1.34401e+07	sim_7
ERI	0	0.74543	2.34086	377047	0.0105104	125	0	ONE_VAC	0	-2.85603e+07	sim_7
SWZ	0	0.966919	7.25791	139161	0.00869845	125	0	ONE_VAC	0	-9.16131e+06	sim_7
ETH	0	0.779125	2.7689	1.50541e+07	0.0141456	125	0	ONE_VAC	0	-1.52812e+09	sim_7
GAB	0	0.995489	12.4853	138851	0.0127538	125	0	ONE_VAC	0	-3.48398e+06	sim_7
GMB	0	0.88274	2.62159	227585	0.0126096	125	0	ONE_VAC	0	-1.18287e+07	sim_7
GHA	0	0.974114	4.82891	2.94524e+06	0.0091437	125	0	ONE_VAC	0	-1.02094e+08	sim_7
GIN	0	0.732607	3.08745	1.49207e+06	0.0130936	125	0	ONE_VAC	0	-2.19012e+08	sim_7
GNB	0	0.755393	2.59154	211493	0.0124771	125	0	ONE_VAC	0	-1.97553e+07	sim_7
KEN	0	0.96092	4.22684	6.21095e+06	0.0101326	125	0	ONE_VAC	0	-2.59841e+08	sim_7
LSO	0	0.91816	3.07626	258228	0.00255285	125	0	ONE_VAC	0	-1.07485e+07	sim_7
LBR	0	0.691769	2.39787	494532	0.0119038	125	0	ONE_VAC	0	-4.75943e+07	sim_7
LBY	0	0.998558	9.73645	446788	0.00351244	125	0	ONE_VAC	0	-5.37167e+06	sim_7
MWI	0	0.852287	2.35709	2.57294e+06	0.0166917	125	0	ONE_VAC	0	-1.38025e+08	sim_7
MLI	0	0.769835	2.7321	2.31777e+06	0.0190748	125	0	ONE_VAC	0	-2.55526e+08	sim_7
MRT	0	0.921109	3.83783	431807	0.0151577	125	0	ONE_VAC	0	-3.00441e+07	sim_7
MAR	0	0.984829	6.26922	3.02822e+06	0.000417698	125	0	ONE_VAC	0	-7.96601e+07	sim_7
MOZ	0	0.671573	2.16028	3.57378e+06	0.0165129	125	0	ONE_VAC	0	-3.03713e+08	sim_7
NAM	0	0.99138	7.96291	236440	0.0060987	125	0	ONE_VAC	0	-5.88353e+06	sim_7
NER	0	0.588127	2.29055	3.40308e+06	0.0298723	125	0	ONE_VAC	0	-5.03956e+08	sim_7
NGA	0	0.926716	4.33979	2.04931e+07	0.0120568	125	0	ONE_VAC	0	-1.48291e+09	sim_7
RWA	0	0.894573	2.61818	1.72692e+06	0.0143822	125	0	ONE_VAC	0	-8.30881e+07	sim_7
SEN	0	0.926716	3.6785	1.69104e+06	0.0163138	125	0	ONE_VAC	0	-1.06815e+08	sim_7
SLE	0	0.711257	2.18172	874255	0.0098823	125	0	ONE_VAC	0	-6.03197e+07	sim_7
SOM	0	0.552292	2.08727	1.76868e+06	0.0190862	125	0	ONE_VAC	0	-1.86058e+08	sim_7
ZAF	0	0.99067	11.0876	4.63064e+06	0.00149765	125	0	ONE_VAC	0	-1.4609e+08	sim_7
SSD	0	0.688926	1.973	1.32356e+06	0.0120079	125	0	ONE_VAC	0	-7.5972e+07	sim_7
SDN	0	0.865185	2.52338	5.13941e+06	0.0149242	125	0	ONE_VAC	0	-2.82959e+08	sim_7
TZA	0	0.932793	3.03248	7.22983e+06	0.0173495	125	0	ONE_VAC	0	-3.27342e+08	sim_7
TGO	0	0.901865	2.83666	902804	0.0135317	125	0	ONE_VAC	0	-4.65692e+07	sim_7
TUN	0	0.996717	6.86274	929026	0.000122443	125	0	ONE_VAC	0	-1.18934e+07	sim_7
UGA	0	0.914073	2.65298	5.65064e+06	0.0155573	125	0	ONE_VAC	0	-2.46487e+08	sim_7
ZMB	0	0.895821	3.01048	2.02633e+06	0.0154949	125	0	ONE_VAC	0	-1.26632e+08	sim_7
ZWE	0	0.807441	3.86228	1.81732e+06	0.0123469	125	0	ONE_VAC	0	-2.75163e+08	sim_7
DZA	0	0.996717	6.63716	3.25227e+06	0.00475813	125	0	ONE_VAC	0	-4.36337e+07	sim_8
AGO	0	0.947667	4.40659	2.88647e+06	0.0187056	125	0	ONE_VAC	0	-1.82239e+08	sim_8
BEN	0	0.892038	3.43463	1.30306e+06	0.016165	125	0	ONE_VAC	0	-1.03379e+08	sim_8
BWA	0	0.992243	11.5598	197961	0.00530523	125	0	ONE_VAC	0	-6.00774e+06	sim_8
BFA	0	0.697411	2.73487	2.57979e+06	0.014021	125	0	ONE_VAC	0	-3.39607e+08	sim_8
BDI	1.43982e+07	0.653738	1.79815	1.67282e+06	0.0180055	125	1	ONE_VAC	1	-6.70002e+07	sim_8
CMR	0	0.944965	3.75559	2.4839e+06	0.0149974	125	0	ONE_VAC	0	-1.25104e+08	sim_8
CAF	0	0.729994	2.17585	579823	0.0189767	125	0	ONE_VAC	0	-4.29388e+07	sim_8
TCD	0	0.688926	2.42911	2.15697e+06	0.0204664	125	0	ONE_VAC	0	-2.45409e+08	sim_8
COD	0	0.558859	2.276	1.00333e+07	0.0210417	125	0	ONE_VAC	0	-1.35207e+09	sim_8
COG	0	0.971292	4.51296	471271	0.0139679	125	0	ONE_VAC	0	-1.74971e+07	sim_8
CIV	0	0.852287	5.01656	2.65399e+06	0.0151297	125	0	ONE_VAC	0	-4.68019e+08	sim_8
DJI	0	0.895821	6.09429	76592.6	0.00659914	125	0	ONE_VAC	0	-1.08689e+07	sim_8
EGY	0	0.993292	6.78774	1.11623e+07	0.00836727	125	0	ONE_VAC	0	-2.17431e+08	sim_8
GNQ	0	0.972739	13.1024	124311	0.0128927	125	0	ONE_VAC	0	-1.34401e+07	sim_8
ERI	0	0.74543	2.34086	377047	0.0105104	125	0	ONE_VAC	0	-2.85603e+07	sim_8
SWZ	0	0.966919	7.25791	139161	0.00869845	125	0	ONE_VAC	0	-9.16131e+06	sim_8
ETH	0	0.779125	2.7689	1.50541e+07	0.0141456	125	0	ONE_VAC	0	-1.52812e+09	sim_8
GAB	0	0.995489	12.4853	138851	0.0127538	125	0	ONE_VAC	0	-3.48398e+06	sim_8
GMB	0	0.88274	2.62159	227585	0.0126096	125	0	ONE_VAC	0	-1.18287e+07	sim_8
GHA	0	0.974114	4.82891	2.94524e+06	0.0091437	125	0	ONE_VAC	0	-1.02094e+08	sim_8
GIN	0	0.732607	3.08745	1.49207e+06	0.0130936	125	0	ONE_VAC	0	-2.19012e+08	sim_8
GNB	0	0.755393	2.59154	211493	0.0124771	125	0	ONE_VAC	0	-1.97553e+07	sim_8
KEN	0	0.96092	4.22684	6.21095e+06	0.0101326	125	0	ONE_VAC	0	-2.59841e+08	sim_8
LSO	0	0.91816	3.07626	258228	0.00255285	125	0	ONE_VAC	0	-1.07485e+07	sim_8
LBR	0	0.691769	2.39787	494532	0.0119038	125	0	ONE_VAC	0	-4.75943e+07	sim_8
LBY	0	0.998558	9.73645	446788	0.00351244	125	0	ONE_VAC	0	-5.37167e+06	sim_8
MWI	0	0.852287	2.35709	2.57294e+06	0.0166917	125	0	ONE_VAC	0	-1.38025e+08	sim_8
MLI	0	0.769835	2.7321	2.31777e+06	0.0190748	125	0	ONE_VAC	0	-2.55526e+08	sim_8
MRT	0	0.921109	3.83783	431807	0.0151577	125	0	ONE_VAC	0	-3.00441e+07	sim_8
MAR	0	0.984829	6.26922	3.02822e+06	0.000417698	125	0	ONE_VAC	0	-7.96601e+07	sim_8
MOZ	0	0.671573	2.16028	3.57378e+06	0.0165129	125	0	ONE_VAC	0	-3.03713e+08	sim_8
NAM	0	0.99138	7.96291	236440	0.0060987	125	0	ONE_VAC	0	-5.88353e+06	sim_8
NER	0	0.588127	2.29055	3.40308e+06	0.0298723	125	0	ONE_VAC	0	-5.03956e+08	sim_8
NGA	0	0.926716	4.33979	2.04931e+07	0.0120568	125	0	ONE_VAC	0	-1.48291e+09	sim_8
RWA	0	0.894573	2.61818	1.72692e+06	0.0143822	125	0	ONE_VAC	0	-8.30881e+07	sim_8
SEN	0	0.926716	3.6785	1.69104e+06	0.0163138	125	0	ONE_VAC	0	-1.06815e+08	sim_8
SLE	0	0.711257	2.18172	874255	0.0098823	125	0	ONE_VAC	0	-6.03197e+07	sim_8
SOM	0	0.552292	2.08727	1.76868e+06	0.0190862	125	0	ONE_VAC	0	-1.86058e+08	sim_8
ZAF	0	0.99067	11.0876	4.63064e+06	0.00149765	125	0	ONE_VAC	0	-1.4609e+08	sim_8
SSD	0	0.688926	1.973	1.32356e+06	0.0120079	125	0	ONE_VAC	0	-7.5972e+07	sim_8
SDN	0	0.865185	2.52338	5.13941e+06	0.0149242	125	0	ONE_VAC	0	-2.82959e+08	sim_8
TZA	0	0.932793	3.03248	7.22983e+06	0.0173495	125	0	ONE_VAC	0	-3.27342e+08	sim_8
TGO	0	0.901865	2.83666	902804	0.0135317	125	0	ONE_VAC	0	-4.65692e+07	sim_8
TUN	0	0.996717	6.86274	929026	0.000122443	125	0	ONE_VAC	0	-1.18934e+07	sim_8
UGA	0	0.914073	2.65298	5.65064e+06	0.0155573	125	0	ONE_VAC	0	-2.46487e+08	sim_8
ZMB	0	0.895821	3.01048	2.02633e+06	0.0154949	125	0	ONE_VAC	0	-1.26632e+08	sim_8
ZWE	0	0.807441	3.86228	1.81732e+06	0.0123469	125	0	ONE_VAC	0	-2.75163e+08	sim_8
DZA	0	0.996717	6.63716	3.25227e+06	0.00475813	125	0	ONE_VAC	0	-4.36337e+07	sim_9
AGO	0	0.947667	4.40659	2.88647e+06	0.0187056	125	0	ONE_VAC	0	-1.82239e+08	sim_9
BEN	0	0.892038	3.43463	1.30306e+06	0.016165	125	0	ONE_VAC	0	-1.03379e+08	sim_9
BWA	0	0.992243	11.5598	197961	0.00530523	125	0	ONE_VAC	0	-6.00774e+06	sim_9
BFA	0	0.697411	2.73487	2.57979e+06	0.014021	125	0	ONE_VAC	0	-3.39607e+08	sim_9
BDI	0	0.653738	1.79815	1.67282e+06	0.0180055	125	0	ONE_VAC	0	-8.13984e+07	sim_9
CMR	1.7735e+07	0.944965	3.75559	2.4839e+06	0.0149974	125	1	ONE_VAC	1	-1.07369e+08	sim_9
CAF	0	0.729994	2.17585	579823	0.0189767	125	0	ONE_VAC	0	-4.29388e+07	sim_9
TCD	0	0.688926	2.42911	2.15697e+06	0.0204664	125	0	ONE_VAC	0	-2.45409e+08	sim_9
COD	0	0.558859	2.276	1.00333e+07	0.0210417	125	0	ONE_VAC	0	-1.35207e+09	sim_9
COG	0	0.971292	4.51296	471271	0.0139679	125	0	ONE_VAC	0	-1.74971e+07	sim_9
CIV	0	0.852287	5.01656	2.65399e+06	0.0151297	125	0	ONE_VAC	0	-4.68019e+08	sim_9
DJI	0	0.895821	6.09429	76592.6	0.00659914	125	0	ONE_VAC	0	-1.08689e+07	sim_9
EGY	0	0.993292	6.78774	1.11623e+07	0.00836727	125	0	ONE_VAC	0	-2.17431e+08	sim_9
GNQ	0	0.972739	13.1024	124311	0.0128927	125	0	ONE_VAC	0	-1.34401e+07	sim_9
ERI	0	0.74543	2.34086	377047	0.0105104	125	0	ONE_VAC	0	-2.85603e+07	sim_9
SWZ	0	0.966919	7.25791	139161	0.00869845	125	0	ONE_VAC	0	-9.16131e+06	sim_9
ETH	0	0.779125	2.7689	1.50541e+07	0.0141456	125	0	ONE_VAC	0	-1.52812e+09	sim_9
GAB	0	0.995489	12.4853	138851	0.0127538	125	0	ONE_VAC	0	-3.48398e+06	sim_9
GMB	0	0.88274	2.62159	227585	0.0126096	125	0	ONE_VAC	0	-1.18287e+07	sim_9
GHA	0	0.974114	4.82891	2.94524e+06	0.0091437	125	0	ONE_VAC	0	-1.02094e+08	sim_9
GIN	0	0.732607	3.08745	1.49207e+06	0.0130936	125	0	ONE_VAC	0	-2.19012e+08	sim_9
GNB	0	0.755393	2.59154	211493	0.0124771	125	0	ONE_VAC	0	-1.97553e+07	sim_9
KEN	0	0.96092	4.22684	6.21095e+06	0.0101326	125	0	ONE_VAC	0	-2.59841e+08	sim_9
LSO	0	0.91816	3.07626	258228	0.00255285	125	0	ONE_VAC	0	-1.07485e+07	sim_9
LBR	0	0.691769	2.39787	494532	0.0119038	125	0	ONE_VAC	0	-4.75943e+07	sim_9
LBY	0	0.998558	9.73645	446788	0.00351244	125	0	ONE_VAC	0	-5.37167e+06	sim_9
MWI	0	0.852287	2.35709	2.57294e+06	0.0166917	125	0	ONE_VAC	0	-1.38025e+08	sim_9
MLI	0	0.769835	2.7321	2.31777e+06	0.0190748	125	0	ONE_VAC	0	-2.55526e+08	sim_9
MRT	0	0.921109	3.83783	431807	0.0151577	125	0	ONE_VAC	0	-3.00441e+07	sim_9
MAR	0	0.984829	6.26922	3.02822e+06	0.000417698	125	0	ONE_VAC	0	-7.96601e+07	sim_9
MOZ	0	0.671573	2.16028	3.57378e+06	0.0165129	125	0	ONE_VAC	0	-3.03713e+08	sim_9
NAM	0	0.99138	7.96291	236440	0.0060987	125	0	ONE_VAC	0	-5.88353e+06	sim_9
NER	0	0.588127	2.29055	3.40308e+06	0.0298723	125	0	ONE_VAC	0	-5.03956e+08	sim_9
NGA	0	0.926716	4.33979	2.04931e+07	0.0120568	125	0	ONE_VAC	0	-1.48291e+09	sim_9
RWA	0	0.894573	2.61818	1.72692e+06	0.0143822	125	0	ONE_VAC	0	-8.30881e+07	sim_9
SEN	0	0.926716	3.6785	1.69104e+06	0.0163138	125	0	ONE_VAC	0	-1.06815e+08	sim_9
SLE	0	0.711257	2.18172	874255	0.0098823	125	0	ONE_VAC	0	-6.03197e+07	sim_9
SOM	0	0.552292	2.08727	1.76868e+06	0.0190862	125	0	ONE_VAC	0	-1.86058e+08	sim_9
ZAF	0	0.99067	11.0876	4.63064e+06	0.00149765	125	0	ONE_VAC	0	-1.4609e+08	sim_9
SSD	0	0.688926	1.973	1.32356e+06	0.0120079	125	0	ONE_VAC	0	-7.5972e+07	sim_9
SDN	0	0.865185	2.52338	5.13941e+06	0.0149242	125	0	ONE_VAC	0	-2.82959e+08	sim_9
TZA	0	0.932793	3.03248	7.22983e+06	0.0173495	125	0	ONE_VAC	0	-3.27342e+08	sim_9
TGO	0	0.901865	2.83666	902804	0.0135317	125	0	ONE_VAC	0	-4.65692e+07	sim_9
TUN	0	0.996717	6.86274	929026	0.000122443	125	0	ONE_VAC	0	-1.18934e+07	sim_9
UGA	0	0.914073	2.65298	5.65064e+06	0.0155573	125	0	ONE_VAC	0	-2.46487e+08	sim_9
ZMB	0	0.895821	3.01048	2.02633e+06	0.0154949	125	0	ONE_VAC	0	-1.26632e+08	sim_9
ZWE	0	0.807441	3.86228	1.81732e+06	0.0123469	125	0	ONE_VAC	0	-2.75163e+08	sim_9
DZA	0	0.996717	6.63716	3.25227e+06	0.00475813	125	0	ONE_VAC	0	-4.36337e+07	sim_10
AGO	0	0.947667	4.40659	2.88647e+06	0.0187056	125	0	ONE_VAC	0	-1.82239e+08	sim_10
BEN	0	0.892038	3.43463	1.30306e+06	0.016165	125	0	ONE_VAC	0	-1.03379e+08	sim_10
BWA	0	0.992243	11.5598	197961	0.00530523	125	0	ONE_VAC	0	-6.00774e+06	sim_10
BFA	0	0.697411	2.73487	2.57979e+06	0.014021	125	0	ONE_VAC	0	-3.39607e+08	sim_10
BDI	0	0.653738	1.79815	1.67282e+06	0.0180055	125	0	ONE_VAC	0	-8.13984e+07	sim_10
CMR	0	0.944965	3.75559	2.4839e+06	0.0149974	125	0	ONE_VAC	0	-1.25104e+08	sim_10
CAF	7.63531e+06	0.729994	2.17585	579823	0.0189767	125	1	ONE_VAC	1	-3.53035e+07	sim_10
TCD	0	0.688926	2.42911	2.15697e+06	0.0204664	125	0	ONE_VAC	0	-2.45409e+08	sim_10
COD	0	0.558859	2.276	1.00333e+07	0.0210417	125	0	ONE_VAC	0	-1.35207e+09	sim_10
COG	0	0.971292	4.51296	471271	0.0139679	125	0	ONE_VAC	0	-1.74971e+07	sim_10
CIV	0	0.852287	5.01656	2.65399e+06	0.0151297	125	0	ONE_VAC	0	-4.68019e+08	sim_10
DJI	0	0.895821	6.09429	76592.6	0.00659914	125	0	ONE_VAC	0	-1.08689e+07	sim_10
EGY	0	0.993292	6.78774	1.11623e+07	0.00836727	125	0	ONE_VAC	0	-2.17431e+08	sim_10
GNQ	0	0.972739	13.1024	124311	0.0128927	125	0	ONE_VAC	0	-1.34401e+07	sim_10
ERI	0	0.74543	2.34086	377047	0.0105104	125	0	ONE_VAC	0	-2.85603e+07	sim_10
SWZ	0	0.966919	7.25791	139161	0.00869845	125	0	ONE_VAC	0	-9.16131e+06	sim_10
ETH	0	0.779125	2.7689	1.50541e+07	0.0141456	125	0	ONE_VAC	0	-1.52812e+09	sim_10
GAB	0	0.995489	12.4853	138851	0.0127538	125	0	ONE_VAC	0	-3.48398e+06	sim_10
GMB	0	0.88274	2.62159	227585	0.0126096	125	0	ONE_VAC	0	-1.18287e+07	sim_10
GHA	0	0.974114	4.82891	2.94524e+06	0.0091437	125	0	ONE_VAC	0	-1.02094e+08	sim_10
GIN	0	0.732607	3.08745	1.49207e+06	0.0130936	125	0	ONE_VAC	0	-2.19012e+08	sim_10
GNB	0	0.755393	2.59154	211493	0.0124771	125	0	ONE_VAC	0	-1.97553e+07	sim_10
KEN	0	0.96092	4.22684	6.21095e+06	0.0101326	125	0	ONE_VAC	0	-2.59841e+08	sim_10
LSO	0	0.91816	3.07626	258228	0.00255285	125	0	ONE_VAC	0	-1.07485e+07	sim_10
LBR	0	0.691769	2.39787	494532	0.0119038	125	0	ONE_VAC	0	-4.75943e+07	sim_10
LBY	0	0.998558	9.73645	446788	0.00351244	125	0	ONE_VAC	0	-5.37167e+06	sim_10
MWI	0	0.852287	2.35709	2.57294e+06	0.0166917	125	0	ONE_VAC	0	-1.38025e+08	sim_10
MLI	0	0.769835	2.7321	2.31777e+06	0.0190748	125	0	ONE_VAC	0	-2.55526e+08	sim_10
MRT	0	0.921109	3.83783	431807	0.0151577	125	0	ONE_VAC	0	-3.00441e+07	sim_10
MAR	0	0.984829	6.26922	3.02822e+06	0.000417698	125	0	ONE_VAC	0	-7.96601e+07	sim_10
MOZ	0	0.671573	2.16028	3.57378e+06	0.0165129	125	0	ONE_VAC	0	-3.03713e+08	sim_10
NAM	0	0.99138	7.96291	236440	0.0060987	125	0	ONE_VAC	0	-5.88353e+06	sim_10
NER	0	0.588127	2.29055	3.40308e+06	0.0298723	125	0	ONE_VAC	0	-5.03956e+08	sim_10
NGA	0	0.926716	4.33979	2.04931e+07	0.0120568	125	0	ONE_VAC	0	-1.48291e+09	sim_10
RWA	0	0.894573	2.61818	1.72692e+06	0.0143822	125	0	ONE_VAC	0	-8.30881e+07	sim_10
SEN	0	0.926716	3.6785	1.69104e+06	0.0163138	125	0	ONE_VAC	0	-1.06815e+08	sim_10
SLE	0	0.711257	2.18172	874255	0.0098823	125	0	ONE_VAC	0	-6.03197e+07	sim_10
SOM	0	0.552292	2.08727	1.76868e+06	0.0190862	125	0	ONE_VAC	0	-1.86058e+08	sim_10
ZAF	0	0.99067	11.0876	4.63064e+06	0.00149765	125	0	ONE_VAC	0	-1.4609e+08	sim_10
SSD	0	0.688926	1.973	1.32356e+06	0.0120079	125	0	ONE_VAC	0	-7.5972e+07	sim_10
SDN	0	0.865185	2.52338	5.13941e+06	0.0149242	125	0	ONE_VAC	0	-2.82959e+08	sim_10
TZA	0	0.932793	3.03248	7.22983e+06	0.0173495	125	0	ONE_VAC	0	-3.27342e+08	sim_10
TGO	0	0.901865	2.83666	902804	0.0135317	125	0	ONE_VAC	0	-4.65692e+07	sim_10
TUN	0	0.996717	6.86274	929026	0.000122443	125	0	ONE_VAC	0	-1.18934e+07	sim_10
UGA	0	0.914073	2.65298	5.65064e+06	0.0155573	125	0	ONE_VAC	0	-2.46487e+08	sim_10
ZMB	0	0.895821	3.01048	2.02633e+06	0.0154949	125	0	ONE_VAC	0	-1.26632e+08	sim_10
ZWE	0	0.807441	3.86228	1.81732e+06	0.0123469	125	0	ONE_VAC	0	-2.75163e+08	sim_10
DZA	0	0.996717	6.63716	3.25227e+06	0.00475813	125	0	ONE_VAC	0	-4.36337e+07	sim_11
AGO	0	0.947667	4.40659	2.88647e+06	0.0187056	125	0	ONE_VAC	0	-1.82239e+08	sim_11
BEN	0	0.892038	3.43463	1.30306e+06	0.016165	125	0	ONE_VAC	0	-1.03379e+08	sim_11
BWA	0	0.992243	11.5598	197961	0.00530523	125	0	ONE_VAC	0	-6.00774e+06	sim_11
BFA	0	0.697411	2.73487	2.57979e+06	0.014021	125	0	ONE_VAC	0	-3.39607e+08	sim_11
BDI	0	0.653738	1.79815	1.67282e+06	0.0180055	125	0	ONE_VAC	0	-8.13984e+07	sim_11
CMR	0	0.944965	3.75559	2.4839e+06	0.0149974	125	0	ONE_VAC	0	-1.25104e+08	sim_11
CAF	0	0.729994	2.17585	579823	0.0189767	125	0	ONE_VAC	0	-4.29388e+07	sim_11
TCD	4.40977e+07	0.688926	2.42911	2.15697e+06	0.0204664	125	1	ONE_VAC	1	-2.01311e+08	sim_11
COD	0	0.558859	2.276	1.00333e+07	0.0210417	125	0	ONE_VAC	0	-1.35207e+09	sim_11
COG	0	0.971292	4.51296	471271	0.0139679	125	0	ONE_VAC	0	-1.74971e+07	sim_11
CIV	0	0.852287	5.01656	2.65399e+06	0.0151297	125	0	ONE_VAC	0	-4.68019e+08	sim_11
DJI	0	0.895821	6.09429	76592.6	0.00659914	125	0	ONE_VAC	0	-1.08689e+07	sim_11
EGY	0	0.993292	6.78774	1.11623e+07	0.00836727	125	0	ONE_VAC	0	-2.17431e+08	sim_11
GNQ	0	0.972739	13.1024	124311	0.0128927	125	0	ONE_VAC	0	-1.34401e+07	sim_11
ERI	0	0.74543	2.34086	377047	0.0105104	125	0	ONE_VAC	0	-2.85603e+07	sim_11
SWZ	0	0.966919	7.25791	139161	0.00869845	125	0	ONE_VAC	0	-9.16131e+06	sim_11
ETH	0	0.779125	2.7689	1.50541e+07	0.0141456	125	0	ONE_VAC	0	-1.52812e+09	sim_11
GAB	0	0.995489	12.4853	138851	0.0127538	125	0	ONE_VAC	0	-3.48398e+06	sim_11
GMB	0	0.88274	2.62159	227585	0.0126096	125	0	ONE_VAC	0	-1.18287e+07	sim_11
GHA	0	0.974114	4.82891	2.94524e+06	0.0091437	125	0	ONE_VAC	0	-1.02094e+08	sim_11
GIN	0	0.732607	3.08745	1.49207e+06	0.0130936	125	0	ONE_VAC	0	-2.19012e+08	sim_11
GNB	0	0.755393	2.59154	211493	0.0124771	125	0	ONE_VAC	0	-1.97553e+07	sim_11
KEN	0	0.96092	4.22684	6.21095e+06	0.0101326	125	0	ONE_VAC	0	-2.59841e+08	sim_11
LSO	0	0.91816	3.07626	258228	0.00255285	125	0	ONE_VAC	0	-1.07485e+07	sim_11
LBR	0	0.691769	2.39787	494532	0.0119038	125	0	ONE_VAC	0	-4.75943e+07	sim_11
LBY	0	0.998558	9.73645	446788	0.00351244	125	0	ONE_VAC	0	-5.37167e+06	sim_11
MWI	0	0.852287	2.35709	2.57294e+06	0.0166917	125	0	ONE_VAC	0	-1.38025e+08	sim_11
MLI	0	0.769835	2.7321	2.31777e+06	0.0190748	125	0	ONE_VAC	0	-2.55526e+08	sim_11
MRT	0	0.921109	3.83783	431807	0.0151577	125	0	ONE_VAC	0	-3.00441e+07	sim_11
MAR	0	0.984829	6.26922	3.02822e+06	0.000417698	125	0	ONE_VAC	0	-7.96601e+07	sim_11
MOZ	0	0.671573	2.16028	3.57378e+06	0.0165129	125	0	ONE_VAC	0	-3.03713e+08	sim_11
NAM	0	0.99138	7.96291	236440	0.0060987	125	0	ONE_VAC	0	-5.88353e+06	sim_11
NER	0	0.588127	2.29055	3.40308e+06	0.0298723	125	0	ONE_VAC	0	-5.03956e+08	sim_11
NGA	0	0.926716	4.33979	2.04931e+07	0.0120568	125	0	ONE_VAC	0	-1.48291e+09	sim_11
RWA	0	0.894573	2.61818	1.72692e+06	0.0143822	125	0	ONE_VAC	0	-8.30881e+07	sim_11
SEN	0	0.926716	3.6785	1.69104e+06	0.0163138	125	0	ONE_VAC	0	-1.06815e+08	sim_11
SLE	0	0.711257	2.18172	874255	0.0098823	125	0	ONE_VAC	0	-6.03197e+07	sim_11
SOM	0	0.552292	2.08727	1.76868e+06	0.0190862	125	0	ONE_VAC	0	-1.86058e+08	sim_11
ZAF	0	0.99067	11.0876	4.63064e+06	0.00149765	125	0	ONE_VAC	0	-1.4609e+08	sim_11
SSD	0	0.688926	1.973	1.32356e+06	0.0120079	125	0	ONE_VAC	0	-7.5972e+07	sim_11
SDN	0	0.865185	2.52338	5.13941e+06	0.0149242	125	0	ONE_VAC	0	-2.82959e+08	sim_11
TZA	0	0.932793	3.03248	7.22983e+06	0.0173495	125	0	ONE_VAC	0	-3.27342e+08	sim_11
TGO	0	0.901865	2.83666	902804	0.0135317	125	0	ONE_VAC	0	-4.65692e+07	sim_11
TUN	0	0.996717	6.86274	929026	0.000122443	125	0	ONE_VAC	0	-1.18934e+07	sim_11
UGA	0	0.914073	2.65298	5.65064e+06	0.0155573	125	0	ONE_VAC	0	-2.46487e+08	sim_11
ZMB	0	0.895821	3.01048	2.02633e+06	0.0154949	125	0	ONE_VAC	0	-1.26632e+08	sim_11
ZWE	0	0.807441	3.86228	1.81732e+06	0.0123469	125	0	ONE_VAC	0	-2.75163e+08	sim_11
DZA	0	0.996717	6.63716	3.25227e+06	0.00475813	125	0	ONE_VAC	0	-4.36337e+07	sim_12
AGO	0	0.947667	4.40659	2.88647e+06	0.0187056	125	0	ONE_VAC	0	-1.82239e+08	sim_12
BEN	0	0.892038	3.43463	1.30306e+06	0.016165	125	0	ONE_VAC	0	-1.03379e+08	sim_12
BWA	0	0.992243	11.5598	197961	0.00530523	125	0	ONE_VAC	0	-6.00774e+06	sim_12
BFA	0	0.697411	2.73487	2.57979e+06	0.014021	125	0	ONE_VAC	0	-3.39607e+08	sim_12
BDI	0	0.653738	1.79815	1.67282e+06	0.0180055	125	0	ONE_VAC	0	-8.13984e+07	sim_12
CMR	0	0.944965	3.75559	2.4839e+06	0.0149974	125	0	ONE_VAC	0	-1.25104e+08	sim_12
CAF	0	0.729994	2.17585	579823	0.0189767	125	0	ONE_VAC	0	-4.29388e+07	sim_12
TCD	0	0.688926	2.42911	2.15697e+06	0.0204664	125	0	ONE_VAC	0	-2.45409e+08	sim_12
COD	2.46433e+08	0.558859	2.276	1.00333e+07	0.0210417	125	1	ONE_VAC	1	-1.10563e+09	sim_12
COG	0	0.971292	4.51296	471271	0.0139679	125	0	ONE_VAC	0	-1.74971e+07	sim_12
CIV	0	0.852287	5.01656	2.65399e+06	0.0151297	125	0	ONE_VAC	0	-4.68019e+08	sim_12
DJI	0	0.895821	6.09429	76592.6	0.00659914	125	0	ONE_VAC	0	-1.08689e+07	sim_12
EGY	0	0.993292	6.78774	1.11623e+07	0.00836727	125	0	ONE_VAC	0	-2.17431e+08	sim_12
GNQ	0	0.972739	13.1024	124311	0.0128927	125	0	ONE_VAC	0	-1.34401e+07	sim_12
ERI	0	0.74543	2.34086	377047	0.0105104	125	0	ONE_VAC	0	-2.85603e+07	sim_12
SWZ	0	0.966919	7.25791	139161	0.00869845	125	0	ONE_VAC	0	-9.16131e+06	sim_12
ETH	0	0.779125	2.7689	1.50541e+07	0.0141456	125	0	ONE_VAC	0	-1.52812e+09	sim_12
GAB	0	0.995489	12.4853	138851	0.0127538	125	0	ONE_VAC	0	-3.48398e+06	sim_12
GMB	0	0.88274	2.62159	227585	0.0126096	125	0	ONE_VAC	0	-1.18287e+07	sim_12
GHA	0	0.974114	4.82891	2.94524e+06	0.0091437	125	0	ONE_VAC	0	-1.02094e+08	sim_12
GIN	0	0.732607	3.08745	1.49207e+06	0.0130936	125	0	ONE_VAC	0	-2.19012e+08	sim_12
GNB	0	0.755393	2.59154	211493	0.0124771	125	0	ONE_VAC	0	-1.97553e+07	sim_12
KEN	0	0.96092	4.22684	6.21095e+06	0.0101326	125	0	ONE_VAC	0	-2.59841e+08	sim_12
LSO	0	0.91816	3.07626	258228	0.00255285	125	0	ONE_VAC	0	-1.07485e+07	sim_12
LBR	0	0.691769	2.39787	494532	0.0119038	125	0	ONE_VAC	0	-4.75943e+07	sim_12
LBY	0	0.998558	9.73645	446788	0.00351244	125	0	ONE_VAC	0	-5.37167e+06	sim_12
MWI	0	0.852287	2.35709	2.57294e+06	0.0166917	125	0	ONE_VAC	0	-1.38025e+08	sim_12
MLI	0	0.769835	2.7321	2.31777e+06	0.0190748	125	0	ONE_VAC	0	-2.55526e+08	sim_12
MRT	0	0.921109	3.83783	431807	0.0151577	125	0	ONE_VAC	0	-3.00441e+07	sim_12
MAR	0	0.984829	6.26922	3.02822e+06	0.000417698	125	0	ONE_VAC	0	-7.96601e+07	sim_12
MOZ	0	0.671573	2.16028	3.57378e+06	0.0165129	125	0	ONE_VAC	0	-3.03713e+08	sim_12
NAM	0	0.99138	7.96291	236440	0.0060987	125	0	ONE_VAC	0	-5.88353e+06	sim_12
NER	0	0.588127	2.29055	3.40308e+06	0.0298723	125	0	ONE_VAC	0	-5.03956e+08	sim_12
NGA	0	0.926716	4.33979	2.04931e+07	0.0120568	125	0	ONE_VAC	0	-1.48291e+09	sim_12
RWA	0	0.894573	2.61818	1.72692e+06	0.0143822	125	0	ONE_VAC	0	-8.30881e+07	sim_12
SEN	0	0.926716	3.6785	1.69104e+06	0.0163138	125	0	ONE_VAC	0	-1.06815e+08	sim_12
SLE	0	0.711257	2.18172	874255	0.0098823	125	0	ONE_VAC	0	-6.03197e+07	sim_12
SOM	0	0.552292	2.08727	1.76868e+06	0.0190862	125	0	ONE_VAC	0	-1.86058e+08	sim_12
ZAF	0	0.99067	11.0876	4.63064e+06	0.00149765	125	0	ONE_VAC	0	-1.4609e+08	sim_12
SSD	0	0.688926	1.973	1.32356e+06	0.0120079	125	0	ONE_VAC	0	-7.5972e+07	sim_12
SDN	0	0.865185	2.52338	5.13941e+06	0.0149242	125	0	ONE_VAC	0	-2.82959e+08	sim_12
TZA	0	0.932793	3.03248	7.22983e+06	0.0173495	125	0	ONE_VAC	0	-3.27342e+08	sim_12
TGO	0	0.901865	2.83666	902804	0.0135317	125	0	ONE_VAC	0	-4.65692e+07	sim_12
TUN	0	0.996717	6.86274	929026	0.000122443	125	0	ONE_VAC	0	-1.18934e+07	sim_12
UGA	0	0.914073	2.65298	5.65064e+06	0.0155573	125	0	ONE_VAC	0	-2.46487e+08	sim_12
ZMB	0	0.895821	3.01048	2.02633e+06	0.0154949	125	0	ONE_VAC	0	-1.26632e+08	sim_12
ZWE	0	0.807441	3.86228	1.81732e+06	0.0123469	125	0	ONE_VAC	0	-2.75163e+08	sim_12
DZA	0	0.996717	6.63716	3.25227e+06	0.00475813	125	0	ONE_VAC	0	-4.36337e+07	sim_13
AGO	0	0.947667	4.40659	2.88647e+06	0.0187056	125	0	ONE_VAC	0	-1.82239e+08	sim_13
BEN	0	0.892038	3.43463	1.30306e+06	0.016165	125	0	ONE_VAC	0	-1.03379e+08	sim_13
BWA	0	0.992243	11.5598	197961	0.00530523	125	0	ONE_VAC	0	-6.00774e+06	sim_13
BFA	0	0.697411	2.73487	2.57979e+06	0.014021	125	0	ONE_VAC	0	-3.39607e+08	sim_13
BDI	0	0.653738	1.79815	1.67282e+06	0.0180055	125	0	ONE_VAC	0	-8.13984e+07	sim_13
CMR	0	0.944965	3.75559	2.4839e+06	0.0149974	125	0	ONE_VAC	0	-1.25104e+08	sim_13
CAF	0	0.729994	2.17585	579823	0.0189767	125	0	ONE_VAC	0	-4.29388e+07	sim_13
TCD	0	0.688926	2.42911	2.15697e+06	0.0204664	125	0	ONE_VAC	0	-2.45409e+08	sim_13
COD	0	0.558859	2.276	1.00333e+07	0.0210417	125	0	ONE_VAC	0	-1.35207e+09	sim_13
COG	1.69774e+06	0.971292	4.51296	471271	0.0139679	125	1	ONE_VAC	1	-1.57994e+07	sim_13
CIV	0	0.852287	5.01656	2.65399e+06	0.0151297	125	0	ONE_VAC	0	-4.68019e+08	sim_13
DJI	0	0.895821	6.09429	76592.6	0.00659914	125	0	ONE_VAC	0	-1.08689e+07	sim_13
EGY	0	0.993292	6.78774	1.11623e+07	0.00836727	125	0	ONE_VAC	0	-2.17431e+08	sim_13
GNQ	0	0.972739	13.1024	124311	0.0128927	125	0	ONE_VAC	0	-1.34401e+07	sim_13
ERI	0	0.74543	2.34086	377047	0.0105104	125	0	ONE_VAC	0	-2.85603e+07	sim_13
SWZ	0	0.966919	7.25791	139161	0.00869845	125	0	ONE_VAC	0	-9.16131e+06	sim_13
ETH	0	0.779125	2.7689	1.50541e+07	0.0141456	125	0	ONE_VAC	0	-1.52812e+09	sim_13
GAB	0	0.995489	12.4853	138851	0.0127538	125	0	ONE_VAC	0	-3.48398e+06	sim_13
GMB	0	0.88274	2.62159	227585	0.0126096	125	0	ONE_VAC	0	-1.18287e+07	sim_13
GHA	0	0.974114	4.82891	2.94524e+06	0.0091437	125	0	ONE_VAC	0	-1.02094e+08	sim_13
GIN	0	0.732607	3.08745	1.49207e+06	0.0130936	125	0	ONE_VAC	0	-2.19012e+08	sim_13
GNB	0	0.755393	2.59154	211493	0.0124771	125	0	ONE_VAC	0	-1.97553e+07	sim_13
KEN	0	0.96092	4.22684	6.21095e+06	0.0101326	125	0	ONE_VAC	0	-2.59841e+08	sim_13
LSO	0	0.91816	3.07626	258228	0.00255285	125	0	ONE_VAC	0	-1.07485e+07	sim_13
LBR	0	0.691769	2.39787	494532	0.0119038	125	0	ONE_VAC	0	-4.75943e+07	sim_13
LBY	0	0.998558	9.73645	446788	0.00351244	125	0	ONE_VAC	0	-5.37167e+06	sim_13
MWI	0	0.852287	2.35709	2.57294e+06	0.0166917	125	0	ONE_VAC	0	-1.38025e+08	sim_13
MLI	0	0.769835	2.7321	2.31777e+06	0.0190748	125	0	ONE_VAC	0	-2.55526e+08	sim_13
MRT	0	0.921109	3.83783	431807	0.0151577	125	0	ONE_VAC	0	-3.00441e+07	sim_13
MAR	0	0.984829	6.26922	3.02822e+06	0.000417698	125	0	ONE_VAC	0	-7.96601e+07	sim_13
MOZ	0	0.671573	2.16028	3.57378e+06	0.0165129	125	0	ONE_VAC	0	-3.03713e+08	sim_13
NAM	0	0.99138	7.96291	236440	0.0060987	125	0	ONE_VAC	0	-5.88353e+06	sim_13
NER	0	0.588127	2.29055	3.40308e+06	0.0298723	125	0	ONE_VAC	0	-5.03956e+08	sim_13
NGA	0	0.926716	4.33979	2.04931e+07	0.0120568	125	0	ONE_VAC	0	-1.48291e+09	sim_13
RWA	0	0.894573	2.61818	1.72692e+06	0.0143822	125	0	ONE_VAC	0	-8.30881e+07	sim_13
SEN	0	0.926716	3.6785	1.69104e+06	0.0163138	125	0	ONE_VAC	0	-1.06815e+08	sim_13
SLE	0	0.711257	2.18172	874255	0.0098823	125	0	ONE_VAC	0	-6.03197e+07	sim_13
SOM	0	0.552292	2.08727	1.76868e+06	0.0190862	125	0	ONE_VAC	0	-1.86058e+08	sim_13
ZAF	0	0.99067	11.0876	4.63064e+06	0.00149765	125	0	ONE_VAC	0	-1.4609e+08	sim_13
SSD	0	0.688926	1.973	1.32356e+06	0.0120079	125	0	ONE_VAC	0	-7.5972e+07	sim_13
SDN	0	0.865185	2.52338	5.13941e+06	0.0149242	125	0	ONE_VAC	0	-2.82959e+08	sim_13
TZA	0	0.932793	3.03248	7.22983e+06	0.0173495	125	0	ONE_VAC	0	-3.27342e+08	sim_13
TGO	0	0.901865	2.83666	902804	0.0135317	125	0	ONE_VAC	0	-4.65692e+07	sim_13
TUN	0	0.996717	6.86274	929026	0.000122443	125	0	ONE_VAC	0	-1.18934e+07	sim_13
UGA	0	0.914073	2.65298	5.65064e+06	0.0155573	125	0	ONE_VAC	0	-2.46487e+08	sim_13
ZMB	0	0.895821	3.01048	2.02633e+06	0.0154949	125	0	ONE_VAC	0	-1.26632e+08	sim_13
ZWE	0	0.807441	3.86228	1.81732e+06	0.0123469	125	0	ONE_VAC	0	-2.75163e+08	sim_13
DZA	0	0.996717	6.63716	3.25227e+06	0.00475813	125	0	ONE_VAC	0	-4.36337e+07	sim_14
AGO	0	0.947667	4.40659	2.88647e+06	0.0187056	125	0	ONE_VAC	0	-1.82239e+08	sim_14
BEN	0	0.892038	3.43463	1.30306e+06	0.016165	125	0	ONE_VAC	0	-1.03379e+08	sim_14
BWA	0	0.992243	11.5598	197961	0.00530523	125	0	ONE_VAC	0	-6.00774e+06	sim_14
BFA	0	0.697411	2.73487	2.57979e+06	0.014021	125	0	ONE_VAC	0	-3.39607e+08	sim_14
BDI	0	0.653738	1.79815	1.67282e+06	0.0180055	125	0	ONE_VAC	0	-8.13984e+07	sim_14
CMR	0	0.944965	3.75559	2.4839e+06	0.0149974	125	0	ONE_VAC	0	-1.25104e+08	sim_14
CAF	0	0.729994	2.17585	579823	0.0189767	125	0	ONE_VAC	0	-4.29388e+07	sim_14
TCD	0	0.688926	2.42911	2.15697e+06	0.0204664	125	0	ONE_VAC	0	-2.45409e+08	sim_14
COD	0	0.558859	2.276	1.00333e+07	0.0210417	125	0	ONE_VAC	0	-1.35207e+09	sim_14
COG	0	0.971292	4.51296	471271	0.0139679	125	0	ONE_VAC	0	-1.74971e+07	sim_14
CIV	8.54787e+07	0.852287	5.01656	2.65399e+06	0.0151297	125	1	ONE_VAC	1	-3.8254e+08	sim_14
DJI	0	0.895821	6.09429	76592.6	0.00659914	125	0	ONE_VAC	0	-1.08689e+07	sim_14
EGY	0	0.993292	6.78774	1.11623e+07	0.00836727	125	0	ONE_VAC	0	-2.17431e+08	sim_14
GNQ	0	0.972739	13.1024	124311	0.0128927	125	0	ONE_VAC	0	-1.34401e+07	sim_14
ERI	0	0.74543	2.34086	377047	0.0105104	125	0	ONE_VAC	0	-2.85603e+07	sim_14
SWZ	0	0.966919	7.25791	139161	0.00869845	125	0	ONE_VAC	0	-9.16131e+06	sim_14
ETH	0	0.779125	2.7689	1.50541e+07	0.0141456	125	0	ONE_VAC	0	-1.52812e+09	sim_14
GAB	0	0.995489	12.4853	138851	0.0127538	125	0	ONE_VAC	0	-3.48398e+06	sim_14
GMB	0	0.88274	2.62159	227585	0.0126096	125	0	ONE_VAC	0	-1.18287e+07	sim_14
GHA	0	0.974114	4.82891	2.94524e+06	0.0091437	125	0	ONE_VAC	0	-1.02094e+08	sim_14
GIN	0	0.732607	3.08745	1.49207e+06	0.0130936	125	0	ONE_VAC	0	-2.19012e+08	sim_14
GNB	0	0.755393	2.59154	211493	0.0124771	125	0	ONE_VAC	0	-1.97553e+07	sim_14
KEN	0	0.96092	4.22684	6.21095e+06	0.0101326	125	0	ONE_VAC	0	-2.59841e+08	sim_14
LSO	0	0.91816	3.07626	258228	0.00255285	125	0	ONE_VAC	0	-1.07485e+07	sim_14
LBR	0	0.691769	2.39787	494532	0.0119038	125	0	ONE_VAC	0	-4.75943e+07	sim_14
LBY	0	0.998558	9.73645	446788	0.00351244	125	0	ONE_VAC	0	-5.37167e+06	sim_14
MWI	0	0.852287	2.35709	2.57294e+06	0.0166917	125	0	ONE_VAC	0	-1.38025e+08	sim_14
MLI	0	0.769835	2.7321	2.31777e+06	0.0190748	125	0	ONE_VAC	0	-2.55526e+08	sim_14
MRT	0	0.921109	3.83783	431807	0.0151577	125	0	ONE_VAC	0	-3.00441e+07	sim_14
MAR	0	0.984829	6.26922	3.02822e+06	0.000417698	125	0	ONE_VAC	0	-7.96601e+07	sim_14
MOZ	0	0.671573	2.16028	3.57378e+06	0.0165129	125	0	ONE_VAC	0	-3.03713e+08	sim_14
NAM	0	0.99138	7.96291	236440	0.0060987	125	0	ONE_VAC	0	-5.88353e+06	sim_14
NER	0	0.588127	2.29055	3.40308e+06	0.0298723	125	0	ONE_VAC	0	-5.03956e+08	sim_14
NGA	0	0.926716	4.33979	2.04931e+07	0.0120568	125	0	ONE_VAC	0	-1.48291e+09	sim_14
RWA	0	0.894573	2.61818	1.72692e+06	0.0143822	125	0	ONE_VAC	0	-8.30881e+07	sim_14
SEN	0	0.926716	3.6785	1.69104e+06	0.0163138	125	0	ONE_VAC	0	-1.06815e+08	sim_14
SLE	0	0.711257	2.18172	874255	0.0098823	125	0	ONE_VAC	0	-6.03197e+07	sim_14
SOM	0	0.552292	2.08727	1.76868e+06	0.0190862	125	0	ONE_VAC	0	-1.86058e+08	sim_14
ZAF	0	0.99067	11.0876	4.63064e+06	0.00149765	125	0	ONE_VAC	0	-1.4609e+08	sim_14
SSD	0	0.688926	1.973	1.32356e+06	0.0120079	125	0	ONE_VAC	0	-7.5972e+07	sim_14
SDN	0	0.865185	2.52338	5.13941e+06	0.0149242	125	0	ONE_VAC	0	-2.82959e+08	sim_14
TZA	0	0.932793	3.03248	7.22983e+06	0.0173495	125	0	ONE_VAC	0	-3.27342e+08	sim_14
TGO	0	0.901865	2.83666	902804	0.0135317	125	0	ONE_VAC	0	-4.65692e+07	sim_14
TUN	0	0.996717	6.86274	929026	0.000122443	125	0	ONE_VAC	0	-1.18934e+07	sim_14
UGA	0	0.914073	2.65298	5.65064e+06	0.0155573	125	0	ONE_VAC	0	-2.46487e+08	sim_14
ZMB	0	0.895821	3.01048	2.02633e+06	0.0154949	125	0	ONE_VAC	0	-1.26632e+08	sim_14
ZWE	0	0.807441	3.86228	1.81732e+06	0.0123469	125	0	ONE_VAC	0	-2.75163e+08	sim_14
DZA	0	0.996717	6.63716	3.25227e+06	0.00475813	125	0	ONE_VAC	0	-4.36337e+07	sim_15
AGO	0	0.947667	4.40659	2.88647e+06	0.0187056	125	0	ONE_VAC	0	-1.82239e+08	sim_15
BEN	0	0.892038	3.43463	1.30306e+06	0.016165	125	0	ONE_VAC	0	-1.03379e+08	sim_15
BWA	0	0.992243	11.5598	197961	0.00530523	125	0	ONE_VAC	0	-6.00774e+06	sim_15
BFA	0	0.697411	2.73487	2.57979e+06	0.014021	125	0	ONE_VAC	0	-3.39607e+08	sim_15
BDI	0	0.653738	1.79815	1.67282e+06	0.0180055	125	0	ONE_VAC	0	-8.13984e+07	sim_15
CMR	0	0.944965	3.75559	2.4839e+06	0.0149974	125	0	ONE_VAC	0	-1.25104e+08	sim_15
CAF	0	0.729994	2.17585	579823	0.0189767	125	0	ONE_VAC	0	-4.29388e+07	sim_15
TCD	0	0.688926	2.42911	2.15697e+06	0.0204664	125	0	ONE_VAC	0	-2.45409e+08	sim_15
COD	0	0.558859	2.276	1.00333e+07	0.0210417	125	0	ONE_VAC	0	-1.35207e+09	sim_15
COG	0	0.971292	4.51296	471271	0.0139679	125	0	ONE_VAC	0	-1.74971e+07	sim_15
CIV	0	0.852287	5.01656	2.65399e+06	0.0151297	125	0	ONE_VAC	0	-4.68019e+08	sim_15
DJI	2.05961e+06	0.895821	6.09429	76592.6	0.00659914	125	1	ONE_VAC	1	-8.80925e+06	sim_15
EGY	0	0.993292	6.78774	1.11623e+07	0.00836727	125	0	ONE_VAC	0	-2.17431e+08	sim_15
GNQ	0	0.972739	13.1024	124311	0.0128927	125	0	ONE_VAC	0	-1.34401e+07	sim_15
ERI	0	0.74543	2.34086	377047	0.0105104	125	0	ONE_VAC	0	-2.85603e+07	sim_15
SWZ	0	0.966919	7.25791	139161	0.00869845	125	0	ONE_VAC	0	-9.16131e+06	sim_15
ETH	0	0.779125	2.7689	1.50541e+07	0.0141456	125	0	ONE_VAC	0	-1.52812e+09	sim_15
GAB	0	0.995489	12.4853	138851	0.0127538	125	0	ONE_VAC	0	-3.48398e+06	sim_15
GMB	0	0.88274	2.62159	227585	0.0126096	125	0	ONE_VAC	0	-1.18287e+07	sim_15
GHA	0	0.974114	4.82891	2.94524e+06	0.0091437	125	0	ONE_VAC	0	-1.02094e+08	sim_15
GIN	0	0.732607	3.08745	1.49207e+06	0.0130936	125	0	ONE_VAC	0	-2.19012e+08	sim_15
GNB	0	0.755393	2.59154	211493	0.0124771	125	0	ONE_VAC	0	-1.97553e+07	sim_15
KEN	0	0.96092	4.22684	6.21095e+06	0.0101326	125	0	ONE_VAC	0	-2.59841e+08	sim_15
LSO	0	0.91816	3.07626	258228	0.00255285	125	0	ONE_VAC	0	-1.07485e+07	sim_15
LBR	0	0.691769	2.39787	494532	0.0119038	125	0	ONE_VAC	0	-4.75943e+07	sim_15
LBY	0	0.998558	9.73645	446788	0.00351244	125	0	ONE_VAC	0	-5.37167e+06	sim_15
MWI	0	0.852287	2.35709	2.57294e+06	0.0166917	125	0	ONE_VAC	0	-1.38025e+08	sim_15
MLI	0	0.769835	2.7321	2.31777e+06	0.0190748	125	0	ONE_VAC	0	-2.55526e+08	sim_15
MRT	0	0.921109	3.83783	431807	0.0151577	125	0	ONE_VAC	0	-3.00441e+07	sim_15
MAR	0	0.984829	6.26922	3.02822e+06	0.000417698	125	0	ONE_VAC	0	-7.96601e+07	sim_15
MOZ	0	0.671573	2.16028	3.57378e+06	0.0165129	125	0	ONE_VAC	0	-3.03713e+08	sim_15
NAM	0	0.99138	7.96291	236440	0.0060987	125	0	ONE_VAC	0	-5.88353e+06	sim_15
NER	0	0.588127	2.29055	3.40308e+06	0.0298723	125	0	ONE_VAC	0	-5.03956e+08	sim_15
NGA	0	0.926716	4.33979	2.04931e+07	0.0120568	125	0	ONE_VAC	0	-1.48291e+09	sim_15
RWA	0	0.894573	2.61818	1.72692e+06	0.0143822	125	0	ONE_VAC	0	-8.30881e+07	sim_15
SEN	0	0.926716	3.6785	1.69104e+06	0.0163138	125	0	ONE_VAC	0	-1.06815e+08	sim_15
SLE	0	0.711257	2.18172	874255	0.0098823	125	0	ONE_VAC	0	-6.03197e+07	sim_15
SOM	0	0.552292	2.08727	1.76868e+06	0.0190862	125	0	ONE_VAC	0	-1.86058e+08	sim_15
ZAF	0	0.99067	11.0876	4.63064e+06	0.00149765	125	0	ONE_VAC	0	-1.4609e+08	sim_15
SSD	0	0.688926	1.973	1.32356e+06	0.0120079	125	0	ONE_VAC	0	-7.5972e+07	sim_15
SDN	0	0.865185	2.52338	5.13941e+06	0.0149242	125	0	ONE_VAC	0	-2.82959e+08	sim_15
TZA	0	0.932793	3.03248	7.22983e+06	0.0173495	125	0	ONE_VAC	0	-3.27342e+08	sim_15
TGO	0	0.901865	2.83666	902804	0.0135317	125	0	ONE_VAC	0	-4.65692e+07	sim_15
TUN	0	0.996717	6.86274	929026	0.000122443	125	0	ONE_VAC	0	-1.18934e+07	sim_15
UGA	0	0.914073	2.65298	5.65064e+06	0.0155573	125	0	ONE_VAC	0	-2.46487e+08	sim_15
ZMB	0	0.895821	3.01048	2.02633e+06	0.0154949	125	0	ONE_VAC	0	-1.26632e+08	sim_15
ZWE	0	0.807441	3.86228	1.81732e+06	0.0123469	125	0	ONE_VAC	0	-2.75163e+08	sim_15
DZA	0	0.996717	6.63716	3.25227e+06	0.00475813	125	0	ONE_VAC	0	-4.36337e+07	sim_16
AGO	0	0.947667	4.40659	2.88647e+06	0.0187056	125	0	ONE_VAC	0	-1.82239e+08	sim_16
BEN	0	0.892038	3.43463	1.30306e+06	0.016165	125	0	ONE_VAC	0	-1.03379e+08	sim_16
BWA	0	0.992243	11.5598	197961	0.00530523	125	0	ONE_VAC	0	-6.00774e+06	sim_16
BFA	0	0.697411	2.73487	2.57979e+06	0.014021	125	0	ONE_VAC	0	-3.39607e+08	sim_16
BDI	0	0.653738	1.79815	1.67282e+06	0.0180055	125	0	ONE_VAC	0	-8.13984e+07	sim_16
CMR	0	0.944965	3.75559	2.4839e+06	0.0149974	125	0	ONE_VAC	0	-1.25104e+08	sim_16
CAF	0	0.729994	2.17585	579823	0.0189767	125	0	ONE_VAC	0	-4.29388e+07	sim_16
TCD	0	0.688926	2.42911	2.15697e+06	0.0204664	125	0	ONE_VAC	0	-2.45409e+08	sim_16
COD	0	0.558859	2.276	1.00333e+07	0.0210417	125	0	ONE_VAC	0	-1.35207e+09	sim_16
COG	0	0.971292	4.51296	471271	0.0139679	125	0	ONE_VAC	0	-1.74971e+07	sim_16
CIV	0	0.852287	5.01656	2.65399e+06	0.0151297	125	0	ONE_VAC	0	-4.68019e+08	sim_16
DJI	0	0.895821	6.09429	76592.6	0.00659914	125	0	ONE_VAC	0	-1.08689e+07	sim_16
EGY	-2.72084e+07	0.993292	6.78774	1.11623e+07	0.00836727	125	1	ONE_VAC	0	-2.44639e+08	sim_16
GNQ	0	0.972739	13.1024	124311	0.0128927	125	0	ONE_VAC	0	-1.34401e+07	sim_16
ERI	0	0.74543	2.34086	377047	0.0105104	125	0	ONE_VAC	0	-2.85603e+07	sim_16
SWZ	0	0.966919	7.25791	139161	0.00869845	125	0	ONE_VAC	0	-9.16131e+06	sim_16
ETH	0	0.779125	2.7689	1.50541e+07	0.0141456	125	0	ONE_VAC	0	-1.52812e+09	sim_16
GAB	0	0.995489	12.4853	138851	0.0127538	125	0	ONE_VAC	0	-3.48398e+06	sim_16
GMB	0	0.88274	2.62159	227585	0.0126096	125	0	ONE_VAC	0	-1.18287e+07	sim_16
GHA	0	0.974114	4.82891	2.94524e+06	0.0091437	125	0	ONE_VAC	0	-1.02094e+08	sim_16
GIN	0	0.732607	3.08745	1.49207e+06	0.0130936	125	0	ONE_VAC	0	-2.19012e+08	sim_16
GNB	0	0.755393	2.59154	211493	0.0124771	125	0	ONE_VAC	0	-1.97553e+07	sim_16
KEN	0	0.96092	4.22684	6.21095e+06	0.0101326	125	0	ONE_VAC	0	-2.59841e+08	sim_16
LSO	0	0.91816	3.07626	258228	0.00255285	125	0	ONE_VAC	0	-1.07485e+07	sim_16
LBR	0	0.691769	2.39787	494532	0.0119038	125	0	ONE_VAC	0	-4.75943e+07	sim_16
LBY	0	0.998558	9.73645	446788	0.00351244	125	0	ONE_VAC	0	-5.37167e+06	sim_16
MWI	0	0.852287	2.35709	2.57294e+06	0.0166917	125	0	ONE_VAC	0	-1.38025e+08	sim_16
MLI	0	0.769835	2.7321	2.31777e+06	0.0190748	125	0	ONE_VAC	0	-2.55526e+08	sim_16
MRT	0	0.921109	3.83783	431807	0.0151577	125	0	ONE_VAC	0	-3.00441e+07	sim_16
MAR	0	0.984829	6.26922	3.02822e+06	0.000417698	125	0	ONE_VAC	0	-7.96601e+07	sim_16
MOZ	0	0.671573	2.16028	3.57378e+06	0.0165129	125	0	ONE_VAC	0	-3.03713e+08	sim_16
NAM	0	0.99138	7.96291	236440	0.0060987	125	0	ONE_VAC	0	-5.88353e+06	sim_16
NER	0	0.588127	2.29055	3.40308e+06	0.0298723	125	0	ONE_VAC	0	-5.03956e+08	sim_16
NGA	0	0.926716	4.33979	2.04931e+07	0.0120568	125	0	ONE_VAC	0	-1.48291e+09	sim_16
RWA	0	0.894573	2.61818	1.72692e+06	0.0143822	125	0	ONE_VAC	0	-8.30881e+07	sim_16
SEN	0	0.926716	3.6785	1.69104e+06	0.0163138	125	0	ONE_VAC	0	-1.06815e+08	sim_16
SLE	0	0.711257	2.18172	874255	0.0098823	125	0	ONE_VAC	0	-6.03197e+07	sim_16
SOM	0	0.552292	2.08727	1.76868e+06	0.0190862	125	0	ONE_VAC	0	-1.86058e+08	sim_16
ZAF	0	0.99067	11.0876	4.63064e+06	0.00149765	125	0	ONE_VAC	0	-1.4609e+08	sim_16
SSD	0	0.688926	1.973	1.32356e+06	0.0120079	125	0	ONE_VAC	0	-7.5972e+07	sim_16
SDN	0	0.865185	2.52338	5.13941e+06	0.0149242	125	0	ONE_VAC	0	-2.82959e+08	sim_16
TZA	0	0.932793	3.03248	7.22983e+06	0.0173495	125	0	ONE_VAC	0	-3.27342e+08	sim_16
TGO	0	0.901865	2.83666	902804	0.0135317	125	0	ONE_VAC	0	-4.65692e+07	sim_16
TUN	0	0.996717	6.86274	929026	0.000122443	125	0	ONE_VAC	0	-1.18934e+07	sim_16
UGA	0	0.914073	2.65298	5.65064e+06	0.0155573	125	0	ONE_VAC	0	-2.46487e+08	sim_16
ZMB	0	0.895821	3.01048	2.02633e+06	0.0154949	125	0	ONE_VAC	0	-1.26632e+08	sim_16
ZWE	0	0.807441	3.86228	1.81732e+06	0.0123469	125	0	ONE_VAC	0	-2.75163e+08	sim_16
DZA	0	0.996717	6.63716	3.25227e+06	0.00475813	125	0	ONE_VAC	0	-4.36337e+07	sim_17
AGO	0	0.947667	4.40659	2.88647e+06	0.0187056	125	0	ONE_VAC	0	-1.82239e+08	sim_17
BEN	0	0.892038	3.43463	1.30306e+06	0.016165	125	0	ONE_VAC	0	-1.03379e+08	sim_17
BWA	0	0.992243	11.5598	197961	0.00530523	125	0	ONE_VAC	0	-6.00774e+06	sim_17
BFA	0	0.697411	2.73487	2.57979e+06	0.014021	125	0	ONE_VAC	0	-3.39607e+08	sim_17
BDI	0	0.653738	1.79815	1.67282e+06	0.0180055	125	0	ONE_VAC	0	-8.13984e+07	sim_17
CMR	0	0.944965	3.75559	2.4839e+06	0.0149974	125	0	ONE_VAC	0	-1.25104e+08	sim_17
CAF	0	0.729994	2.17585	579823	0.0189767	125	0	ONE_VAC	0	-4.29388e+07	sim_17
TCD	0	0.688926	2.42911	2.15697e+06	0.0204664	125	0	ONE_VAC	0	-2.45409e+08	sim_17
COD	0	0.558859	2.276	1.00333e+07	0.0210417	125	0	ONE_VAC	0	-1.35207e+09	sim_17
COG	0	0.971292	4.51296	471271	0.0139679	125	0	ONE_VAC	0	-1.74971e+07	sim_17
CIV	0	0.852287	5.01656	2.65399e+06	0.0151297	125	0	ONE_VAC	0	-4.68019e+08	sim_17
DJI	0	0.895821	6.09429	76592.6	0.00659914	125	0	ONE_VAC	0	-1.08689e+07	sim_17
EGY	0	0.993292	6.78774	1.11623e+07	0.00836727	125	0	ONE_VAC	0	-2.17431e+08	sim_17
GNQ	1.17809e+06	0.972739	13.1024	124311	0.0128927	125	1	ONE_VAC	1	-1.2262e+07	sim_17
ERI	0	0.74543	2.34086	377047	0.0105104	125	0	ONE_VAC	0	-2.85603e+07	sim_17
SWZ	0	0.966919	7.25791	139161	0.00869845	125	0	ONE_VAC	0	-9.16131e+06	sim_17
ETH	0	0.779125	2.7689	1.50541e+07	0.0141456	125	0	ONE_VAC	0	-1.52812e+09	sim_17
GAB	0	0.995489	12.4853	138851	0.0127538	125	0	ONE_VAC	0	-3.48398e+06	sim_17
GMB	0	0.88274	2.62159	227585	0.0126096	125	0	ONE_VAC	0	-1.18287e+07	sim_17
GHA	0	0.974114	4.82891	2.94524e+06	0.0091437	125	0	ONE_VAC	0	-1.02094e+08	sim_17
GIN	0	0.732607	3.08745	1.49207e+06	0.0130936	125	0	ONE_VAC	0	-2.19012e+08	sim_17
GNB	0	0.755393	2.59154	211493	0.0124771	125	0	ONE_VAC	0	-1.97553e+07	sim_17
KEN	0	0.96092	4.22684	6.21095e+06	0.0101326	125	0	ONE_VAC	0	-2.59841e+08	sim_17
LSO	0	0.91816	3.07626	258228	0.00255285	125	0	ONE_VAC	0	-1.07485e+07	sim_17
LBR	0	0.691769	2.39787	494532	0.0119038	125	0	ONE_VAC	0	-4.75943e+07	sim_17
LBY	0	0.998558	9.73645	446788	0.00351244	125	0	ONE_VAC	0	-5.37167e+06	sim_17
MWI	0	0.852287	2.35709	2.57294e+06	0.0166917	125	0	ONE_VAC	0	-1.38025e+08	sim_17
MLI	0	0.769835	2.7321	2.31777e+06	0.0190748	125	0	ONE_VAC	0	-2.55526e+08	sim_17
MRT	0	0.921109	3.83783	431807	0.0151577	125	0	ONE_VAC	0	-3.00441e+07	sim_17
MAR	0	0.984829	6.26922	3.02822e+06	0.000417698	125	0	ONE_VAC	0	-7.96601e+07	sim_17
MOZ	0	0.671573	2.16028	3.57378e+06	0.0165129	125	0	ONE_VAC	0	-3.03713e+08	sim_17
NAM	0	0.99138	7.96291	236440	0.0060987	125	0	ONE_VAC	0	-5.88353e+06	sim_17
NER	0	0.588127	2.29055	3.40308e+06	0.0298723	125	0	ONE_VAC	0	-5.03956e+08	sim_17
NGA	0	0.926716	4.33979	2.04931e+07	0.0120568	125	0	ONE_VAC	0	-1.48291e+09	sim_17
RWA	0	0.894573	2.61818	1.72692e+06	0.0143822	125	0	ONE_VAC	0	-8.30881e+07	sim_17
SEN	0	0.926716	3.6785	1.69104e+06	0.0163138	125	0	ONE_VAC	0	-1.06815e+08	sim_17
SLE	0	0.711257	2.18172	874255	0.0098823	125	0	ONE_VAC	0	-6.03197e+07	sim_17
SOM	0	0.552292	2.08727	1.76868e+06	0.0190862	125	0	ONE_VAC	0	-1.86058e+08	sim_17
ZAF	0	0.99067	11.0876	4.63064e+06	0.00149765	125	0	ONE_VAC	0	-1.4609e+08	sim_17
SSD	0	0.688926	1.973	1.32356e+06	0.0120079	125	0	ONE_VAC	0	-7.5972e+07	sim_17
SDN	0	0.865185	2.52338	5.13941e+06	0.0149242	125	0	ONE_VAC	0	-2.82959e+08	sim_17
TZA	0	0.932793	3.03248	7.22983e+06	0.0173495	125	0	ONE_VAC	0	-3.27342e+08	sim_17
TGO	0	0.901865	2.83666	902804	0.0135317	125	0	ONE_VAC	0	-4.65692e+07	sim_17
TUN	0	0.996717	6.86274	929026	0.000122443	125	0	ONE_VAC	0	-1.18934e+07	sim_17
UGA	0	0.914073	2.65298	5.65064e+06	0.0155573	125	0	ONE_VAC	0	-2.46487e+08	sim_17
ZMB	0	0.895821	3.01048	2.02633e+06	0.0154949	125	0	ONE_VAC	0	-1.26632e+08	sim_17
ZWE	0	0.807441	3.86228	1.81732e+06	0.0123469	125	0	ONE_VAC	0	-2.75163e+08	sim_17
DZA	0	0.996717	6.63716	3.25227e+06	0.00475813	125	0	ONE_VAC	0	-4.36337e+07	sim_18
AGO	0	0.947667	4.40659	2.88647e+06	0.0187056	125	0	ONE_VAC	0	-1.82239e+08	sim_18
BEN	0	0.892038	3.43463	1.30306e+06	0.016165	125	0	ONE_VAC	0	-1.03379e+08	sim_18
BWA	0	0.992243	11.5598	197961	0.00530523	125	0	ONE_VAC	0	-6.00774e+06	sim_18
BFA	0	0.697411	2.73487	2.57979e+06	0.014021	125	0	ONE_VAC	0	-3.39607e+08	sim_18
BDI	0	0.653738	1.79815	1.67282e+06	0.0180055	125	0	ONE_VAC	0	-8.13984e+07	sim_18
CMR	0	0.944965	3.75559	2.4839e+06	0.0149974	125	0	ONE_VAC	0	-1.25104e+08	sim_18
CAF	0	0.729994	2.17585	579823	0.0189767	125	0	ONE_VAC	0	-4.29388e+07	sim_18
TCD	0	0.688926	2.42911	2.15697e+06	0.0204664	125	0	ONE_VAC	0	-2.45409e+08	sim_18
COD	0	0.558859	2.276	1.00333e+07	0.0210417	125	0	ONE_VAC	0	-1.35207e+09	sim_18
COG	0	0.971292	4.51296	471271	0.0139679	125	0	ONE_VAC	0	-1.74971e+07	sim_18
CIV	0	0.852287	5.01656	2.65399e+06	0.0151297	125	0	ONE_VAC	0	-4.68019e+08	sim_18
DJI	0	0.895821	6.09429	76592.6	0.00659914	125	0	ONE_VAC	0	-1.08689e+07	sim_18
EGY	0	0.993292	6.78774	1.11623e+07	0.00836727	125	0	ONE_VAC	0	-2.17431e+08	sim_18
GNQ	0	0.972739	13.1024	124311	0.0128927	125	0	ONE_VAC	0	-1.34401e+07	sim_18
ERI	5.6227e+06	0.74543	2.34086	377047	0.0105104	125	1	ONE_VAC	1	-2.29376e+07	sim_18
SWZ	0	0.966919	7.25791	139161	0.00869845	125	0	ONE_VAC	0	-9.16131e+06	sim_18
ETH	0	0.779125	2.7689	1.50541e+07	0.0141456	125	0	ONE_VAC	0	-1.52812e+09	sim_18
GAB	0	0.995489	12.4853	138851	0.0127538	125	0	ONE_VAC	0	-3.48398e+06	sim_18
GMB	0	0.88274	2.62159	227585	0.0126096	125	0	ONE_VAC	0	-1.18287e+07	sim_18
GHA	0	0.974114	4.82891	2.94524e+06	0.0091437	125	0	ONE_VAC	0	-1.02094e+08	sim_18
GIN	0	0.732607	3.08745	1.49207e+06	0.0130936	125	0	ONE_VAC	0	-2.19012e+08	sim_18
GNB	0	0.755393	2.59154	211493	0.0124771	125	0	ONE_VAC	0	-1.97553e+07	sim_18
KEN	0	0.96092	4.22684	6.21095e+06	0.0101326	125	0	ONE_VAC	0	-2.59841e+08	sim_18
LSO	0	0.91816	3.07626	258228	0.00255285	125	0	ONE_VAC	0	-1.07485e+07	sim_18
LBR	0	0.691769	2.39787	494532	0.0119038	125	0	ONE_VAC	0	-4.75943e+07	sim_18
LBY	0	0.998558	9.73645	446788	0.00351244	125	0	ONE_VAC	0	-5.37167e+06	sim_18
MWI	0	0.852287	2.35709	2.57294e+06	0.0166917	125	0	ONE_VAC	0	-1.38025e+08	sim_18
MLI	0	0.769835	2.7321	2.31777e+06	0.0190748	125	0	ONE_VAC	0	-2.55526e+08	sim_18
MRT	0	0.921109	3.83783	431807	0.0151577	125	0	ONE_VAC	0	-3.00441e+07	sim_18
MAR	0	0.984829	6.26922	3.02822e+06	0.000417698	125	0	ONE_VAC	0	-7.96601e+07	sim_18
MOZ	0	0.671573	2.16028	3.57378e+06	0.0165129	125	0	ONE_VAC	0	-3.03713e+08	sim_18
NAM	0	0.99138	7.96291	236440	0.0060987	125	0	ONE_VAC	0	-5.88353e+06	sim_18
NER	0	0.588127	2.29055	3.40308e+06	0.0298723	125	0	ONE_VAC	0	-5.03956e+08	sim_18
NGA	0	0.926716	4.33979	2.04931e+07	0.0120568	125	0	ONE_VAC	0	-1.48291e+09	sim_18
RWA	0	0.894573	2.61818	1.72692e+06	0.0143822	125	0	ONE_VAC	0	-8.30881e+07	sim_18
SEN	0	0.926716	3.6785	1.69104e+06	0.0163138	125	0	ONE_VAC	0	-1.06815e+08	sim_18
SLE	0	0.711257	2.18172	874255	0.0098823	125	0	ONE_VAC	0	-6.03197e+07	sim_18
SOM	0	0.552292	2.08727	1.76868e+06	0.0190862	125	0	ONE_VAC	0	-1.86058e+08	sim_18
ZAF	0	0.99067	11.0876	4.63064e+06	0.00149765	125	0	ONE_VAC	0	-1.4609e+08	sim_18
SSD	0	0.688926	1.973	1.32356e+06	0.0120079	125	0	ONE_VAC	0	-7.5972e+07	sim_18
SDN	0	0.865185	2.52338	5.13941e+06	0.0149242	125	0	ONE_VAC	0	-2.82959e+08	sim_18
TZA	0	0.932793	3.03248	7.22983e+06	0.0173495	125	0	ONE_VAC	0	-3.27342e+08	sim_18
TGO	0	0.901865	2.83666	902804	0.0135317	125	0	ONE_VAC	0	-4.65692e+07	sim_18
TUN	0	0.996717	6.86274	929026	0.000122443	125	0	ONE_VAC	0	-1.18934e+07	sim_18
UGA	0	0.914073	2.65298	5.65064e+06	0.0155573	125	0	ONE_VAC	0	-2.46487e+08	sim_18
ZMB	0	0.895821	3.01048	2.02633e+06	0.0154949	125	0	ONE_VAC	0	-1.26632e+08	sim_18
ZWE	0	0.807441	3.86228	1.81732e+06	0.0123469	125	0	ONE_VAC	0	-2.75163e+08	sim_18
DZA	0	0.996717	6.63716	3.25227e+06	0.00475813	125	0	ONE_VAC	0	-4.36337e+07	sim_19
AGO	0	0.947667	4.40659	2.88647e+06	0.0187056	125	0	ONE_VAC	0	-1.82239e+08	sim_19
BEN	0	0.892038	3.43463	1.30306e+06	0.016165	125	0	ONE_VAC	0	-1.03379e+08	sim_19
BWA	0	0.992243	11.5598	197961	0.00530523	125	0	ONE_VAC	0	-6.00774e+06	sim_19
BFA	0	0.697411	2.73487	2.57979e+06	0.014021	125	0	ONE_VAC	0	-3.39607e+08	sim_19
BDI	0	0.653738	1.79815	1.67282e+06	0.0180055	125	0	ONE_VAC	0	-8.13984e+07	sim_19
CMR	0	0.944965	3.75559	2.4839e+06	0.0149974	125	0	ONE_VAC	0	-1.25104e+08	sim_19
CAF	0	0.729994	2.17585	579823	0.0189767	125	0	ONE_VAC	0	-4.29388e+07	sim_19
TCD	0	0.688926	2.42911	2.15697e+06	0.0204664	125	0	ONE_VAC	0	-2.45409e+08	sim_19
COD	0	0.558859	2.276	1.00333e+07	0.0210417	125	0	ONE_VAC	0	-1.35207e+09	sim_19
COG	0	0.971292	4.51296	471271	0.0139679	125	0	ONE_VAC	0	-1.74971e+07	sim_19
CIV	0	0.852287	5.01656	2.65399e+06	0.0151297	125	0	ONE_VAC	0	-4.68019e+08	sim_19
DJI	0	0.895821	6.09429	76592.6	0.00659914	125	0	ONE_VAC	0	-1.08689e+07	sim_19
EGY	0	0.993292	6.78774	1.11623e+07	0.00836727	125	0	ONE_VAC	0	-2.17431e+08	sim_19
GNQ	0	0.972739	13.1024	124311	0.0128927	125	0	ONE_VAC	0	-1.34401e+07	sim_19
ERI	0	0.74543	2.34086	377047	0.0105104	125	0	ONE_VAC	0	-2.85603e+07	sim_19
SWZ	1.05051e+06	0.966919	7.25791	139161	0.00869845	125	1	ONE_VAC	1	-8.1108e+06	sim_19
ETH	0	0.779125	2.7689	1.50541e+07	0.0141456	125	0	ONE_VAC	0	-1.52812e+09	sim_19
GAB	0	0.995489	12.4853	138851	0.0127538	125	0	ONE_VAC	0	-3.48398e+06	sim_19
GMB	0	0.88274	2.62159	227585	0.0126096	125	0	ONE_VAC	0	-1.18287e+07	sim_19
GHA	0	0.974114	4.82891	2.94524e+06	0.0091437	125	0	ONE_VAC	0	-1.02094e+08	sim_19
GIN	0	0.732607	3.08745	1.49207e+06	0.0130936	125	0	ONE_VAC	0	-2.19012e+08	sim_19
GNB	0	0.755393	2.59154	211493	0.0124771	125	0	ONE_VAC	0	-1.97553e+07	sim_19
KEN	0	0.96092	4.22684	6.21095e+06	0.0101326	125	0	ONE_VAC	0	-2.59841e+08	sim_19
LSO	0	0.91816	3.07626	258228	0.00255285	125	0	ONE_VAC	0	-1.07485e+07	sim_19
LBR	0	0.691769	2.39787	494532	0.0119038	125	0	ONE_VAC	0	-4.75943e+07	sim_19
LBY	0	0.998558	9.73645	446788	0.00351244	125	0	ONE_VAC	0	-5.37167e+06	sim_19
MWI	0	0.852287	2.35709	2.57294e+06	0.0166917	125	0	ONE_VAC	0	-1.38025e+08	sim_19
MLI	0	0.769835	2.7321	2.31777e+06	0.0190748	125	0	ONE_VAC	0	-2.55526e+08	sim_19
MRT	0	0.921109	3.83783	431807	0.0151577	125	0	ONE_VAC	0	-3.00441e+07	sim_19
MAR	0	0.984829	6.26922	3.02822e+06	0.000417698	125	0	ONE_VAC	0	-7.96601e+07	sim_19
MOZ	0	0.671573	2.16028	3.57378e+06	0.0165129	125	0	ONE_VAC	0	-3.03713e+08	sim_19
NAM	0	0.99138	7.96291	236440	0.0060987	125	0	ONE_VAC	0	-5.88353e+06	sim_19
NER	0	0.588127	2.29055	3.40308e+06	0.0298723	125	0	ONE_VAC	0	-5.03956e+08	sim_19
NGA	0	0.926716	4.33979	2.04931e+07	0.0120568	125	0	ONE_VAC	0	-1.48291e+09	sim_19
RWA	0	0.894573	2.61818	1.72692e+06	0.0143822	125	0	ONE_VAC	0	-8.30881e+07	sim_19
SEN	0	0.926716	3.6785	1.69104e+06	0.0163138	125	0	ONE_VAC	0	-1.06815e+08	sim_19
SLE	0	0.711257	2.18172	874255	0.0098823	125	0	ONE_VAC	0	-6.03197e+07	sim_19
SOM	0	0.552292	2.08727	1.76868e+06	0.0190862	125	0	ONE_VAC	0	-1.86058e+08	sim_19
ZAF	0	0.99067	11.0876	4.63064e+06	0.00149765	125	0	ONE_VAC	0	-1.4609e+08	sim_19
SSD	0	0.688926	1.973	1.32356e+06	0.0120079	125	0	ONE_VAC	0	-7.5972e+07	sim_19
SDN	0	0.865185	2.52338	5.13941e+06	0.0149242	125	0	ONE_VAC	0	-2.82959e+08	sim_19
TZA	0	0.932793	3.03248	7.22983e+06	0.0173495	125	0	ONE_VAC	0	-3.27342e+08	sim_19
TGO	0	0.901865	2.83666	902804	0.0135317	125	0	ONE_VAC	0	-4.65692e+07	sim_19
TUN	0	0.996717	6.86274	929026	0.000122443	125	0	ONE_VAC	0	-1.18934e+07	sim_19
UGA	0	0.914073	2.65298	5.65064e+06	0.0155573	125	0	ONE_VAC	0	-2.46487e+08	sim_19
ZMB	0	0.895821	3.01048	2.02633e+06	0.0154949	125	0	ONE_VAC	0	-1.26632e+08	sim_19
ZWE	0	0.807441	3.86228	1.81732e+06	0.0123469	125	0	ONE_VAC	0	-2.75163e+08	sim_19
DZA	0	0.996717	6.63716	3.25227e+06	0.00475813	125	0	ONE_VAC	0	-4.36337e+07	sim_20
AGO	0	0.947667	4.40659	2.88647e+06	0.0187056	125	0	ONE_VAC	0	-1.82239e+08	sim_20
BEN	0	0.892038	3.43463	1.30306e+06	0.016165	125	0	ONE_VAC	0	-1.03379e+08	sim_20
BWA	0	0.992243	11.5598	197961	0.00530523	125	0	ONE_VAC	0	-6.00774e+06	sim_20
BFA	0	0.697411	2.73487	2.57979e+06	0.014021	125	0	ONE_VAC	0	-3.39607e+08	sim_20
BDI	0	0.653738	1.79815	1.67282e+06	0.0180055	125	0	ONE_VAC	0	-8.13984e+07	sim_20
CMR	0	0.944965	3.75559	2.4839e+06	0.0149974	125	0	ONE_VAC	0	-1.25104e+08	sim_20
CAF	0	0.729994	2.17585	579823	0.0189767	125	0	ONE_VAC	0	-4.29388e+07	sim_20
TCD	0	0.688926	2.42911	2.15697e+06	0.0204664	125	0	ONE_VAC	0	-2.45409e+08	sim_20
COD	0	0.558859	2.276	1.00333e+07	0.0210417	125	0	ONE_VAC	0	-1.35207e+09	sim_20
COG	0	0.971292	4.51296	471271	0.0139679	125	0	ONE_VAC	0	-1.74971e+07	sim_20
CIV	0	0.852287	5.01656	2.65399e+06	0.0151297	125	0	ONE_VAC	0	-4.68019e+08	sim_20
DJI	0	0.895821	6.09429	76592.6	0.00659914	125	0	ONE_VAC	0	-1.08689e+07	sim_20
EGY	0	0.993292	6.78774	1.11623e+07	0.00836727	125	0	ONE_VAC	0	-2.17431e+08	sim_20
GNQ	0	0.972739	13.1024	124311	0.0128927	125	0	ONE_VAC	0	-1.34401e+07	sim_20
ERI	0	0.74543	2.34086	377047	0.0105104	125	0	ONE_VAC	0	-2.85603e+07	sim_20
SWZ	0	0.966919	7.25791	139161	0.00869845	125	0	ONE_VAC	0	-9.16131e+06	sim_20
ETH	2.89387e+08	0.779125	2.7689	1.50541e+07	0.0141456	125	1	ONE_VAC	1	-1.23873e+09	sim_20
GAB	0	0.995489	12.4853	138851	0.0127538	125	0	ONE_VAC	0	-3.48398e+06	sim_20
GMB	0	0.88274	2.62159	227585	0.0126096	125	0	ONE_VAC	0	-1.18287e+07	sim_20
GHA	0	0.974114	4.82891	2.94524e+06	0.0091437	125	0	ONE_VAC	0	-1.02094e+08	sim_20
GIN	0	0.732607	3.08745	1.49207e+06	0.0130936	125	0	ONE_VAC	0	-2.19012e+08	sim_20
GNB	0	0.755393	2.59154	211493	0.0124771	125	0	ONE_VAC	0	-1.97553e+07	sim_20
KEN	0	0.96092	4.22684	6.21095e+06	0.0101326	125	0	ONE_VAC	0	-2.59841e+08	sim_20
LSO	0	0.91816	3.07626	258228	0.00255285	125	0	ONE_VAC	0	-1.07485e+07	sim_20
LBR	0	0.691769	2.39787	494532	0.0119038	125	0	ONE_VAC	0	-4.75943e+07	sim_20
LBY	0	0.998558	9.73645	446788	0.00351244	125	0	ONE_VAC	0	-5.37167e+06	sim_20
MWI	0	0.852287	2.35709	2.57294e+06	0.0166917	125	0	ONE_VAC	0	-1.38025e+08	sim_20
MLI	0	0.769835	2.7321	2.31777e+06	0.0190748	125	0	ONE_VAC	0	-2.55526e+08	sim_20
MRT	0	0.921109	3.83783	431807	0.0151577	125	0	ONE_VAC	0	-3.00441e+07	sim_20
MAR	0	0.984829	6.26922	3.02822e+06	0.000417698	125	0	ONE_VAC	0	-7.96601e+07	sim_20
MOZ	0	0.671573	2.16028	3.57378e+06	0.0165129	125	0	ONE_VAC	0	-3.03713e+08	sim_20
NAM	0	0.99138	7.96291	236440	0.0060987	125	0	ONE_VAC	0	-5.88353e+06	sim_20
NER	0	0.588127	2.29055	3.40308e+06	0.0298723	125	0	ONE_VAC	0	-5.03956e+08	sim_20
NGA	0	0.926716	4.33979	2.04931e+07	0.0120568	125	0	ONE_VAC	0	-1.48291e+09	sim_20
RWA	0	0.894573	2.61818	1.72692e+06	0.0143822	125	0	ONE_VAC	0	-8.30881e+07	sim_20
SEN	0	0.926716	3.6785	1.69104e+06	0.0163138	125	0	ONE_VAC	0	-1.06815e+08	sim_20
SLE	0	0.711257	2.18172	874255	0.0098823	125	0	ONE_VAC	0	-6.03197e+07	sim_20
SOM	0	0.552292	2.08727	1.76868e+06	0.0190862	125	0	ONE_VAC	0	-1.86058e+08	sim_20
ZAF	0	0.99067	11.0876	4.63064e+06	0.00149765	125	0	ONE_VAC	0	-1.4609e+08	sim_20
SSD	0	0.688926	1.973	1.32356e+06	0.0120079	125	0	ONE_VAC	0	-7.5972e+07	sim_20
SDN	0	0.865185	2.52338	5.13941e+06	0.0149242	125	0	ONE_VAC	0	-2.82959e+08	sim_20
TZA	0	0.932793	3.03248	7.22983e+06	0.0173495	125	0	ONE_VAC	0	-3.27342e+08	sim_20
TGO	0	0.901865	2.83666	902804	0.0135317	125	0	ONE_VAC	0	-4.65692e+07	sim_20
TUN	0	0.996717	6.86274	929026	0.000122443	125	0	ONE_VAC	0	-1.18934e+07	sim_20
UGA	0	0.914073	2.65298	5.65064e+06	0.0155573	125	0	ONE_VAC	0	-2.46487e+08	sim_20
ZMB	0	0.895821	3.01048	2.02633e+06	0.0154949	125	0	ONE_VAC	0	-1.26632e+08	sim_20
ZWE	0	0.807441	3.86228	1.81732e+06	0.0123469	125	0	ONE_VAC	0	-2.75163e+08	sim_20
DZA	0	0.996717	6.63716	3.25227e+06	0.00475813	125	0	ONE_VAC	0	-4.36337e+07	sim_21
AGO	0	0.947667	4.40659	2.88647e+06	0.0187056	125	0	ONE_VAC	0	-1.82239e+08	sim_21
BEN	0	0.892038	3.43463	1.30306e+06	0.016165	125	0	ONE_VAC	0	-1.03379e+08	sim_21
BWA	0	0.992243	11.5598	197961	0.00530523	125	0	ONE_VAC	0	-6.00774e+06	sim_21
BFA	0	0.697411	2.73487	2.57979e+06	0.014021	125	0	ONE_VAC	0	-3.39607e+08	sim_21
BDI	0	0.653738	1.79815	1.67282e+06	0.0180055	125	0	ONE_VAC	0	-8.13984e+07	sim_21
CMR	0	0.944965	3.75559	2.4839e+06	0.0149974	125	0	ONE_VAC	0	-1.25104e+08	sim_21
CAF	0	0.729994	2.17585	579823	0.0189767	125	0	ONE_VAC	0	-4.29388e+07	sim_21
TCD	0	0.688926	2.42911	2.15697e+06	0.0204664	125	0	ONE_VAC	0	-2.45409e+08	sim_21
COD	0	0.558859	2.276	1.00333e+07	0.0210417	125	0	ONE_VAC	0	-1.35207e+09	sim_21
COG	0	0.971292	4.51296	471271	0.0139679	125	0	ONE_VAC	0	-1.74971e+07	sim_21
CIV	0	0.852287	5.01656	2.65399e+06	0.0151297	125	0	ONE_VAC	0	-4.68019e+08	sim_21
DJI	0	0.895821	6.09429	76592.6	0.00659914	125	0	ONE_VAC	0	-1.08689e+07	sim_21
EGY	0	0.993292	6.78774	1.11623e+07	0.00836727	125	0	ONE_VAC	0	-2.17431e+08	sim_21
GNQ	0	0.972739	13.1024	124311	0.0128927	125	0	ONE_VAC	0	-1.34401e+07	sim_21
ERI	0	0.74543	2.34086	377047	0.0105104	125	0	ONE_VAC	0	-2.85603e+07	sim_21
SWZ	0	0.966919	7.25791	139161	0.00869845	125	0	ONE_VAC	0	-9.16131e+06	sim_21
ETH	0	0.779125	2.7689	1.50541e+07	0.0141456	125	0	ONE_VAC	0	-1.52812e+09	sim_21
GAB	-1.07748e+06	0.995489	12.4853	138851	0.0127538	125	1	ONE_VAC	0	-4.56146e+06	sim_21
GMB	0	0.88274	2.62159	227585	0.0126096	125	0	ONE_VAC	0	-1.18287e+07	sim_21
GHA	0	0.974114	4.82891	2.94524e+06	0.0091437	125	0	ONE_VAC	0	-1.02094e+08	sim_21
GIN	0	0.732607	3.08745	1.49207e+06	0.0130936	125	0	ONE_VAC	0	-2.19012e+08	sim_21
GNB	0	0.755393	2.59154	211493	0.0124771	125	0	ONE_VAC	0	-1.97553e+07	sim_21
KEN	0	0.96092	4.22684	6.21095e+06	0.0101326	125	0	ONE_VAC	0	-2.59841e+08	sim_21
LSO	0	0.91816	3.07626	258228	0.00255285	125	0	ONE_VAC	0	-1.07485e+07	sim_21
LBR	0	0.691769	2.39787	494532	0.0119038	125	0	ONE_VAC	0	-4.75943e+07	sim_21
LBY	0	0.998558	9.73645	446788	0.00351244	125	0	ONE_VAC	0	-5.37167e+06	sim_21
MWI	0	0.852287	2.35709	2.57294e+06	0.0166917	125	0	ONE_VAC	0	-1.38025e+08	sim_21
MLI	0	0.769835	2.7321	2.31777e+06	0.0190748	125	0	ONE_VAC	0	-2.55526e+08	sim_21
MRT	0	0.921109	3.83783	431807	0.0151577	125	0	ONE_VAC	0	-3.00441e+07	sim_21
MAR	0	0.984829	6.26922	3.02822e+06	0.000417698	125	0	ONE_VAC	0	-7.96601e+07	sim_21
MOZ	0	0.671573	2.16028	3.57378e+06	0.0165129	125	0	ONE_VAC	0	-3.03713e+08	sim_21
NAM	0	0.99138	7.96291	236440	0.0060987	125	0	ONE_VAC	0	-5.88353e+06	sim_21
NER	0	0.588127	2.29055	3.40308e+06	0.0298723	125	0	ONE_VAC	0	-5.03956e+08	sim_21
NGA	0	0.926716	4.33979	2.04931e+07	0.0120568	125	0	ONE_VAC	0	-1.48291e+09	sim_21
RWA	0	0.894573	2.61818	1.72692e+06	0.0143822	125	0	ONE_VAC	0	-8.30881e+07	sim_21
SEN	0	0.926716	3.6785	1.69104e+06	0.0163138	125	0	ONE_VAC	0	-1.06815e+08	sim_21
SLE	0	0.711257	2.18172	874255	0.0098823	125	0	ONE_VAC	0	-6.03197e+07	sim_21
SOM	0	0.552292	2.08727	1.76868e+06	0.0190862	125	0	ONE_VAC	0	-1.86058e+08	sim_21
ZAF	0	0.99067	11.0876	4.63064e+06	0.00149765	125	0	ONE_VAC	0	-1.4609e+08	sim_21
SSD	0	0.688926	1.973	1.32356e+06	0.0120079	125	0	ONE_VAC	0	-7.5972e+07	sim_21
SDN	0	0.865185	2.52338	5.13941e+06	0.0149242	125	0	ONE_VAC	0	-2.82959e+08	sim_21
TZA	0	0.932793	3.03248	7.22983e+06	0.0173495	125	0	ONE_VAC	0	-3.27342e+08	sim_21
TGO	0	0.901865	2.83666	902804	0.0135317	125	0	ONE_VAC	0	-4.65692e+07	sim_21
TUN	0	0.996717	6.86274	929026	0.000122443	125	0	ONE_VAC	0	-1.18934e+07	sim_21
UGA	0	0.914073	2.65298	5.65064e+06	0.0155573	125	0	ONE_VAC	0	-2.46487e+08	sim_21
ZMB	0	0.895821	3.01048	2.02633e+06	0.0154949	125	0	ONE_VAC	0	-1.26632e+08	sim_21
ZWE	0	0.807441	3.86228	1.81732e+06	0.0123469	125	0	ONE_VAC	0	-2.75163e+08	sim_21
DZA	0	0.996717	6.63716	3.25227e+06	0.00475813	125	0	ONE_VAC	0	-4.36337e+07	sim_22
AGO	0	0.947667	4.40659	2.88647e+06	0.0187056	125	0	ONE_VAC	0	-1.82239e+08	sim_22
BEN	0	0.892038	3.43463	1.30306e+06	0.016165	125	0	ONE_VAC	0	-1.03379e+08	sim_22
BWA	0	0.992243	11.5598	197961	0.00530523	125	0	ONE_VAC	0	-6.00774e+06	sim_22
BFA	0	0.697411	2.73487	2.57979e+06	0.014021	125	0	ONE_VAC	0	-3.39607e+08	sim_22
BDI	0	0.653738	1.79815	1.67282e+06	0.0180055	125	0	ONE_VAC	0	-8.13984e+07	sim_22
CMR	0	0.944965	3.75559	2.4839e+06	0.0149974	125	0	ONE_VAC	0	-1.25104e+08	sim_22
CAF	0	0.729994	2.17585	579823	0.0189767	125	0	ONE_VAC	0	-4.29388e+07	sim_22
TCD	0	0.688926	2.42911	2.15697e+06	0.0204664	125	0	ONE_VAC	0	-2.45409e+08	sim_22
COD	0	0.558859	2.276	1.00333e+07	0.0210417	125	0	ONE_VAC	0	-1.35207e+09	sim_22
COG	0	0.971292	4.51296	471271	0.0139679	125	0	ONE_VAC	0	-1.74971e+07	sim_22
CIV	0	0.852287	5.01656	2.65399e+06	0.0151297	125	0	ONE_VAC	0	-4.68019e+08	sim_22
DJI	0	0.895821	6.09429	76592.6	0.00659914	125	0	ONE_VAC	0	-1.08689e+07	sim_22
EGY	0	0.993292	6.78774	1.11623e+07	0.00836727	125	0	ONE_VAC	0	-2.17431e+08	sim_22
GNQ	0	0.972739	13.1024	124311	0.0128927	125	0	ONE_VAC	0	-1.34401e+07	sim_22
ERI	0	0.74543	2.34086	377047	0.0105104	125	0	ONE_VAC	0	-2.85603e+07	sim_22
SWZ	0	0.966919	7.25791	139161	0.00869845	125	0	ONE_VAC	0	-9.16131e+06	sim_22
ETH	0	0.779125	2.7689	1.50541e+07	0.0141456	125	0	ONE_VAC	0	-1.52812e+09	sim_22
GAB	0	0.995489	12.4853	138851	0.0127538	125	0	ONE_VAC	0	-3.48398e+06	sim_22
GMB	2.0587e+06	0.88274	2.62159	227585	0.0126096	125	1	ONE_VAC	1	-9.77e+06	sim_22
GHA	0	0.974114	4.82891	2.94524e+06	0.0091437	125	0	ONE_VAC	0	-1.02094e+08	sim_22
GIN	0	0.732607	3.08745	1.49207e+06	0.0130936	125	0	ONE_VAC	0	-2.19012e+08	sim_22
GNB	0	0.755393	2.59154	211493	0.0124771	125	0	ONE_VAC	0	-1.97553e+07	sim_22
KEN	0	0.96092	4.22684	6.21095e+06	0.0101326	125	0	ONE_VAC	0	-2.59841e+08	sim_22
LSO	0	0.91816	3.07626	258228	0.00255285	125	0	ONE_VAC	0	-1.07485e+07	sim_22
LBR	0	0.691769	2.39787	494532	0.0119038	125	0	ONE_VAC	0	-4.75943e+07	sim_22
LBY	0	0.998558	9.73645	446788	0.00351244	125	0	ONE_VAC	0	-5.37167e+06	sim_22
MWI	0	0.852287	2.35709	2.57294e+06	0.0166917	125	0	ONE_VAC	0	-1.38025e+08	sim_22
MLI	0	0.769835	2.7321	2.31777e+06	0.0190748	125	0	ONE_VAC	0	-2.55526e+08	sim_22
MRT	0	0.921109	3.83783	431807	0.0151577	125	0	ONE_VAC	0	-3.00441e+07	sim_22
MAR	0	0.984829	6.26922	3.02822e+06	0.000417698	125	0	ONE_VAC	0	-7.96601e+07	sim_22
MOZ	0	0.671573	2.16028	3.57378e+06	0.0165129	125	0	ONE_VAC	0	-3.03713e+08	sim_22
NAM	0	0.99138	7.96291	236440	0.0060987	125	0	ONE_VAC	0	-5.88353e+06	sim_22
NER	0	0.588127	2.29055	3.40308e+06	0.0298723	125	0	ONE_VAC	0	-5.03956e+08	sim_22
NGA	0	0.926716	4.33979	2.04931e+07	0.0120568	125	0	ONE_VAC	0	-1.48291e+09	sim_22
RWA	0	0.894573	2.61818	1.72692e+06	0.0143822	125	0	ONE_VAC	0	-8.30881e+07	sim_22
SEN	0	0.926716	3.6785	1.69104e+06	0.0163138	125	0	ONE_VAC	0	-1.06815e+08	sim_22
SLE	0	0.711257	2.18172	874255	0.0098823	125	0	ONE_VAC	0	-6.03197e+07	sim_22
SOM	0	0.552292	2.08727	1.76868e+06	0.0190862	125	0	ONE_VAC	0	-1.86058e+08	sim_22
ZAF	0	0.99067	11.0876	4.63064e+06	0.00149765	125	0	ONE_VAC	0	-1.4609e+08	sim_22
SSD	0	0.688926	1.973	1.32356e+06	0.0120079	125	0	ONE_VAC	0	-7.5972e+07	sim_22
SDN	0	0.865185	2.52338	5.13941e+06	0.0149242	125	0	ONE_VAC	0	-2.82959e+08	sim_22
TZA	0	0.932793	3.03248	7.22983e+06	0.0173495	125	0	ONE_VAC	0	-3.27342e+08	sim_22
TGO	0	0.901865	2.83666	902804	0.0135317	125	0	ONE_VAC	0	-4.65692e+07	sim_22
TUN	0	0.996717	6.86274	929026	0.000122443	125	0	ONE_VAC	0	-1.18934e+07	sim_22
UGA	0	0.914073	2.65298	5.65064e+06	0.0155573	125	0	ONE_VAC	0	-2.46487e+08	sim_22
ZMB	0	0.895821	3.01048	2.02633e+06	0.0154949	125	0	ONE_VAC	0	-1.26632e+08	sim_22
ZWE	0	0.807441	3.86228	1.81732e+06	0.0123469	125	0	ONE_VAC	0	-2.75163e+08	sim_22
DZA	0	0.996717	6.63716	3.25227e+06	0.00475813	125	0	ONE_VAC	0	-4.36337e+07	sim_23
AGO	0	0.947667	4.40659	2.88647e+06	0.0187056	125	0	ONE_VAC	0	-1.82239e+08	sim_23
BEN	0	0.892038	3.43463	1.30306e+06	0.016165	125	0	ONE_VAC	0	-1.03379e+08	sim_23
BWA	0	0.992243	11.5598	197961	0.00530523	125	0	ONE_VAC	0	-6.00774e+06	sim_23
BFA	0	0.697411	2.73487	2.57979e+06	0.014021	125	0	ONE_VAC	0	-3.39607e+08	sim_23
BDI	0	0.653738	1.79815	1.67282e+06	0.0180055	125	0	ONE_VAC	0	-8.13984e+07	sim_23
CMR	0	0.944965	3.75559	2.4839e+06	0.0149974	125	0	ONE_VAC	0	-1.25104e+08	sim_23
CAF	0	0.729994	2.17585	579823	0.0189767	125	0	ONE_VAC	0	-4.29388e+07	sim_23
TCD	0	0.688926	2.42911	2.15697e+06	0.0204664	125	0	ONE_VAC	0	-2.45409e+08	sim_23
COD	0	0.558859	2.276	1.00333e+07	0.0210417	125	0	ONE_VAC	0	-1.35207e+09	sim_23
COG	0	0.971292	4.51296	471271	0.0139679	125	0	ONE_VAC	0	-1.74971e+07	sim_23
CIV	0	0.852287	5.01656	2.65399e+06	0.0151297	125	0	ONE_VAC	0	-4.68019e+08	sim_23
DJI	0	0.895821	6.09429	76592.6	0.00659914	125	0	ONE_VAC	0	-1.08689e+07	sim_23
EGY	0	0.993292	6.78774	1.11623e+07	0.00836727	125	0	ONE_VAC	0	-2.17431e+08	sim_23
GNQ	0	0.972739	13.1024	124311	0.0128927	125	0	ONE_VAC	0	-1.34401e+07	sim_23
ERI	0	0.74543	2.34086	377047	0.0105104	125	0	ONE_VAC	0	-2.85603e+07	sim_23
SWZ	0	0.966919	7.25791	139161	0.00869845	125	0	ONE_VAC	0	-9.16131e+06	sim_23
ETH	0	0.779125	2.7689	1.50541e+07	0.0141456	125	0	ONE_VAC	0	-1.52812e+09	sim_23
GAB	0	0.995489	12.4853	138851	0.0127538	125	0	ONE_VAC	0	-3.48398e+06	sim_23
GMB	0	0.88274	2.62159	227585	0.0126096	125	0	ONE_VAC	0	-1.18287e+07	sim_23
GHA	9.2354e+06	0.974114	4.82891	2.94524e+06	0.0091437	125	1	ONE_VAC	1	-9.2859e+07	sim_23
GIN	0	0.732607	3.08745	1.49207e+06	0.0130936	125	0	ONE_VAC	0	-2.19012e+08	sim_23
GNB	0	0.755393	2.59154	211493	0.0124771	125	0	ONE_VAC	0	-1.97553e+07	sim_23
KEN	0	0.96092	4.22684	6.21095e+06	0.0101326	125	0	ONE_VAC	0	-2.59841e+08	sim_23
LSO	0	0.91816	3.07626	258228	0.00255285	125	0	ONE_VAC	0	-1.07485e+07	sim_23
LBR	0	0.691769	2.39787	494532	0.0119038	125	0	ONE_VAC	0	-4.75943e+07	sim_23
LBY	0	0.998558	9.73645	446788	0.00351244	125	0	ONE_VAC	0	-5.37167e+06	sim_23
MWI	0	0.852287	2.35709	2.57294e+06	0.0166917	125	0	ONE_VAC	0	-1.38025e+08	sim_23
MLI	0	0.769835	2.7321	2.31777e+06	0.0190748	125	0	ONE_VAC	0	-2.55526e+08	sim_23
MRT	0	0.921109	3.83783	431807	0.0151577	125	0	ONE_VAC	0	-3.00441e+07	sim_23
MAR	0	0.984829	6.26922	3.02822e+06	0.000417698	125	0	ONE_VAC	0	-7.96601e+07	sim_23
MOZ	0	0.671573	2.16028	3.57378e+06	0.0165129	125	0	ONE_VAC	0	-3.03713e+08	sim_23
NAM	0	0.99138	7.96291	236440	0.0060987	125	0	ONE_VAC	0	-5.88353e+06	sim_23
NER	0	0.588127	2.29055	3.40308e+06	0.0298723	125	0	ONE_VAC	0	-5.03956e+08	sim_23
NGA	0	0.926716	4.33979	2.04931e+07	0.0120568	125	0	ONE_VAC	0	-1.48291e+09	sim_23
RWA	0	0.894573	2.61818	1.72692e+06	0.0143822	125	0	ONE_VAC	0	-8.30881e+07	sim_23
SEN	0	0.926716	3.6785	1.69104e+06	0.0163138	125	0	ONE_VAC	0	-1.06815e+08	sim_23
SLE	0	0.711257	2.18172	874255	0.0098823	125	0	ONE_VAC	0	-6.03197e+07	sim_23
SOM	0	0.552292	2.08727	1.76868e+06	0.0190862	125	0	ONE_VAC	0	-1.86058e+08	sim_23
ZAF	0	0.99067	11.0876	4.63064e+06	0.00149765	125	0	ONE_VAC	0	-1.4609e+08	sim_23
SSD	0	0.688926	1.973	1.32356e+06	0.0120079	125	0	ONE_VAC	0	-7.5972e+07	sim_23
SDN	0	0.865185	2.52338	5.13941e+06	0.0149242	125	0	ONE_VAC	0	-2.82959e+08	sim_23
TZA	0	0.932793	3.03248	7.22983e+06	0.0173495	125	0	ONE_VAC	0	-3.27342e+08	sim_23
TGO	0	0.901865	2.83666	902804	0.0135317	125	0	ONE_VAC	0	-4.65692e+07	sim_23
TUN	0	0.996717	6.86274	929026	0.000122443	125	0	ONE_VAC	0	-1.18934e+07	sim_23
UGA	0	0.914073	2.65298	5.65064e+06	0.0155573	125	0	ONE_VAC	0	-2.46487e+08	sim_23
ZMB	0	0.895821	3.01048	2.02633e+06	0.0154949	125	0	ONE_VAC	0	-1.26632e+08	sim_23
ZWE	0	0.807441	3.86228	1.81732e+06	0.0123469	125	0	ONE_VAC	0	-2.75163e+08	sim_23
DZA	0	0.996717	6.63716	3.25227e+06	0.00475813	125	0	ONE_VAC	0	-4.36337e+07	sim_24
AGO	0	0.947667	4.40659	2.88647e+06	0.0187056	125	0	ONE_VAC	0	-1.82239e+08	sim_24
BEN	0	0.892038	3.43463	1.30306e+06	0.016165	125	0	ONE_VAC	0	-1.03379e+08	sim_24
BWA	0	0.992243	11.5598	197961	0.00530523	125	0	ONE_VAC	0	-6.00774e+06	sim_24
BFA	0	0.697411	2.73487	2.57979e+06	0.014021	125	0	ONE_VAC	0	-3.39607e+08	sim_24
BDI	0	0.653738	1.79815	1.67282e+06	0.0180055	125	0	ONE_VAC	0	-8.13984e+07	sim_24
CMR	0	0.944965	3.75559	2.4839e+06	0.0149974	125	0	ONE_VAC	0	-1.25104e+08	sim_24
CAF	0	0.729994	2.17585	579823	0.0189767	125	0	ONE_VAC	0	-4.29388e+07	sim_24
TCD	0	0.688926	2.42911	2.15697e+06	0.0204664	125	0	ONE_VAC	0	-2.45409e+08	sim_24
COD	0	0.558859	2.276	1.00333e+07	0.0210417	125	0	ONE_VAC	0	-1.35207e+09	sim_24
COG	0	0.971292	4.51296	471271	0.0139679	125	0	ONE_VAC	0	-1.74971e+07	sim_24
CIV	0	0.852287	5.01656	2.65399e+06	0.0151297	125	0	ONE_VAC	0	-4.68019e+08	sim_24
DJI	0	0.895821	6.09429	76592.6	0.00659914	125	0	ONE_VAC	0	-1.08689e+07	sim_24
EGY	0	0.993292	6.78774	1.11623e+07	0.00836727	125	0	ONE_VAC	0	-2.17431e+08	sim_24
GNQ	0	0.972739	13.1024	124311	0.0128927	125	0	ONE_VAC	0	-1.34401e+07	sim_24
ERI	0	0.74543	2.34086	377047	0.0105104	125	0	ONE_VAC	0	-2.85603e+07	sim_24
SWZ	0	0.966919	7.25791	139161	0.00869845	125	0	ONE_VAC	0	-9.16131e+06	sim_24
ETH	0	0.779125	2.7689	1.50541e+07	0.0141456	125	0	ONE_VAC	0	-1.52812e+09	sim_24
GAB	0	0.995489	12.4853	138851	0.0127538	125	0	ONE_VAC	0	-3.48398e+06	sim_24
GMB	0	0.88274	2.62159	227585	0.0126096	125	0	ONE_VAC	0	-1.18287e+07	sim_24
GHA	0	0.974114	4.82891	2.94524e+06	0.0091437	125	0	ONE_VAC	0	-1.02094e+08	sim_24
GIN	4.31095e+07	0.732607	3.08745	1.49207e+06	0.0130936	125	1	ONE_VAC	1	-1.75902e+08	sim_24
GNB	0	0.755393	2.59154	211493	0.0124771	125	0	ONE_VAC	0	-1.97553e+07	sim_24
KEN	0	0.96092	4.22684	6.21095e+06	0.0101326	125	0	ONE_VAC	0	-2.59841e+08	sim_24
LSO	0	0.91816	3.07626	258228	0.00255285	125	0	ONE_VAC	0	-1.07485e+07	sim_24
LBR	0	0.691769	2.39787	494532	0.0119038	125	0	ONE_VAC	0	-4.75943e+07	sim_24
LBY	0	0.998558	9.73645	446788	0.00351244	125	0	ONE_VAC	0	-5.37167e+06	sim_24
MWI	0	0.852287	2.35709	2.57294e+06	0.0166917	125	0	ONE_VAC	0	-1.38025e+08	sim_24
MLI	0	0.769835	2.7321	2.31777e+06	0.0190748	125	0	ONE_VAC	0	-2.55526e+08	sim_24
MRT	0	0.921109	3.83783	431807	0.0151577	125	0	ONE_VAC	0	-3.00441e+07	sim_24
MAR	0	0.984829	6.26922	3.02822e+06	0.000417698	125	0	ONE_VAC	0	-7.96601e+07	sim_24
MOZ	0	0.671573	2.16028	3.57378e+06	0.0165129	125	0	ONE_VAC	0	-3.03713e+08	sim_24
NAM	0	0.99138	7.96291	236440	0.0060987	125	0	ONE_VAC	0	-5.88353e+06	sim_24
NER	0	0.588127	2.29055	3.40308e+06	0.0298723	125	0	ONE_VAC	0	-5.03956e+08	sim_24
NGA	0	0.926716	4.33979	2.04931e+07	0.0120568	125	0	ONE_VAC	0	-1.48291e+09	sim_24
RWA	0	0.894573	2.61818	1.72692e+06	0.0143822	125	0	ONE_VAC	0	-8.30881e+07	sim_24
SEN	0	0.926716	3.6785	1.69104e+06	0.0163138	125	0	ONE_VAC	0	-1.06815e+08	sim_24
SLE	0	0.711257	2.18172	874255	0.0098823	125	0	ONE_VAC	0	-6.03197e+07	sim_24
SOM	0	0.552292	2.08727	1.76868e+06	0.0190862	125	0	ONE_VAC	0	-1.86058e+08	sim_24
ZAF	0	0.99067	11.0876	4.63064e+06	0.00149765	125	0	ONE_VAC	0	-1.4609e+08	sim_24
SSD	0	0.688926	1.973	1.32356e+06	0.0120079	125	0	ONE_VAC	0	-7.5972e+07	sim_24
SDN	0	0.865185	2.52338	5.13941e+06	0.0149242	125	0	ONE_VAC	0	-2.82959e+08	sim_24
TZA	0	0.932793	3.03248	7.22983e+06	0.0173495	125	0	ONE_VAC	0	-3.27342e+08	sim_24
TGO	0	0.901865	2.83666	902804	0.0135317	125	0	ONE_VAC	0	-4.65692e+07	sim_24
TUN	0	0.996717	6.86274	929026	0.000122443	125	0	ONE_VAC	0	-1.18934e+07	sim_24
UGA	0	0.914073	2.65298	5.65064e+06	0.0155573	125	0	ONE_VAC	0	-2.46487e+08	sim_24
ZMB	0	0.895821	3.01048	2.02633e+06	0.0154949	125	0	ONE_VAC	0	-1.26632e+08	sim_24
ZWE	0	0.807441	3.86228	1.81732e+06	0.0123469	125	0	ONE_VAC	0	-2.75163e+08	sim_24
DZA	0	0.996717	6.63716	3.25227e+06	0.00475813	125	0	ONE_VAC	0	-4.36337e+07	sim_25
AGO	0	0.947667	4.40659	2.88647e+06	0.0187056	125	0	ONE_VAC	0	-1.82239e+08	sim_25
BEN	0	0.892038	3.43463	1.30306e+06	0.016165	125	0	ONE_VAC	0	-1.03379e+08	sim_25
BWA	0	0.992243	11.5598	197961	0.00530523	125	0	ONE_VAC	0	-6.00774e+06	sim_25
BFA	0	0.697411	2.73487	2.57979e+06	0.014021	125	0	ONE_VAC	0	-3.39607e+08	sim_25
BDI	0	0.653738	1.79815	1.67282e+06	0.0180055	125	0	ONE_VAC	0	-8.13984e+07	sim_25
CMR	0	0.944965	3.75559	2.4839e+06	0.0149974	125	0	ONE_VAC	0	-1.25104e+08	sim_25
CAF	0	0.729994	2.17585	579823	0.0189767	125	0	ONE_VAC	0	-4.29388e+07	sim_25
TCD	0	0.688926	2.42911	2.15697e+06	0.0204664	125	0	ONE_VAC	0	-2.45409e+08	sim_25
COD	0	0.558859	2.276	1.00333e+07	0.0210417	125	0	ONE_VAC	0	-1.35207e+09	sim_25
COG	0	0.971292	4.51296	471271	0.0139679	125	0	ONE_VAC	0	-1.74971e+07	sim_25
CIV	0	0.852287	5.01656	2.65399e+06	0.0151297	125	0	ONE_VAC	0	-4.68019e+08	sim_25
DJI	0	0.895821	6.09429	76592.6	0.00659914	125	0	ONE_VAC	0	-1.08689e+07	sim_25
EGY	0	0.993292	6.78774	1.11623e+07	0.00836727	125	0	ONE_VAC	0	-2.17431e+08	sim_25
GNQ	0	0.972739	13.1024	124311	0.0128927	125	0	ONE_VAC	0	-1.34401e+07	sim_25
ERI	0	0.74543	2.34086	377047	0.0105104	125	0	ONE_VAC	0	-2.85603e+07	sim_25
SWZ	0	0.966919	7.25791	139161	0.00869845	125	0	ONE_VAC	0	-9.16131e+06	sim_25
ETH	0	0.779125	2.7689	1.50541e+07	0.0141456	125	0	ONE_VAC	0	-1.52812e+09	sim_25
GAB	0	0.995489	12.4853	138851	0.0127538	125	0	ONE_VAC	0	-3.48398e+06	sim_25
GMB	0	0.88274	2.62159	227585	0.0126096	125	0	ONE_VAC	0	-1.18287e+07	sim_25
GHA	0	0.974114	4.82891	2.94524e+06	0.0091437	125	0	ONE_VAC	0	-1.02094e+08	sim_25
GIN	0	0.732607	3.08745	1.49207e+06	0.0130936	125	0	ONE_VAC	0	-2.19012e+08	sim_25
GNB	3.82593e+06	0.755393	2.59154	211493	0.0124771	125	1	ONE_VAC	1	-1.59294e+07	sim_25
KEN	0	0.96092	4.22684	6.21095e+06	0.0101326	125	0	ONE_VAC	0	-2.59841e+08	sim_25
LSO	0	0.91816	3.07626	258228	0.00255285	125	0	ONE_VAC	0	-1.07485e+07	sim_25
LBR	0	0.691769	2.39787	494532	0.0119038	125	0	ONE_VAC	0	-4.75943e+07	sim_25
LBY	0	0.998558	9.73645	446788	0.00351244	125	0	ONE_VAC	0	-5.37167e+06	sim_25
MWI	0	0.852287	2.35709	2.57294e+06	0.0166917	125	0	ONE_VAC	0	-1.38025e+08	sim_25
MLI	0	0.769835	2.7321	2.31777e+06	0.0190748	125	0	ONE_VAC	0	-2.55526e+08	sim_25
MRT	0	0.921109	3.83783	431807	0.0151577	125	0	ONE_VAC	0	-3.00441e+07	sim_25
MAR	0	0.984829	6.26922	3.02822e+06	0.000417698	125	0	ONE_VAC	0	-7.96601e+07	sim_25
MOZ	0	0.671573	2.16028	3.57378e+06	0.0165129	125	0	ONE_VAC	0	-3.03713e+08	sim_25
NAM	0	0.99138	7.96291	236440	0.0060987	125	0	ONE_VAC	0	-5.88353e+06	sim_25
NER	0	0.588127	2.29055	3.40308e+06	0.0298723	125	0	ONE_VAC	0	-5.03956e+08	sim_25
NGA	0	0.926716	4.33979	2.04931e+07	0.0120568	125	0	ONE_VAC	0	-1.48291e+09	sim_25
RWA	0	0.894573	2.61818	1.72692e+06	0.0143822	125	0	ONE_VAC	0	-8.30881e+07	sim_25
SEN	0	0.926716	3.6785	1.69104e+06	0.0163138	125	0	ONE_VAC	0	-1.06815e+08	sim_25
SLE	0	0.711257	2.18172	874255	0.0098823	125	0	ONE_VAC	0	-6.03197e+07	sim_25
SOM	0	0.552292	2.08727	1.76868e+06	0.0190862	125	0	ONE_VAC	0	-1.86058e+08	sim_25
ZAF	0	0.99067	11.0876	4.63064e+06	0.00149765	125	0	ONE_VAC	0	-1.4609e+08	sim_25
SSD	0	0.688926	1.973	1.32356e+06	0.0120079	125	0	ONE_VAC	0	-7.5972e+07	sim_25
SDN	0	0.865185	2.52338	5.13941e+06	0.0149242	125	0	ONE_VAC	0	-2.82959e+08	sim_25
TZA	0	0.932793	3.03248	7.22983e+06	0.0173495	125	0	ONE_VAC	0	-3.27342e+08	sim_25
TGO	0	0.901865	2.83666	902804	0.0135317	125	0	ONE_VAC	0	-4.65692e+07	sim_25
TUN	0	0.996717	6.86274	929026	0.000122443	125	0	ONE_VAC	0	-1.18934e+07	sim_25
UGA	0	0.914073	2.65298	5.65064e+06	0.0155573	125	0	ONE_VAC	0	-2.46487e+08	sim_25
ZMB	0	0.895821	3.01048	2.02633e+06	0.0154949	125	0	ONE_VAC	0	-1.26632e+08	sim_25
ZWE	0	0.807441	3.86228	1.81732e+06	0.0123469	125	0	ONE_VAC	0	-2.75163e+08	sim_25
DZA	0	0.996717	6.63716	3.25227e+06	0.00475813	125	0	ONE_VAC	0	-4.36337e+07	sim_26
AGO	0	0.947667	4.40659	2.88647e+06	0.0187056	125	0	ONE_VAC	0	-1.82239e+08	sim_26
BEN	0	0.892038	3.43463	1.30306e+06	0.016165	125	0	ONE_VAC	0	-1.03379e+08	sim_26
BWA	0	0.992243	11.5598	197961	0.00530523	125	0	ONE_VAC	0	-6.00774e+06	sim_26
BFA	0	0.697411	2.73487	2.57979e+06	0.014021	125	0	ONE_VAC	0	-3.39607e+08	sim_26
BDI	0	0.653738	1.79815	1.67282e+06	0.0180055	125	0	ONE_VAC	0	-8.13984e+07	sim_26
CMR	0	0.944965	3.75559	2.4839e+06	0.0149974	125	0	ONE_VAC	0	-1.25104e+08	sim_26
CAF	0	0.729994	2.17585	579823	0.0189767	125	0	ONE_VAC	0	-4.29388e+07	sim_26
TCD	0	0.688926	2.42911	2.15697e+06	0.0204664	125	0	ONE_VAC	0	-2.45409e+08	sim_26
COD	0	0.558859	2.276	1.00333e+07	0.0210417	125	0	ONE_VAC	0	-1.35207e+09	sim_26
COG	0	0.971292	4.51296	471271	0.0139679	125	0	ONE_VAC	0	-1.74971e+07	sim_26
CIV	0	0.852287	5.01656	2.65399e+06	0.0151297	125	0	ONE_VAC	0	-4.68019e+08	sim_26
DJI	0	0.895821	6.09429	76592.6	0.00659914	125	0	ONE_VAC	0	-1.08689e+07	sim_26
EGY	0	0.993292	6.78774	1.11623e+07	0.00836727	125	0	ONE_VAC	0	-2.17431e+08	sim_26
GNQ	0	0.972739	13.1024	124311	0.0128927	125	0	ONE_VAC	0	-1.34401e+07	sim_26
ERI	0	0.74543	2.34086	377047	0.0105104	125	0	ONE_VAC	0	-2.85603e+07	sim_26
SWZ	0	0.966919	7.25791	139161	0.00869845	125	0	ONE_VAC	0	-9.16131e+06	sim_26
ETH	0	0.779125	2.7689	1.50541e+07	0.0141456	125	0	ONE_VAC	0	-1.52812e+09	sim_26
GAB	0	0.995489	12.4853	138851	0.0127538	125	0	ONE_VAC	0	-3.48398e+06	sim_26
GMB	0	0.88274	2.62159	227585	0.0126096	125	0	ONE_VAC	0	-1.18287e+07	sim_26
GHA	0	0.974114	4.82891	2.94524e+06	0.0091437	125	0	ONE_VAC	0	-1.02094e+08	sim_26
GIN	0	0.732607	3.08745	1.49207e+06	0.0130936	125	0	ONE_VAC	0	-2.19012e+08	sim_26
GNB	0	0.755393	2.59154	211493	0.0124771	125	0	ONE_VAC	0	-1.97553e+07	sim_26
KEN	3.3038e+07	0.96092	4.22684	6.21095e+06	0.0101326	125	1	ONE_VAC	1	-2.26803e+08	sim_26
LSO	0	0.91816	3.07626	258228	0.00255285	125	0	ONE_VAC	0	-1.07485e+07	sim_26
LBR	0	0.691769	2.39787	494532	0.0119038	125	0	ONE_VAC	0	-4.75943e+07	sim_26
LBY	0	0.998558	9.73645	446788	0.00351244	125	0	ONE_VAC	0	-5.37167e+06	sim_26
MWI	0	0.852287	2.35709	2.57294e+06	0.0166917	125	0	ONE_VAC	0	-1.38025e+08	sim_26
MLI	0	0.769835	2.7321	2.31777e+06	0.0190748	125	0	ONE_VAC	0	-2.55526e+08	sim_26
MRT	0	0.921109	3.83783	431807	0.0151577	125	0	ONE_VAC	0	-3.00441e+07	sim_26
MAR	0	0.984829	6.26922	3.02822e+06	0.000417698	125	0	ONE_VAC	0	-7.96601e+07	sim_26
MOZ	0	0.671573	2.16028	3.57378e+06	0.0165129	125	0	ONE_VAC	0	-3.03713e+08	sim_26
NAM	0	0.99138	7.96291	236440	0.0060987	125	0	ONE_VAC	0	-5.88353e+06	sim_26
NER	0	0.588127	2.29055	3.40308e+06	0.0298723	125	0	ONE_VAC	0	-5.03956e+08	sim_26
NGA	0	0.926716	4.33979	2.04931e+07	0.0120568	125	0	ONE_VAC	0	-1.48291e+09	sim_26
RWA	0	0.894573	2.61818	1.72692e+06	0.0143822	125	0	ONE_VAC	0	-8.30881e+07	sim_26
SEN	0	0.926716	3.6785	1.69104e+06	0.0163138	125	0	ONE_VAC	0	-1.06815e+08	sim_26
SLE	0	0.711257	2.18172	874255	0.0098823	125	0	ONE_VAC	0	-6.03197e+07	sim_26
SOM	0	0.552292	2.08727	1.76868e+06	0.0190862	125	0	ONE_VAC	0	-1.86058e+08	sim_26
ZAF	0	0.99067	11.0876	4.63064e+06	0.00149765	125	0	ONE_VAC	0	-1.4609e+08	sim_26
SSD	0	0.688926	1.973	1.32356e+06	0.0120079	125	0	ONE_VAC	0	-7.5972e+07	sim_26
SDN	0	0.865185	2.52338	5.13941e+06	0.0149242	125	0	ONE_VAC	0	-2.82959e+08	sim_26
TZA	0	0.932793	3.03248	7.22983e+06	0.0173495	125	0	ONE_VAC	0	-3.27342e+08	sim_26
TGO	0	0.901865	2.83666	902804	0.0135317	125	0	ONE_VAC	0	-4.65692e+07	sim_26
TUN	0	0.996717	6.86274	929026	0.000122443	125	0	ONE_VAC	0	-1.18934e+07	sim_26
UGA	0	0.914073	2.65298	5.65064e+06	0.0155573	125	0	ONE_VAC	0	-2.46487e+08	sim_26
ZMB	0	0.895821	3.01048	2.02633e+06	0.0154949	125	0	ONE_VAC	0	-1.26632e+08	sim_26
ZWE	0	0.807441	3.86228	1.81732e+06	0.0123469	125	0	ONE_VAC	0	-2.75163e+08	sim_26
DZA	0	0.996717	6.63716	3.25227e+06	0.00475813	125	0	ONE_VAC	0	-4.36337e+07	sim_27
AGO	0	0.947667	4.40659	2.88647e+06	0.0187056	125	0	ONE_VAC	0	-1.82239e+08	sim_27
BEN	0	0.892038	3.43463	1.30306e+06	0.016165	125	0	ONE_VAC	0	-1.03379e+08	sim_27
BWA	0	0.992243	11.5598	197961	0.00530523	125	0	ONE_VAC	0	-6.00774e+06	sim_27
BFA	0	0.697411	2.73487	2.57979e+06	0.014021	125	0	ONE_VAC	0	-3.39607e+08	sim_27
BDI	0	0.653738	1.79815	1.67282e+06	0.0180055	125	0	ONE_VAC	0	-8.13984e+07	sim_27
CMR	0	0.944965	3.75559	2.4839e+06	0.0149974	125	0	ONE_VAC	0	-1.25104e+08	sim_27
CAF	0	0.729994	2.17585	579823	0.0189767	125	0	ONE_VAC	0	-4.29388e+07	sim_27
TCD	0	0.688926	2.42911	2.15697e+06	0.0204664	125	0	ONE_VAC	0	-2.45409e+08	sim_27
COD	0	0.558859	2.276	1.00333e+07	0.0210417	125	0	ONE_VAC	0	-1.35207e+09	sim_27
COG	0	0.971292	4.51296	471271	0.0139679	125	0	ONE_VAC	0	-1.74971e+07	sim_27
CIV	0	0.852287	5.01656	2.65399e+06	0.0151297	125	0	ONE_VAC	0	-4.68019e+08	sim_27
DJI	0	0.895821	6.09429	76592.6	0.00659914	125	0	ONE_VAC	0	-1.08689e+07	sim_27
EGY	0	0.993292	6.78774	1.11623e+07	0.00836727	125	0	ONE_VAC	0	-2.17431e+08	sim_27
GNQ	0	0.972739	13.1024	124311	0.0128927	125	0	ONE_VAC	0	-1.34401e+07	sim_27
ERI	0	0.74543	2.34086	377047	0.0105104	125	0	ONE_VAC	0	-2.85603e+07	sim_27
SWZ	0	0.966919	7.25791	139161	0.00869845	125	0	ONE_VAC	0	-9.16131e+06	sim_27
ETH	0	0.779125	2.7689	1.50541e+07	0.0141456	125	0	ONE_VAC	0	-1.52812e+09	sim_27
GAB	0	0.995489	12.4853	138851	0.0127538	125	0	ONE_VAC	0	-3.48398e+06	sim_27
GMB	0	0.88274	2.62159	227585	0.0126096	125	0	ONE_VAC	0	-1.18287e+07	sim_27
GHA	0	0.974114	4.82891	2.94524e+06	0.0091437	125	0	ONE_VAC	0	-1.02094e+08	sim_27
GIN	0	0.732607	3.08745	1.49207e+06	0.0130936	125	0	ONE_VAC	0	-2.19012e+08	sim_27
GNB	0	0.755393	2.59154	211493	0.0124771	125	0	ONE_VAC	0	-1.97553e+07	sim_27
KEN	0	0.96092	4.22684	6.21095e+06	0.0101326	125	0	ONE_VAC	0	-2.59841e+08	sim_27
LSO	1.90039e+06	0.91816	3.07626	258228	0.00255285	125	1	ONE_VAC	1	-8.8481e+06	sim_27
LBR	0	0.691769	2.39787	494532	0.0119038	125	0	ONE_VAC	0	-4.75943e+07	sim_27
LBY	0	0.998558	9.73645	446788	0.00351244	125	0	ONE_VAC	0	-5.37167e+06	sim_27
MWI	0	0.852287	2.35709	2.57294e+06	0.0166917	125	0	ONE_VAC	0	-1.38025e+08	sim_27
MLI	0	0.769835	2.7321	2.31777e+06	0.0190748	125	0	ONE_VAC	0	-2.55526e+08	sim_27
MRT	0	0.921109	3.83783	431807	0.0151577	125	0	ONE_VAC	0	-3.00441e+07	sim_27
MAR	0	0.984829	6.26922	3.02822e+06	0.000417698	125	0	ONE_VAC	0	-7.96601e+07	sim_27
MOZ	0	0.671573	2.16028	3.57378e+06	0.0165129	125	0	ONE_VAC	0	-3.03713e+08	sim_27
NAM	0	0.99138	7.96291	236440	0.0060987	125	0	ONE_VAC	0	-5.88353e+06	sim_27
NER	0	0.588127	2.29055	3.40308e+06	0.0298723	125	0	ONE_VAC	0	-5.03956e+08	sim_27
NGA	0	0.926716	4.33979	2.04931e+07	0.0120568	125	0	ONE_VAC	0	-1.48291e+09	sim_27
RWA	0	0.894573	2.61818	1.72692e+06	0.0143822	125	0	ONE_VAC	0	-8.30881e+07	sim_27
SEN	0	0.926716	3.6785	1.69104e+06	0.0163138	125	0	ONE_VAC	0	-1.06815e+08	sim_27
SLE	0	0.711257	2.18172	874255	0.0098823	125	0	ONE_VAC	0	-6.03197e+07	sim_27
SOM	0	0.552292	2.08727	1.76868e+06	0.0190862	125	0	ONE_VAC	0	-1.86058e+08	sim_27
ZAF	0	0.99067	11.0876	4.63064e+06	0.00149765	125	0	ONE_VAC	0	-1.4609e+08	sim_27
SSD	0	0.688926	1.973	1.32356e+06	0.0120079	125	0	ONE_VAC	0	-7.5972e+07	sim_27
SDN	0	0.865185	2.52338	5.13941e+06	0.0149242	125	0	ONE_VAC	0	-2.82959e+08	sim_27
TZA	0	0.932793	3.03248	7.22983e+06	0.0173495	125	0	ONE_VAC	0	-3.27342e+08	sim_27
TGO	0	0.901865	2.83666	902804	0.0135317	125	0	ONE_VAC	0	-4.65692e+07	sim_27
TUN	0	0.996717	6.86274	929026	0.000122443	125	0	ONE_VAC	0	-1.18934e+07	sim_27
UGA	0	0.914073	2.65298	5.65064e+06	0.0155573	125	0	ONE_VAC	0	-2.46487e+08	sim_27
ZMB	0	0.895821	3.01048	2.02633e+06	0.0154949	125	0	ONE_VAC	0	-1.26632e+08	sim_27
ZWE	0	0.807441	3.86228	1.81732e+06	0.0123469	125	0	ONE_VAC	0	-2.75163e+08	sim_27
DZA	0	0.996717	6.63716	3.25227e+06	0.00475813	125	0	ONE_VAC	0	-4.36337e+07	sim_28
AGO	0	0.947667	4.40659	2.88647e+06	0.0187056	125	0	ONE_VAC	0	-1.82239e+08	sim_28
BEN	0	0.892038	3.43463	1.30306e+06	0.016165	125	0	ONE_VAC	0	-1.03379e+08	sim_28
BWA	0	0.992243	11.5598	197961	0.00530523	125	0	ONE_VAC	0	-6.00774e+06	sim_28
BFA	0	0.697411	2.73487	2.57979e+06	0.014021	125	0	ONE_VAC	0	-3.39607e+08	sim_28
BDI	0	0.653738	1.79815	1.67282e+06	0.0180055	125	0	ONE_VAC	0	-8.13984e+07	sim_28
CMR	0	0.944965	3.75559	2.4839e+06	0.0149974	125	0	ONE_VAC	0	-1.25104e+08	sim_28
CAF	0	0.729994	2.17585	579823	0.0189767	125	0	ONE_VAC	0	-4.29388e+07	sim_28
TCD	0	0.688926	2.42911	2.15697e+06	0.0204664	125	0	ONE_VAC	0	-2.45409e+08	sim_28
COD	0	0.558859	2.276	1.00333e+07	0.0210417	125	0	ONE_VAC	0	-1.35207e+09	sim_28
COG	0	0.971292	4.51296	471271	0.0139679	125	0	ONE_VAC	0	-1.74971e+07	sim_28
CIV	0	0.852287	5.01656	2.65399e+06	0.0151297	125	0	ONE_VAC	0	-4.68019e+08	sim_28
DJI	0	0.895821	6.09429	76592.6	0.00659914	125	0	ONE_VAC	0	-1.08689e+07	sim_28
EGY	0	0.993292	6.78774	1.11623e+07	0.00836727	125	0	ONE_VAC	0	-2.17431e+08	sim_28
GNQ	0	0.972739	13.1024	124311	0.0128927	125	0	ONE_VAC	0	-1.34401e+07	sim_28
ERI	0	0.74543	2.34086	377047	0.0105104	125	0	ONE_VAC	0	-2.85603e+07	sim_28
SWZ	0	0.966919	7.25791	139161	0.00869845	125	0	ONE_VAC	0	-9.16131e+06	sim_28
ETH	0	0.779125	2.7689	1.50541e+07	0.0141456	125	0	ONE_VAC	0	-1.52812e+09	sim_28
GAB	0	0.995489	12.4853	138851	0.0127538	125	0	ONE_VAC	0	-3.48398e+06	sim_28
GMB	0	0.88274	2.62159	227585	0.0126096	125	0	ONE_VAC	0	-1.18287e+07	sim_28
GHA	0	0.974114	4.82891	2.94524e+06	0.0091437	125	0	ONE_VAC	0	-1.02094e+08	sim_28
GIN	0	0.732607	3.08745	1.49207e+06	0.0130936	125	0	ONE_VAC	0	-2.19012e+08	sim_28
GNB	0	0.755393	2.59154	211493	0.0124771	125	0	ONE_VAC	0	-1.97553e+07	sim_28
KEN	0	0.96092	4.22684	6.21095e+06	0.0101326	125	0	ONE_VAC	0	-2.59841e+08	sim_28
LSO	0	0.91816	3.07626	258228	0.00255285	125	0	ONE_VAC	0	-1.07485e+07	sim_28
LBR	9.42555e+06	0.691769	2.39787	494532	0.0119038	125	1	ONE_VAC	1	-3.81688e+07	sim_28
LBY	0	0.998558	9.73645	446788	0.00351244	125	0	ONE_VAC	0	-5.37167e+06	sim_28
MWI	0	0.852287	2.35709	2.57294e+06	0.0166917	125	0	ONE_VAC	0	-1.38025e+08	sim_28
MLI	0	0.769835	2.7321	2.31777e+06	0.0190748	125	0	ONE_VAC	0	-2.55526e+08	sim_28
MRT	0	0.921109	3.83783	431807	0.0151577	125	0	ONE_VAC	0	-3.00441e+07	sim_28
MAR	0	0.984829	6.26922	3.02822e+06	0.000417698	125	0	ONE_VAC	0	-7.96601e+07	sim_28
MOZ	0	0.671573	2.16028	3.57378e+06	0.0165129	125	0	ONE_VAC	0	-3.03713e+08	sim_28
NAM	0	0.99138	7.96291	236440	0.0060987	125	0	ONE_VAC	0	-5.88353e+06	sim_28
NER	0	0.588127	2.29055	3.40308e+06	0.0298723	125	0	ONE_VAC	0	-5.03956e+08	sim_28
NGA	0	0.926716	4.33979	2.04931e+07	0.0120568	125	0	ONE_VAC	0	-1.48291e+09	sim_28
RWA	0	0.894573	2.61818	1.72692e+06	0.0143822	125	0	ONE_VAC	0	-8.30881e+07	sim_28
SEN	0	0.926716	3.6785	1.69104e+06	0.0163138	125	0	ONE_VAC	0	-1.06815e+08	sim_28
SLE	0	0.711257	2.18172	874255	0.0098823	125	0	ONE_VAC	0	-6.03197e+07	sim_28
SOM	0	0.552292	2.08727	1.76868e+06	0.0190862	125	0	ONE_VAC	0	-1.86058e+08	sim_28
ZAF	0	0.99067	11.0876	4.63064e+06	0.00149765	125	0	ONE_VAC	0	-1.4609e+08	sim_28
SSD	0	0.688926	1.973	1.32356e+06	0.0120079	125	0	ONE_VAC	0	-7.5972e+07	sim_28
SDN	0	0.865185	2.52338	5.13941e+06	0.0149242	125	0	ONE_VAC	0	-2.82959e+08	sim_28
TZA	0	0.932793	3.03248	7.22983e+06	0.0173495	125	0	ONE_VAC	0	-3.27342e+08	sim_28
TGO	0	0.901865	2.83666	902804	0.0135317	125	0	ONE_VAC	0	-4.65692e+07	sim_28
TUN	0	0.996717	6.86274	929026	0.000122443	125	0	ONE_VAC	0	-1.18934e+07	sim_28
UGA	0	0.914073	2.65298	5.65064e+06	0.0155573	125	0	ONE_VAC	0	-2.46487e+08	sim_28
ZMB	0	0.895821	3.01048	2.02633e+06	0.0154949	125	0	ONE_VAC	0	-1.26632e+08	sim_28
ZWE	0	0.807441	3.86228	1.81732e+06	0.0123469	125	0	ONE_VAC	0	-2.75163e+08	sim_28
DZA	0	0.996717	6.63716	3.25227e+06	0.00475813	125	0	ONE_VAC	0	-4.36337e+07	sim_29
AGO	0	0.947667	4.40659	2.88647e+06	0.0187056	125	0	ONE_VAC	0	-1.82239e+08	sim_29
BEN	0	0.892038	3.43463	1.30306e+06	0.016165	125	0	ONE_VAC	0	-1.03379e+08	sim_29
BWA	0	0.992243	11.5598	197961	0.00530523	125	0	ONE_VAC	0	-6.00774e+06	sim_29
BFA	0	0.697411	2.73487	2.57979e+06	0.014021	125	0	ONE_VAC	0	-3.39607e+08	sim_29
BDI	0	0.653738	1.79815	1.67282e+06	0.0180055	125	0	ONE_VAC	0	-8.13984e+07	sim_29
CMR	0	0.944965	3.75559	2.4839e+06	0.0149974	125	0	ONE_VAC	0	-1.25104e+08	sim_29
CAF	0	0.729994	2.17585	579823	0.0189767	125	0	ONE_VAC	0	-4.29388e+07	sim_29
TCD	0	0.688926	2.42911	2.15697e+06	0.0204664	125	0	ONE_VAC	0	-2.45409e+08	sim_29
COD	0	0.558859	2.276	1.00333e+07	0.0210417	125	0	ONE_VAC	0	-1.35207e+09	sim_29
COG	0	0.971292	4.51296	471271	0.0139679	125	0	ONE_VAC	0	-1.74971e+07	sim_29
CIV	0	0.852287	5.01656	2.65399e+06	0.0151297	125	0	ONE_VAC	0	-4.68019e+08	sim_29
DJI	0	0.895821	6.09429	76592.6	0.00659914	125	0	ONE_VAC	0	-1.08689e+07	sim_29
EGY	0	0.993292	6.78774	1.11623e+07	0.00836727	125	0	ONE_VAC	0	-2.17431e+08	sim_29
GNQ	0	0.972739	13.1024	124311	0.0128927	125	0	ONE_VAC	0	-1.34401e+07	sim_29
ERI	0	0.74543	2.34086	377047	0.0105104	125	0	ONE_VAC	0	-2.85603e+07	sim_29
SWZ	0	0.966919	7.25791	139161	0.00869845	125	0	ONE_VAC	0	-9.16131e+06	sim_29
ETH	0	0.779125	2.7689	1.50541e+07	0.0141456	125	0	ONE_VAC	0	-1.52812e+09	sim_29
GAB	0	0.995489	12.4853	138851	0.0127538	125	0	ONE_VAC	0	-3.48398e+06	sim_29
GMB	0	0.88274	2.62159	227585	0.0126096	125	0	ONE_VAC	0	-1.18287e+07	sim_29
GHA	0	0.974114	4.82891	2.94524e+06	0.0091437	125	0	ONE_VAC	0	-1.02094e+08	sim_29
GIN	0	0.732607	3.08745	1.49207e+06	0.0130936	125	0	ONE_VAC	0	-2.19012e+08	sim_29
GNB	0	0.755393	2.59154	211493	0.0124771	125	0	ONE_VAC	0	-1.97553e+07	sim_29
KEN	0	0.96092	4.22684	6.21095e+06	0.0101326	125	0	ONE_VAC	0	-2.59841e+08	sim_29
LSO	0	0.91816	3.07626	258228	0.00255285	125	0	ONE_VAC	0	-1.07485e+07	sim_29
LBR	0	0.691769	2.39787	494532	0.0119038	125	0	ONE_VAC	0	-4.75943e+07	sim_29
LBY	-3.24702e+06	0.998558	9.73645	446788	0.00351244	125	1	ONE_VAC	0	-8.61869e+06	sim_29
MWI	0	0.852287	2.35709	2.57294e+06	0.0166917	125	0	ONE_VAC	0	-1.38025e+08	sim_29
MLI	0	0.769835	2.7321	2.31777e+06	0.0190748	125	0	ONE_VAC	0	-2.55526e+08	sim_29
MRT	0	0.921109	3.83783	431807	0.0151577	125	0	ONE_VAC	0	-3.00441e+07	sim_29
MAR	0	0.984829	6.26922	3.02822e+06	0.000417698	125	0	ONE_VAC	0	-7.96601e+07	sim_29
MOZ	0	0.671573	2.16028	3.57378e+06	0.0165129	125	0	ONE_VAC	0	-3.03713e+08	sim_29
NAM	0	0.99138	7.96291	236440	0.0060987	125	0	ONE_VAC	0	-5.88353e+06	sim_29
NER	0	0.588127	2.29055	3.40308e+06	0.0298723	125	0	ONE_VAC	0	-5.03956e+08	sim_29
NGA	0	0.926716	4.33979	2.04931e+07	0.0120568	125	0	ONE_VAC	0	-1.48291e+09	sim_29
RWA	0	0.894573	2.61818	1.72692e+06	0.0143822	125	0	ONE_VAC	0	-8.30881e+07	sim_29
SEN	0	0.926716	3.6785	1.69104e+06	0.0163138	125	0	ONE_VAC	0	-1.06815e+08	sim_29
SLE	0	0.711257	2.18172	874255	0.0098823	125	0	ONE_VAC	0	-6.03197e+07	sim_29
SOM	0	0.552292	2.08727	1.76868e+06	0.0190862	125	0	ONE_VAC	0	-1.86058e+08	sim_29
ZAF	0	0.99067	11.0876	4.63064e+06	0.00149765	125	0	ONE_VAC	0	-1.4609e+08	sim_29
SSD	0	0.688926	1.973	1.32356e+06	0.0120079	125	0	ONE_VAC	0	-7.5972e+07	sim_29
SDN	0	0.865185	2.52338	5.13941e+06	0.0149242	125	0	ONE_VAC	0	-2.82959e+08	sim_29
TZA	0	0.932793	3.03248	7.22983e+06	0.0173495	125	0	ONE_VAC	0	-3.27342e+08	sim_29
TGO	0	0.901865	2.83666	902804	0.0135317	125	0	ONE_VAC	0	-4.65692e+07	sim_29
TUN	0	0.996717	6.86274	929026	0.000122443	125	0	ONE_VAC	0	-1.18934e+07	sim_29
UGA	0	0.914073	2.65298	5.65064e+06	0.0155573	125	0	ONE_VAC	0	-2.46487e+08	sim_29
ZMB	0	0.895821	3.01048	2.02633e+06	0.0154949	125	0	ONE_VAC	0	-1.26632e+08	sim_29
ZWE	0	0.807441	3.86228	1.81732e+06	0.0123469	125	0	ONE_VAC	0	-2.75163e+08	sim_29
DZA	0	0.996717	6.63716	3.25227e+06	0.00475813	125	0	ONE_VAC	0	-4.36337e+07	sim_30
AGO	0	0.947667	4.40659	2.88647e+06	0.0187056	125	0	ONE_VAC	0	-1.82239e+08	sim_30
BEN	0	0.892038	3.43463	1.30306e+06	0.016165	125	0	ONE_VAC	0	-1.03379e+08	sim_30
BWA	0	0.992243	11.5598	197961	0.00530523	125	0	ONE_VAC	0	-6.00774e+06	sim_30
BFA	0	0.697411	2.73487	2.57979e+06	0.014021	125	0	ONE_VAC	0	-3.39607e+08	sim_30
BDI	0	0.653738	1.79815	1.67282e+06	0.0180055	125	0	ONE_VAC	0	-8.13984e+07	sim_30
CMR	0	0.944965	3.75559	2.4839e+06	0.0149974	125	0	ONE_VAC	0	-1.25104e+08	sim_30
CAF	0	0.729994	2.17585	579823	0.0189767	125	0	ONE_VAC	0	-4.29388e+07	sim_30
TCD	0	0.688926	2.42911	2.15697e+06	0.0204664	125	0	ONE_VAC	0	-2.45409e+08	sim_30
COD	0	0.558859	2.276	1.00333e+07	0.0210417	125	0	ONE_VAC	0	-1.35207e+09	sim_30
COG	0	0.971292	4.51296	471271	0.0139679	125	0	ONE_VAC	0	-1.74971e+07	sim_30
CIV	0	0.852287	5.01656	2.65399e+06	0.0151297	125	0	ONE_VAC	0	-4.68019e+08	sim_30
DJI	0	0.895821	6.09429	76592.6	0.00659914	125	0	ONE_VAC	0	-1.08689e+07	sim_30
EGY	0	0.993292	6.78774	1.11623e+07	0.00836727	125	0	ONE_VAC	0	-2.17431e+08	sim_30
GNQ	0	0.972739	13.1024	124311	0.0128927	125	0	ONE_VAC	0	-1.34401e+07	sim_30
ERI	0	0.74543	2.34086	377047	0.0105104	125	0	ONE_VAC	0	-2.85603e+07	sim_30
SWZ	0	0.966919	7.25791	139161	0.00869845	125	0	ONE_VAC	0	-9.16131e+06	sim_30
ETH	0	0.779125	2.7689	1.50541e+07	0.0141456	125	0	ONE_VAC	0	-1.52812e+09	sim_30
GAB	0	0.995489	12.4853	138851	0.0127538	125	0	ONE_VAC	0	-3.48398e+06	sim_30
GMB	0	0.88274	2.62159	227585	0.0126096	125	0	ONE_VAC	0	-1.18287e+07	sim_30
GHA	0	0.974114	4.82891	2.94524e+06	0.0091437	125	0	ONE_VAC	0	-1.02094e+08	sim_30
GIN	0	0.732607	3.08745	1.49207e+06	0.0130936	125	0	ONE_VAC	0	-2.19012e+08	sim_30
GNB	0	0.755393	2.59154	211493	0.0124771	125	0	ONE_VAC	0	-1.97553e+07	sim_30
KEN	0	0.96092	4.22684	6.21095e+06	0.0101326	125	0	ONE_VAC	0	-2.59841e+08	sim_30
LSO	0	0.91816	3.07626	258228	0.00255285	125	0	ONE_VAC	0	-1.07485e+07	sim_30
LBR	0	0.691769	2.39787	494532	0.0119038	125	0	ONE_VAC	0	-4.75943e+07	sim_30
LBY	0	0.998558	9.73645	446788	0.00351244	125	0	ONE_VAC	0	-5.37167e+06	sim_30
MWI	2.35867e+07	0.852287	2.35709	2.57294e+06	0.0166917	125	1	ONE_VAC	1	-1.14439e+08	sim_30
MLI	0	0.769835	2.7321	2.31777e+06	0.0190748	125	0	ONE_VAC	0	-2.55526e+08	sim_30
MRT	0	0.921109	3.83783	431807	0.0151577	125	0	ONE_VAC	0	-3.00441e+07	sim_30
MAR	0	0.984829	6.26922	3.02822e+06	0.000417698	125	0	ONE_VAC	0	-7.96601e+07	sim_30
MOZ	0	0.671573	2.16028	3.57378e+06	0.0165129	125	0	ONE_VAC	0	-3.03713e+08	sim_30
NAM	0	0.99138	7.96291	236440	0.0060987	125	0	ONE_VAC	0	-5.88353e+06	sim_30
NER	0	0.588127	2.29055	3.40308e+06	0.0298723	125	0	ONE_VAC	0	-5.03956e+08	sim_30
NGA	0	0.926716	4.33979	2.04931e+07	0.0120568	125	0	ONE_VAC	0	-1.48291e+09	sim_30
RWA	0	0.894573	2.61818	1.72692e+06	0.0143822	125	0	ONE_VAC	0	-8.30881e+07	sim_30
SEN	0	0.926716	3.6785	1.69104e+06	0.0163138	125	0	ONE_VAC	0	-1.06815e+08	sim_30
SLE	0	0.711257	2.18172	874255	0.0098823	125	0	ONE_VAC	0	-6.03197e+07	sim_30
SOM	0	0.552292	2.08727	1.76868e+06	0.0190862	125	0	ONE_VAC	0	-1.86058e+08	sim_30
ZAF	0	0.99067	11.0876	4.63064e+06	0.00149765	125	0	ONE_VAC	0	-1.4609e+08	sim_30
SSD	0	0.688926	1.973	1.32356e+06	0.0120079	125	0	ONE_VAC	0	-7.5972e+07	sim_30
SDN	0	0.865185	2.52338	5.13941e+06	0.0149242	125	0	ONE_VAC	0	-2.82959e+08	sim_30
TZA	0	0.932793	3.03248	7.22983e+06	0.0173495	125	0	ONE_VAC	0	-3.27342e+08	sim_30
TGO	0	0.901865	2.83666	902804	0.0135317	125	0	ONE_VAC	0	-4.65692e+07	sim_30
TUN	0	0.996717	6.86274	929026	0.000122443	125	0	ONE_VAC	0	-1.18934e+07	sim_30
UGA	0	0.914073	2.65298	5.65064e+06	0.0155573	125	0	ONE_VAC	0	-2.46487e+08	sim_30
ZMB	0	0.895821	3.01048	2.02633e+06	0.0154949	125	0	ONE_VAC	0	-1.26632e+08	sim_30
ZWE	0	0.807441	3.86228	1.81732e+06	0.0123469	125	0	ONE_VAC	0	-2.75163e+08	sim_30
DZA	0	0.996717	6.63716	3.25227e+06	0.00475813	125	0	ONE_VAC	0	-4.36337e+07	sim_31
AGO	0	0.947667	4.40659	2.88647e+06	0.0187056	125	0	ONE_VAC	0	-1.82239e+08	sim_31
BEN	0	0.892038	3.43463	1.30306e+06	0.016165	125	0	ONE_VAC	0	-1.03379e+08	sim_31
BWA	0	0.992243	11.5598	197961	0.00530523	125	0	ONE_VAC	0	-6.00774e+06	sim_31
BFA	0	0.697411	2.73487	2.57979e+06	0.014021	125	0	ONE_VAC	0	-3.39607e+08	sim_31
BDI	0	0.653738	1.79815	1.67282e+06	0.0180055	125	0	ONE_VAC	0	-8.13984e+07	sim_31
CMR	0	0.944965	3.75559	2.4839e+06	0.0149974	125	0	ONE_VAC	0	-1.25104e+08	sim_31
CAF	0	0.729994	2.17585	579823	0.0189767	125	0	ONE_VAC	0	-4.29388e+07	sim_31
TCD	0	0.688926	2.42911	2.15697e+06	0.0204664	125	0	ONE_VAC	0	-2.45409e+08	sim_31
COD	0	0.558859	2.276	1.00333e+07	0.0210417	125	0	ONE_VAC	0	-1.35207e+09	sim_31
COG	0	0.971292	4.51296	471271	0.0139679	125	0	ONE_VAC	0	-1.74971e+07	sim_31
CIV	0	0.852287	5.01656	2.65399e+06	0.0151297	125	0	ONE_VAC	0	-4.68019e+08	sim_31
DJI	0	0.895821	6.09429	76592.6	0.00659914	125	0	ONE_VAC	0	-1.08689e+07	sim_31
EGY	0	0.993292	6.78774	1.11623e+07	0.00836727	125	0	ONE_VAC	0	-2.17431e+08	sim_31
GNQ	0	0.972739	13.1024	124311	0.0128927	125	0	ONE_VAC	0	-1.34401e+07	sim_31
ERI	0	0.74543	2.34086	377047	0.0105104	125	0	ONE_VAC	0	-2.85603e+07	sim_31
SWZ	0	0.966919	7.25791	139161	0.00869845	125	0	ONE_VAC	0	-9.16131e+06	sim_31
ETH	0	0.779125	2.7689	1.50541e+07	0.0141456	125	0	ONE_VAC	0	-1.52812e+09	sim_31
GAB	0	0.995489	12.4853	138851	0.0127538	125	0	ONE_VAC	0	-3.48398e+06	sim_31
GMB	0	0.88274	2.62159	227585	0.0126096	125	0	ONE_VAC	0	-1.18287e+07	sim_31
GHA	0	0.974114	4.82891	2.94524e+06	0.0091437	125	0	ONE_VAC	0	-1.02094e+08	sim_31
GIN	0	0.732607	3.08745	1.49207e+06	0.0130936	125	0	ONE_VAC	0	-2.19012e+08	sim_31
GNB	0	0.755393	2.59154	211493	0.0124771	125	0	ONE_VAC	0	-1.97553e+07	sim_31
KEN	0	0.96092	4.22684	6.21095e+06	0.0101326	125	0	ONE_VAC	0	-2.59841e+08	sim_31
LSO	0	0.91816	3.07626	258228	0.00255285	125	0	ONE_VAC	0	-1.07485e+07	sim_31
LBR	0	0.691769	2.39787	494532	0.0119038	125	0	ONE_VAC	0	-4.75943e+07	sim_31
LBY	0	0.998558	9.73645	446788	0.00351244	125	0	ONE_VAC	0	-5.37167e+06	sim_31
MWI	0	0.852287	2.35709	2.57294e+06	0.0166917	125	0	ONE_VAC	0	-1.38025e+08	sim_31
MLI	4.58517e+07	0.769835	2.7321	2.31777e+06	0.0190748	125	1	ONE_VAC	1	-2.09674e+08	sim_31
MRT	0	0.921109	3.83783	431807	0.0151577	125	0	ONE_VAC	0	-3.00441e+07	sim_31
MAR	0	0.984829	6.26922	3.02822e+06	0.000417698	125	0	ONE_VAC	0	-7.96601e+07	sim_31
MOZ	0	0.671573	2.16028	3.57378e+06	0.0165129	125	0	ONE_VAC	0	-3.03713e+08	sim_31
NAM	0	0.99138	7.96291	236440	0.0060987	125	0	ONE_VAC	0	-5.88353e+06	sim_31
NER	0	0.588127	2.29055	3.40308e+06	0.0298723	125	0	ONE_VAC	0	-5.03956e+08	sim_31
NGA	0	0.926716	4.33979	2.04931e+07	0.0120568	125	0	ONE_VAC	0	-1.48291e+09	sim_31
RWA	0	0.894573	2.61818	1.72692e+06	0.0143822	125	0	ONE_VAC	0	-8.30881e+07	sim_31
SEN	0	0.926716	3.6785	1.69104e+06	0.0163138	125	0	ONE_VAC	0	-1.06815e+08	sim_31
SLE	0	0.711257	2.18172	874255	0.0098823	125	0	ONE_VAC	0	-6.03197e+07	sim_31
SOM	0	0.552292	2.08727	1.76868e+06	0.0190862	125	0	ONE_VAC	0	-1.86058e+08	sim_31
ZAF	0	0.99067	11.0876	4.63064e+06	0.00149765	125	0	ONE_VAC	0	-1.4609e+08	sim_31
SSD	0	0.688926	1.973	1.32356e+06	0.0120079	125	0	ONE_VAC	0	-7.5972e+07	sim_31
SDN	0	0.865185	2.52338	5.13941e+06	0.0149242	125	0	ONE_VAC	0	-2.82959e+08	sim_31
TZA	0	0.932793	3.03248	7.22983e+06	0.0173495	125	0	ONE_VAC	0	-3.27342e+08	sim_31
TGO	0	0.901865	2.83666	902804	0.0135317	125	0	ONE_VAC	0	-4.65692e+07	sim_31
TUN	0	0.996717	6.86274	929026	0.000122443	125	0	ONE_VAC	0	-1.18934e+07	sim_31
UGA	0	0.914073	2.65298	5.65064e+06	0.0155573	125	0	ONE_VAC	0	-2.46487e+08	sim_31
ZMB	0	0.895821	3.01048	2.02633e+06	0.0154949	125	0	ONE_VAC	0	-1.26632e+08	sim_31
ZWE	0	0.807441	3.86228	1.81732e+06	0.0123469	125	0	ONE_VAC	0	-2.75163e+08	sim_31
DZA	0	0.996717	6.63716	3.25227e+06	0.00475813	125	0	ONE_VAC	0	-4.36337e+07	sim_32
AGO	0	0.947667	4.40659	2.88647e+06	0.0187056	125	0	ONE_VAC	0	-1.82239e+08	sim_32
BEN	0	0.892038	3.43463	1.30306e+06	0.016165	125	0	ONE_VAC	0	-1.03379e+08	sim_32
BWA	0	0.992243	11.5598	197961	0.00530523	125	0	ONE_VAC	0	-6.00774e+06	sim_32
BFA	0	0.697411	2.73487	2.57979e+06	0.014021	125	0	ONE_VAC	0	-3.39607e+08	sim_32
BDI	0	0.653738	1.79815	1.67282e+06	0.0180055	125	0	ONE_VAC	0	-8.13984e+07	sim_32
CMR	0	0.944965	3.75559	2.4839e+06	0.0149974	125	0	ONE_VAC	0	-1.25104e+08	sim_32
CAF	0	0.729994	2.17585	579823	0.0189767	125	0	ONE_VAC	0	-4.29388e+07	sim_32
TCD	0	0.688926	2.42911	2.15697e+06	0.0204664	125	0	ONE_VAC	0	-2.45409e+08	sim_32
COD	0	0.558859	2.276	1.00333e+07	0.0210417	125	0	ONE_VAC	0	-1.35207e+09	sim_32
COG	0	0.971292	4.51296	471271	0.0139679	125	0	ONE_VAC	0	-1.74971e+07	sim_32
CIV	0	0.852287	5.01656	2.65399e+06	0.0151297	125	0	ONE_VAC	0	-4.68019e+08	sim_32
DJI	0	0.895821	6.09429	76592.6	0.00659914	125	0	ONE_VAC	0	-1.08689e+07	sim_32
EGY	0	0.993292	6.78774	1.11623e+07	0.00836727	125	0	ONE_VAC	0	-2.17431e+08	sim_32
GNQ	0	0.972739	13.1024	124311	0.0128927	125	0	ONE_VAC	0	-1.34401e+07	sim_32
ERI	0	0.74543	2.34086	377047	0.0105104	125	0	ONE_VAC	0	-2.85603e+07	sim_32
SWZ	0	0.966919	7.25791	139161	0.00869845	125	0	ONE_VAC	0	-9.16131e+06	sim_32
ETH	0	0.779125	2.7689	1.50541e+07	0.0141456	125	0	ONE_VAC	0	-1.52812e+09	sim_32
GAB	0	0.995489	12.4853	138851	0.0127538	125	0	ONE_VAC	0	-3.48398e+06	sim_32
GMB	0	0.88274	2.62159	227585	0.0126096	125	0	ONE_VAC	0	-1.18287e+07	sim_32
GHA	0	0.974114	4.82891	2.94524e+06	0.0091437	125	0	ONE_VAC	0	-1.02094e+08	sim_32
GIN	0	0.732607	3.08745	1.49207e+06	0.0130936	125	0	ONE_VAC	0	-2.19012e+08	sim_32
GNB	0	0.755393	2.59154	211493	0.0124771	125	0	ONE_VAC	0	-1.97553e+07	sim_32
KEN	0	0.96092	4.22684	6.21095e+06	0.0101326	125	0	ONE_VAC	0	-2.59841e+08	sim_32
LSO	0	0.91816	3.07626	258228	0.00255285	125	0	ONE_VAC	0	-1.07485e+07	sim_32
LBR	0	0.691769	2.39787	494532	0.0119038	125	0	ONE_VAC	0	-4.75943e+07	sim_32
LBY	0	0.998558	9.73645	446788	0.00351244	125	0	ONE_VAC	0	-5.37167e+06	sim_32
MWI	0	0.852287	2.35709	2.57294e+06	0.0166917	125	0	ONE_VAC	0	-1.38025e+08	sim_32
MLI	0	0.769835	2.7321	2.31777e+06	0.0190748	125	0	ONE_VAC	0	-2.55526e+08	sim_32
MRT	4.77777e+06	0.921109	3.83783	431807	0.0151577	125	1	ONE_VAC	1	-2.52663e+07	sim_32
MAR	0	0.984829	6.26922	3.02822e+06	0.000417698	125	0	ONE_VAC	0	-7.96601e+07	sim_32
MOZ	0	0.671573	2.16028	3.57378e+06	0.0165129	125	0	ONE_VAC	0	-3.03713e+08	sim_32
NAM	0	0.99138	7.96291	236440	0.0060987	125	0	ONE_VAC	0	-5.88353e+06	sim_32
NER	0	0.588127	2.29055	3.40308e+06	0.0298723	125	0	ONE_VAC	0	-5.03956e+08	sim_32
NGA	0	0.926716	4.33979	2.04931e+07	0.0120568	125	0	ONE_VAC	0	-1.48291e+09	sim_32
RWA	0	0.894573	2.61818	1.72692e+06	0.0143822	125	0	ONE_VAC	0	-8.30881e+07	sim_32
SEN	0	0.926716	3.6785	1.69104e+06	0.0163138	125	0	ONE_VAC	0	-1.06815e+08	sim_32
SLE	0	0.711257	2.18172	874255	0.0098823	125	0	ONE_VAC	0	-6.03197e+07	sim_32
SOM	0	0.552292	2.08727	1.76868e+06	0.0190862	125	0	ONE_VAC	0	-1.86058e+08	sim_32
ZAF	0	0.99067	11.0876	4.63064e+06	0.00149765	125	0	ONE_VAC	0	-1.4609e+08	sim_32
SSD	0	0.688926	1.973	1.32356e+06	0.0120079	125	0	ONE_VAC	0	-7.5972e+07	sim_32
SDN	0	0.865185	2.52338	5.13941e+06	0.0149242	125	0	ONE_VAC	0	-2.82959e+08	sim_32
TZA	0	0.932793	3.03248	7.22983e+06	0.0173495	125	0	ONE_VAC	0	-3.27342e+08	sim_32
TGO	0	0.901865	2.83666	902804	0.0135317	125	0	ONE_VAC	0	-4.65692e+07	sim_32
TUN	0	0.996717	6.86274	929026	0.000122443	125	0	ONE_VAC	0	-1.18934e+07	sim_32
UGA	0	0.914073	2.65298	5.65064e+06	0.0155573	125	0	ONE_VAC	0	-2.46487e+08	sim_32
ZMB	0	0.895821	3.01048	2.02633e+06	0.0154949	125	0	ONE_VAC	0	-1.26632e+08	sim_32
ZWE	0	0.807441	3.86228	1.81732e+06	0.0123469	125	0	ONE_VAC	0	-2.75163e+08	sim_32
DZA	0	0.996717	6.63716	3.25227e+06	0.00475813	125	0	ONE_VAC	0	-4.36337e+07	sim_33
AGO	0	0.947667	4.40659	2.88647e+06	0.0187056	125	0	ONE_VAC	0	-1.82239e+08	sim_33
BEN	0	0.892038	3.43463	1.30306e+06	0.016165	125	0	ONE_VAC	0	-1.03379e+08	sim_33
BWA	0	0.992243	11.5598	197961	0.00530523	125	0	ONE_VAC	0	-6.00774e+06	sim_33
BFA	0	0.697411	2.73487	2.57979e+06	0.014021	125	0	ONE_VAC	0	-3.39607e+08	sim_33
BDI	0	0.653738	1.79815	1.67282e+06	0.0180055	125	0	ONE_VAC	0	-8.13984e+07	sim_33
CMR	0	0.944965	3.75559	2.4839e+06	0.0149974	125	0	ONE_VAC	0	-1.25104e+08	sim_33
CAF	0	0.729994	2.17585	579823	0.0189767	125	0	ONE_VAC	0	-4.29388e+07	sim_33
TCD	0	0.688926	2.42911	2.15697e+06	0.0204664	125	0	ONE_VAC	0	-2.45409e+08	sim_33
COD	0	0.558859	2.276	1.00333e+07	0.0210417	125	0	ONE_VAC	0	-1.35207e+09	sim_33
COG	0	0.971292	4.51296	471271	0.0139679	125	0	ONE_VAC	0	-1.74971e+07	sim_33
CIV	0	0.852287	5.01656	2.65399e+06	0.0151297	125	0	ONE_VAC	0	-4.68019e+08	sim_33
DJI	0	0.895821	6.09429	76592.6	0.00659914	125	0	ONE_VAC	0	-1.08689e+07	sim_33
EGY	0	0.993292	6.78774	1.11623e+07	0.00836727	125	0	ONE_VAC	0	-2.17431e+08	sim_33
GNQ	0	0.972739	13.1024	124311	0.0128927	125	0	ONE_VAC	0	-1.34401e+07	sim_33
ERI	0	0.74543	2.34086	377047	0.0105104	125	0	ONE_VAC	0	-2.85603e+07	sim_33
SWZ	0	0.966919	7.25791	139161	0.00869845	125	0	ONE_VAC	0	-9.16131e+06	sim_33
ETH	0	0.779125	2.7689	1.50541e+07	0.0141456	125	0	ONE_VAC	0	-1.52812e+09	sim_33
GAB	0	0.995489	12.4853	138851	0.0127538	125	0	ONE_VAC	0	-3.48398e+06	sim_33
GMB	0	0.88274	2.62159	227585	0.0126096	125	0	ONE_VAC	0	-1.18287e+07	sim_33
GHA	0	0.974114	4.82891	2.94524e+06	0.0091437	125	0	ONE_VAC	0	-1.02094e+08	sim_33
GIN	0	0.732607	3.08745	1.49207e+06	0.0130936	125	0	ONE_VAC	0	-2.19012e+08	sim_33
GNB	0	0.755393	2.59154	211493	0.0124771	125	0	ONE_VAC	0	-1.97553e+07	sim_33
KEN	0	0.96092	4.22684	6.21095e+06	0.0101326	125	0	ONE_VAC	0	-2.59841e+08	sim_33
LSO	0	0.91816	3.07626	258228	0.00255285	125	0	ONE_VAC	0	-1.07485e+07	sim_33
LBR	0	0.691769	2.39787	494532	0.0119038	125	0	ONE_VAC	0	-4.75943e+07	sim_33
LBY	0	0.998558	9.73645	446788	0.00351244	125	0	ONE_VAC	0	-5.37167e+06	sim_33
MWI	0	0.852287	2.35709	2.57294e+06	0.0166917	125	0	ONE_VAC	0	-1.38025e+08	sim_33
MLI	0	0.769835	2.7321	2.31777e+06	0.0190748	125	0	ONE_VAC	0	-2.55526e+08	sim_33
MRT	0	0.921109	3.83783	431807	0.0151577	125	0	ONE_VAC	0	-3.00441e+07	sim_33
MAR	694421	0.984829	6.26922	3.02822e+06	0.000417698	125	1	ONE_VAC	1	-7.89657e+07	sim_33
MOZ	0	0.671573	2.16028	3.57378e+06	0.0165129	125	0	ONE_VAC	0	-3.03713e+08	sim_33
NAM	0	0.99138	7.96291	236440	0.0060987	125	0	ONE_VAC	0	-5.88353e+06	sim_33
NER	0	0.588127	2.29055	3.40308e+06	0.0298723	125	0	ONE_VAC	0	-5.03956e+08	sim_33
NGA	0	0.926716	4.33979	2.04931e+07	0.0120568	125	0	ONE_VAC	0	-1.48291e+09	sim_33
RWA	0	0.894573	2.61818	1.72692e+06	0.0143822	125	0	ONE_VAC	0	-8.30881e+07	sim_33
SEN	0	0.926716	3.6785	1.69104e+06	0.0163138	125	0	ONE_VAC	0	-1.06815e+08	sim_33
SLE	0	0.711257	2.18172	874255	0.0098823	125	0	ONE_VAC	0	-6.03197e+07	sim_33
SOM	0	0.552292	2.08727	1.76868e+06	0.0190862	125	0	ONE_VAC	0	-1.86058e+08	sim_33
ZAF	0	0.99067	11.0876	4.63064e+06	0.00149765	125	0	ONE_VAC	0	-1.4609e+08	sim_33
SSD	0	0.688926	1.973	1.32356e+06	0.0120079	125	0	ONE_VAC	0	-7.5972e+07	sim_33
SDN	0	0.865185	2.52338	5.13941e+06	0.0149242	125	0	ONE_VAC	0	-2.82959e+08	sim_33
TZA	0	0.932793	3.03248	7.22983e+06	0.0173495	125	0	ONE_VAC	0	-3.27342e+08	sim_33
TGO	0	0.901865	2.83666	902804	0.0135317	125	0	ONE_VAC	0	-4.65692e+07	sim_33
TUN	0	0.996717	6.86274	929026	0.000122443	125	0	ONE_VAC	0	-1.18934e+07	sim_33
UGA	0	0.914073	2.65298	5.65064e+06	0.0155573	125	0	ONE_VAC	0	-2.46487e+08	sim_33
ZMB	0	0.895821	3.01048	2.02633e+06	0.0154949	125	0	ONE_VAC	0	-1.26632e+08	sim_33
ZWE	0	0.807441	3.86228	1.81732e+06	0.0123469	125	0	ONE_VAC	0	-2.75163e+08	sim_33
DZA	0	0.996717	6.63716	3.25227e+06	0.00475813	125	0	ONE_VAC	0	-4.36337e+07	sim_34
AGO	0	0.947667	4.40659	2.88647e+06	0.0187056	125	0	ONE_VAC	0	-1.82239e+08	sim_34
BEN	0	0.892038	3.43463	1.30306e+06	0.016165	125	0	ONE_VAC	0	-1.03379e+08	sim_34
BWA	0	0.992243	11.5598	197961	0.00530523	125	0	ONE_VAC	0	-6.00774e+06	sim_34
BFA	0	0.697411	2.73487	2.57979e+06	0.014021	125	0	ONE_VAC	0	-3.39607e+08	sim_34
BDI	0	0.653738	1.79815	1.67282e+06	0.0180055	125	0	ONE_VAC	0	-8.13984e+07	sim_34
CMR	0	0.944965	3.75559	2.4839e+06	0.0149974	125	0	ONE_VAC	0	-1.25104e+08	sim_34
CAF	0	0.729994	2.17585	579823	0.0189767	125	0	ONE_VAC	0	-4.29388e+07	sim_34
TCD	0	0.688926	2.42911	2.15697e+06	0.0204664	125	0	ONE_VAC	0	-2.45409e+08	sim_34
COD	0	0.558859	2.276	1.00333e+07	0.0210417	125	0	ONE_VAC	0	-1.35207e+09	sim_34
COG	0	0.971292	4.51296	471271	0.0139679	125	0	ONE_VAC	0	-1.74971e+07	sim_34
CIV	0	0.852287	5.01656	2.65399e+06	0.0151297	125	0	ONE_VAC	0	-4.68019e+08	sim_34
DJI	0	0.895821	6.09429	76592.6	0.00659914	125	0	ONE_VAC	0	-1.08689e+07	sim_34
EGY	0	0.993292	6.78774	1.11623e+07	0.00836727	125	0	ONE_VAC	0	-2.17431e+08	sim_34
GNQ	0	0.972739	13.1024	124311	0.0128927	125	0	ONE_VAC	0	-1.34401e+07	sim_34
ERI	0	0.74543	2.34086	377047	0.0105104	125	0	ONE_VAC	0	-2.85603e+07	sim_34
SWZ	0	0.966919	7.25791	139161	0.00869845	125	0	ONE_VAC	0	-9.16131e+06	sim_34
ETH	0	0.779125	2.7689	1.50541e+07	0.0141456	125	0	ONE_VAC	0	-1.52812e+09	sim_34
GAB	0	0.995489	12.4853	138851	0.0127538	125	0	ONE_VAC	0	-3.48398e+06	sim_34
GMB	0	0.88274	2.62159	227585	0.0126096	125	0	ONE_VAC	0	-1.18287e+07	sim_34
GHA	0	0.974114	4.82891	2.94524e+06	0.0091437	125	0	ONE_VAC	0	-1.02094e+08	sim_34
GIN	0	0.732607	3.08745	1.49207e+06	0.0130936	125	0	ONE_VAC	0	-2.19012e+08	sim_34
GNB	0	0.755393	2.59154	211493	0.0124771	125	0	ONE_VAC	0	-1.97553e+07	sim_34
KEN	0	0.96092	4.22684	6.21095e+06	0.0101326	125	0	ONE_VAC	0	-2.59841e+08	sim_34
LSO	0	0.91816	3.07626	258228	0.00255285	125	0	ONE_VAC	0	-1.07485e+07	sim_34
LBR	0	0.691769	2.39787	494532	0.0119038	125	0	ONE_VAC	0	-4.75943e+07	sim_34
LBY	0	0.998558	9.73645	446788	0.00351244	125	0	ONE_VAC	0	-5.37167e+06	sim_34
MWI	0	0.852287	2.35709	2.57294e+06	0.0166917	125	0	ONE_VAC	0	-1.38025e+08	sim_34
MLI	0	0.769835	2.7321	2.31777e+06	0.0190748	125	0	ONE_VAC	0	-2.55526e+08	sim_34
MRT	0	0.921109	3.83783	431807	0.0151577	125	0	ONE_VAC	0	-3.00441e+07	sim_34
MAR	0	0.984829	6.26922	3.02822e+06	0.000417698	125	0	ONE_VAC	0	-7.96601e+07	sim_34
MOZ	5.67782e+07	0.671573	2.16028	3.57378e+06	0.0165129	125	1	ONE_VAC	1	-2.46935e+08	sim_34
NAM	0	0.99138	7.96291	236440	0.0060987	125	0	ONE_VAC	0	-5.88353e+06	sim_34
NER	0	0.588127	2.29055	3.40308e+06	0.0298723	125	0	ONE_VAC	0	-5.03956e+08	sim_34
NGA	0	0.926716	4.33979	2.04931e+07	0.0120568	125	0	ONE_VAC	0	-1.48291e+09	sim_34
RWA	0	0.894573	2.61818	1.72692e+06	0.0143822	125	0	ONE_VAC	0	-8.30881e+07	sim_34
SEN	0	0.926716	3.6785	1.69104e+06	0.0163138	125	0	ONE_VAC	0	-1.06815e+08	sim_34
SLE	0	0.711257	2.18172	874255	0.0098823	125	0	ONE_VAC	0	-6.03197e+07	sim_34
SOM	0	0.552292	2.08727	1.76868e+06	0.0190862	125	0	ONE_VAC	0	-1.86058e+08	sim_34
ZAF	0	0.99067	11.0876	4.63064e+06	0.00149765	125	0	ONE_VAC	0	-1.4609e+08	sim_34
SSD	0	0.688926	1.973	1.32356e+06	0.0120079	125	0	ONE_VAC	0	-7.5972e+07	sim_34
SDN	0	0.865185	2.52338	5.13941e+06	0.0149242	125	0	ONE_VAC	0	-2.82959e+08	sim_34
TZA	0	0.932793	3.03248	7.22983e+06	0.0173495	125	0	ONE_VAC	0	-3.27342e+08	sim_34
TGO	0	0.901865	2.83666	902804	0.0135317	125	0	ONE_VAC	0	-4.65692e+07	sim_34
TUN	0	0.996717	6.86274	929026	0.000122443	125	0	ONE_VAC	0	-1.18934e+07	sim_34
UGA	0	0.914073	2.65298	5.65064e+06	0.0155573	125	0	ONE_VAC	0	-2.46487e+08	sim_34
ZMB	0	0.895821	3.01048	2.02633e+06	0.0154949	125	0	ONE_VAC	0	-1.26632e+08	sim_34
ZWE	0	0.807441	3.86228	1.81732e+06	0.0123469	125	0	ONE_VAC	0	-2.75163e+08	sim_34
DZA	0	0.996717	6.63716	3.25227e+06	0.00475813	125	0	ONE_VAC	0	-4.36337e+07	sim_35
AGO	0	0.947667	4.40659	2.88647e+06	0.0187056	125	0	ONE_VAC	0	-1.82239e+08	sim_35
BEN	0	0.892038	3.43463	1.30306e+06	0.016165	125	0	ONE_VAC	0	-1.03379e+08	sim_35
BWA	0	0.992243	11.5598	197961	0.00530523	125	0	ONE_VAC	0	-6.00774e+06	sim_35
BFA	0	0.697411	2.73487	2.57979e+06	0.014021	125	0	ONE_VAC	0	-3.39607e+08	sim_35
BDI	0	0.653738	1.79815	1.67282e+06	0.0180055	125	0	ONE_VAC	0	-8.13984e+07	sim_35
CMR	0	0.944965	3.75559	2.4839e+06	0.0149974	125	0	ONE_VAC	0	-1.25104e+08	sim_35
CAF	0	0.729994	2.17585	579823	0.0189767	125	0	ONE_VAC	0	-4.29388e+07	sim_35
TCD	0	0.688926	2.42911	2.15697e+06	0.0204664	125	0	ONE_VAC	0	-2.45409e+08	sim_35
COD	0	0.558859	2.276	1.00333e+07	0.0210417	125	0	ONE_VAC	0	-1.35207e+09	sim_35
COG	0	0.971292	4.51296	471271	0.0139679	125	0	ONE_VAC	0	-1.74971e+07	sim_35
CIV	0	0.852287	5.01656	2.65399e+06	0.0151297	125	0	ONE_VAC	0	-4.68019e+08	sim_35
DJI	0	0.895821	6.09429	76592.6	0.00659914	125	0	ONE_VAC	0	-1.08689e+07	sim_35
EGY	0	0.993292	6.78774	1.11623e+07	0.00836727	125	0	ONE_VAC	0	-2.17431e+08	sim_35
GNQ	0	0.972739	13.1024	124311	0.0128927	125	0	ONE_VAC	0	-1.34401e+07	sim_35
ERI	0	0.74543	2.34086	377047	0.0105104	125	0	ONE_VAC	0	-2.85603e+07	sim_35
SWZ	0	0.966919	7.25791	139161	0.00869845	125	0	ONE_VAC	0	-9.16131e+06	sim_35
ETH	0	0.779125	2.7689	1.50541e+07	0.0141456	125	0	ONE_VAC	0	-1.52812e+09	sim_35
GAB	0	0.995489	12.4853	138851	0.0127538	125	0	ONE_VAC	0	-3.48398e+06	sim_35
GMB	0	0.88274	2.62159	227585	0.0126096	125	0	ONE_VAC	0	-1.18287e+07	sim_35
GHA	0	0.974114	4.82891	2.94524e+06	0.0091437	125	0	ONE_VAC	0	-1.02094e+08	sim_35
GIN	0	0.732607	3.08745	1.49207e+06	0.0130936	125	0	ONE_VAC	0	-2.19012e+08	sim_35
GNB	0	0.755393	2.59154	211493	0.0124771	125	0	ONE_VAC	0	-1.97553e+07	sim_35
KEN	0	0.96092	4.22684	6.21095e+06	0.0101326	125	0	ONE_VAC	0	-2.59841e+08	sim_35
LSO	0	0.91816	3.07626	258228	0.00255285	125	0	ONE_VAC	0	-1.07485e+07	sim_35
LBR	0	0.691769	2.39787	494532	0.0119038	125	0	ONE_VAC	0	-4.75943e+07	sim_35
LBY	0	0.998558	9.73645	446788	0.00351244	125	0	ONE_VAC	0	-5.37167e+06	sim_35
MWI	0	0.852287	2.35709	2.57294e+06	0.0166917	125	0	ONE_VAC	0	-1.38025e+08	sim_35
MLI	0	0.769835	2.7321	2.31777e+06	0.0190748	125	0	ONE_VAC	0	-2.55526e+08	sim_35
MRT	0	0.921109	3.83783	431807	0.0151577	125	0	ONE_VAC	0	-3.00441e+07	sim_35
MAR	0	0.984829	6.26922	3.02822e+06	0.000417698	125	0	ONE_VAC	0	-7.96601e+07	sim_35
MOZ	0	0.671573	2.16028	3.57378e+06	0.0165129	125	0	ONE_VAC	0	-3.03713e+08	sim_35
NAM	-559172	0.99138	7.96291	236440	0.0060987	125	1	ONE_VAC	0	-6.44271e+06	sim_35
NER	0	0.588127	2.29055	3.40308e+06	0.0298723	125	0	ONE_VAC	0	-5.03956e+08	sim_35
NGA	0	0.926716	4.33979	2.04931e+07	0.0120568	125	0	ONE_VAC	0	-1.48291e+09	sim_35
RWA	0	0.894573	2.61818	1.72692e+06	0.0143822	125	0	ONE_VAC	0	-8.30881e+07	sim_35
SEN	0	0.926716	3.6785	1.69104e+06	0.0163138	125	0	ONE_VAC	0	-1.06815e+08	sim_35
SLE	0	0.711257	2.18172	874255	0.0098823	125	0	ONE_VAC	0	-6.03197e+07	sim_35
SOM	0	0.552292	2.08727	1.76868e+06	0.0190862	125	0	ONE_VAC	0	-1.86058e+08	sim_35
ZAF	0	0.99067	11.0876	4.63064e+06	0.00149765	125	0	ONE_VAC	0	-1.4609e+08	sim_35
SSD	0	0.688926	1.973	1.32356e+06	0.0120079	125	0	ONE_VAC	0	-7.5972e+07	sim_35
SDN	0	0.865185	2.52338	5.13941e+06	0.0149242	125	0	ONE_VAC	0	-2.82959e+08	sim_35
TZA	0	0.932793	3.03248	7.22983e+06	0.0173495	125	0	ONE_VAC	0	-3.27342e+08	sim_35
TGO	0	0.901865	2.83666	902804	0.0135317	125	0	ONE_VAC	0	-4.65692e+07	sim_35
TUN	0	0.996717	6.86274	929026	0.000122443	125	0	ONE_VAC	0	-1.18934e+07	sim_35
UGA	0	0.914073	2.65298	5.65064e+06	0.0155573	125	0	ONE_VAC	0	-2.46487e+08	sim_35
ZMB	0	0.895821	3.01048	2.02633e+06	0.0154949	125	0	ONE_VAC	0	-1.26632e+08	sim_35
ZWE	0	0.807441	3.86228	1.81732e+06	0.0123469	125	0	ONE_VAC	0	-2.75163e+08	sim_35
DZA	0	0.996717	6.63716	3.25227e+06	0.00475813	125	0	ONE_VAC	0	-4.36337e+07	sim_36
AGO	0	0.947667	4.40659	2.88647e+06	0.0187056	125	0	ONE_VAC	0	-1.82239e+08	sim_36
BEN	0	0.892038	3.43463	1.30306e+06	0.016165	125	0	ONE_VAC	0	-1.03379e+08	sim_36
BWA	0	0.992243	11.5598	197961	0.00530523	125	0	ONE_VAC	0	-6.00774e+06	sim_36
BFA	0	0.697411	2.73487	2.57979e+06	0.014021	125	0	ONE_VAC	0	-3.39607e+08	sim_36
BDI	0	0.653738	1.79815	1.67282e+06	0.0180055	125	0	ONE_VAC	0	-8.13984e+07	sim_36
CMR	0	0.944965	3.75559	2.4839e+06	0.0149974	125	0	ONE_VAC	0	-1.25104e+08	sim_36
CAF	0	0.729994	2.17585	579823	0.0189767	125	0	ONE_VAC	0	-4.29388e+07	sim_36
TCD	0	0.688926	2.42911	2.15697e+06	0.0204664	125	0	ONE_VAC	0	-2.45409e+08	sim_36
COD	0	0.558859	2.276	1.00333e+07	0.0210417	125	0	ONE_VAC	0	-1.35207e+09	sim_36
COG	0	0.971292	4.51296	471271	0.0139679	125	0	ONE_VAC	0	-1.74971e+07	sim_36
CIV	0	0.852287	5.01656	2.65399e+06	0.0151297	125	0	ONE_VAC	0	-4.68019e+08	sim_36
DJI	0	0.895821	6.09429	76592.6	0.00659914	125	0	ONE_VAC	0	-1.08689e+07	sim_36
EGY	0	0.993292	6.78774	1.11623e+07	0.00836727	125	0	ONE_VAC	0	-2.17431e+08	sim_36
GNQ	0	0.972739	13.1024	124311	0.0128927	125	0	ONE_VAC	0	-1.34401e+07	sim_36
ERI	0	0.74543	2.34086	377047	0.0105104	125	0	ONE_VAC	0	-2.85603e+07	sim_36
SWZ	0	0.966919	7.25791	139161	0.00869845	125	0	ONE_VAC	0	-9.16131e+06	sim_36
ETH	0	0.779125	2.7689	1.50541e+07	0.0141456	125	0	ONE_VAC	0	-1.52812e+09	sim_36
GAB	0	0.995489	12.4853	138851	0.0127538	125	0	ONE_VAC	0	-3.48398e+06	sim_36
GMB	0	0.88274	2.62159	227585	0.0126096	125	0	ONE_VAC	0	-1.18287e+07	sim_36
GHA	0	0.974114	4.82891	2.94524e+06	0.0091437	125	0	ONE_VAC	0	-1.02094e+08	sim_36
GIN	0	0.732607	3.08745	1.49207e+06	0.0130936	125	0	ONE_VAC	0	-2.19012e+08	sim_36
GNB	0	0.755393	2.59154	211493	0.0124771	125	0	ONE_VAC	0	-1.97553e+07	sim_36
KEN	0	0.96092	4.22684	6.21095e+06	0.0101326	125	0	ONE_VAC	0	-2.59841e+08	sim_36
LSO	0	0.91816	3.07626	258228	0.00255285	125	0	ONE_VAC	0	-1.07485e+07	sim_36
LBR	0	0.691769	2.39787	494532	0.0119038	125	0	ONE_VAC	0	-4.75943e+07	sim_36
LBY	0	0.998558	9.73645	446788	0.00351244	125	0	ONE_VAC	0	-5.37167e+06	sim_36
MWI	0	0.852287	2.35709	2.57294e+06	0.0166917	125	0	ONE_VAC	0	-1.38025e+08	sim_36
MLI	0	0.769835	2.7321	2.31777e+06	0.0190748	125	0	ONE_VAC	0	-2.55526e+08	sim_36
MRT	0	0.921109	3.83783	431807	0.0151577	125	0	ONE_VAC	0	-3.00441e+07	sim_36
MAR	0	0.984829	6.26922	3.02822e+06	0.000417698	125	0	ONE_VAC	0	-7.96601e+07	sim_36
MOZ	0	0.671573	2.16028	3.57378e+06	0.0165129	125	0	ONE_VAC	0	-3.03713e+08	sim_36
NAM	0	0.99138	7.96291	236440	0.0060987	125	0	ONE_VAC	0	-5.88353e+06	sim_36
NER	8.20592e+07	0.588127	2.29055	3.40308e+06	0.0298723	125	1	ONE_VAC	1	-4.21897e+08	sim_36
NGA	0	0.926716	4.33979	2.04931e+07	0.0120568	125	0	ONE_VAC	0	-1.48291e+09	sim_36
RWA	0	0.894573	2.61818	1.72692e+06	0.0143822	125	0	ONE_VAC	0	-8.30881e+07	sim_36
SEN	0	0.926716	3.6785	1.69104e+06	0.0163138	125	0	ONE_VAC	0	-1.06815e+08	sim_36
SLE	0	0.711257	2.18172	874255	0.0098823	125	0	ONE_VAC	0	-6.03197e+07	sim_36
SOM	0	0.552292	2.08727	1.76868e+06	0.0190862	125	0	ONE_VAC	0	-1.86058e+08	sim_36
ZAF	0	0.99067	11.0876	4.63064e+06	0.00149765	125	0	ONE_VAC	0	-1.4609e+08	sim_36
SSD	0	0.688926	1.973	1.32356e+06	0.0120079	125	0	ONE_VAC	0	-7.5972e+07	sim_36
SDN	0	0.865185	2.52338	5.13941e+06	0.0149242	125	0	ONE_VAC	0	-2.82959e+08	sim_36
TZA	0	0.932793	3.03248	7.22983e+06	0.0173495	125	0	ONE_VAC	0	-3.27342e+08	sim_36
TGO	0	0.901865	2.83666	902804	0.0135317	125	0	ONE_VAC	0	-4.65692e+07	sim_36
TUN	0	0.996717	6.86274	929026	0.000122443	125	0	ONE_VAC	0	-1.18934e+07	sim_36
UGA	0	0.914073	2.65298	5.65064e+06	0.0155573	125	0	ONE_VAC	0	-2.46487e+08	sim_36
ZMB	0	0.895821	3.01048	2.02633e+06	0.0154949	125	0	ONE_VAC	0	-1.26632e+08	sim_36
ZWE	0	0.807441	3.86228	1.81732e+06	0.0123469	125	0	ONE_VAC	0	-2.75163e+08	sim_36
DZA	0	0.996717	6.63716	3.25227e+06	0.00475813	125	0	ONE_VAC	0	-4.36337e+07	sim_37
AGO	0	0.947667	4.40659	2.88647e+06	0.0187056	125	0	ONE_VAC	0	-1.82239e+08	sim_37
BEN	0	0.892038	3.43463	1.30306e+06	0.016165	125	0	ONE_VAC	0	-1.03379e+08	sim_37
BWA	0	0.992243	11.5598	197961	0.00530523	125	0	ONE_VAC	0	-6.00774e+06	sim_37
BFA	0	0.697411	2.73487	2.57979e+06	0.014021	125	0	ONE_VAC	0	-3.39607e+08	sim_37
BDI	0	0.653738	1.79815	1.67282e+06	0.0180055	125	0	ONE_VAC	0	-8.13984e+07	sim_37
CMR	0	0.944965	3.75559	2.4839e+06	0.0149974	125	0	ONE_VAC	0	-1.25104e+08	sim_37
CAF	0	0.729994	2.17585	579823	0.0189767	125	0	ONE_VAC	0	-4.29388e+07	sim_37
TCD	0	0.688926	2.42911	2.15697e+06	0.0204664	125	0	ONE_VAC	0	-2.45409e+08	sim_37
COD	0	0.558859	2.276	1.00333e+07	0.0210417	125	0	ONE_VAC	0	-1.35207e+09	sim_37
COG	0	0.971292	4.51296	471271	0.0139679	125	0	ONE_VAC	0	-1.74971e+07	sim_37
CIV	0	0.852287	5.01656	2.65399e+06	0.0151297	125	0	ONE_VAC	0	-4.68019e+08	sim_37
DJI	0	0.895821	6.09429	76592.6	0.00659914	125	0	ONE_VAC	0	-1.08689e+07	sim_37
EGY	0	0.993292	6.78774	1.11623e+07	0.00836727	125	0	ONE_VAC	0	-2.17431e+08	sim_37
GNQ	0	0.972739	13.1024	124311	0.0128927	125	0	ONE_VAC	0	-1.34401e+07	sim_37
ERI	0	0.74543	2.34086	377047	0.0105104	125	0	ONE_VAC	0	-2.85603e+07	sim_37
SWZ	0	0.966919	7.25791	139161	0.00869845	125	0	ONE_VAC	0	-9.16131e+06	sim_37
ETH	0	0.779125	2.7689	1.50541e+07	0.0141456	125	0	ONE_VAC	0	-1.52812e+09	sim_37
GAB	0	0.995489	12.4853	138851	0.0127538	125	0	ONE_VAC	0	-3.48398e+06	sim_37
GMB	0	0.88274	2.62159	227585	0.0126096	125	0	ONE_VAC	0	-1.18287e+07	sim_37
GHA	0	0.974114	4.82891	2.94524e+06	0.0091437	125	0	ONE_VAC	0	-1.02094e+08	sim_37
GIN	0	0.732607	3.08745	1.49207e+06	0.0130936	125	0	ONE_VAC	0	-2.19012e+08	sim_37
GNB	0	0.755393	2.59154	211493	0.0124771	125	0	ONE_VAC	0	-1.97553e+07	sim_37
KEN	0	0.96092	4.22684	6.21095e+06	0.0101326	125	0	ONE_VAC	0	-2.59841e+08	sim_37
LSO	0	0.91816	3.07626	258228	0.00255285	125	0	ONE_VAC	0	-1.07485e+07	sim_37
LBR	0	0.691769	2.39787	494532	0.0119038	125	0	ONE_VAC	0	-4.75943e+07	sim_37
LBY	0	0.998558	9.73645	446788	0.00351244	125	0	ONE_VAC	0	-5.37167e+06	sim_37
MWI	0	0.852287	2.35709	2.57294e+06	0.0166917	125	0	ONE_VAC	0	-1.38025e+08	sim_37
MLI	0	0.769835	2.7321	2.31777e+06	0.0190748	125	0	ONE_VAC	0	-2.55526e+08	sim_37
MRT	0	0.921109	3.83783	431807	0.0151577	125	0	ONE_VAC	0	-3.00441e+07	sim_37
MAR	0	0.984829	6.26922	3.02822e+06	0.000417698	125	0	ONE_VAC	0	-7.96601e+07	sim_37
MOZ	0	0.671573	2.16028	3.57378e+06	0.0165129	125	0	ONE_VAC	0	-3.03713e+08	sim_37
NAM	0	0.99138	7.96291	236440	0.0060987	125	0	ONE_VAC	0	-5.88353e+06	sim_37
NER	0	0.588127	2.29055	3.40308e+06	0.0298723	125	0	ONE_VAC	0	-5.03956e+08	sim_37
NGA	2.388e+08	0.926716	4.33979	2.04931e+07	0.0120568	125	1	ONE_VAC	1	-1.24411e+09	sim_37
RWA	0	0.894573	2.61818	1.72692e+06	0.0143822	125	0	ONE_VAC	0	-8.30881e+07	sim_37
SEN	0	0.926716	3.6785	1.69104e+06	0.0163138	125	0	ONE_VAC	0	-1.06815e+08	sim_37
SLE	0	0.711257	2.18172	874255	0.0098823	125	0	ONE_VAC	0	-6.03197e+07	sim_37
SOM	0	0.552292	2.08727	1.76868e+06	0.0190862	125	0	ONE_VAC	0	-1.86058e+08	sim_37
ZAF	0	0.99067	11.0876	4.63064e+06	0.00149765	125	0	ONE_VAC	0	-1.4609e+08	sim_37
SSD	0	0.688926	1.973	1.32356e+06	0.0120079	125	0	ONE_VAC	0	-7.5972e+07	sim_37
SDN	0	0.865185	2.52338	5.13941e+06	0.0149242	125	0	ONE_VAC	0	-2.82959e+08	sim_37
TZA	0	0.932793	3.03248	7.22983e+06	0.0173495	125	0	ONE_VAC	0	-3.27342e+08	sim_37
TGO	0	0.901865	2.83666	902804	0.0135317	125	0	ONE_VAC	0	-4.65692e+07	sim_37
TUN	0	0.996717	6.86274	929026	0.000122443	125	0	ONE_VAC	0	-1.18934e+07	sim_37
UGA	0	0.914073	2.65298	5.65064e+06	0.0155573	125	0	ONE_VAC	0	-2.46487e+08	sim_37
ZMB	0	0.895821	3.01048	2.02633e+06	0.0154949	125	0	ONE_VAC	0	-1.26632e+08	sim_37
ZWE	0	0.807441	3.86228	1.81732e+06	0.0123469	125	0	ONE_VAC	0	-2.75163e+08	sim_37
DZA	0	0.996717	6.63716	3.25227e+06	0.00475813	125	0	ONE_VAC	0	-4.36337e+07	sim_38
AGO	0	0.947667	4.40659	2.88647e+06	0.0187056	125	0	ONE_VAC	0	-1.82239e+08	sim_38
BEN	0	0.892038	3.43463	1.30306e+06	0.016165	125	0	ONE_VAC	0	-1.03379e+08	sim_38
BWA	0	0.992243	11.5598	197961	0.00530523	125	0	ONE_VAC	0	-6.00774e+06	sim_38
BFA	0	0.697411	2.73487	2.57979e+06	0.014021	125	0	ONE_VAC	0	-3.39607e+08	sim_38
BDI	0	0.653738	1.79815	1.67282e+06	0.0180055	125	0	ONE_VAC	0	-8.13984e+07	sim_38
CMR	0	0.944965	3.75559	2.4839e+06	0.0149974	125	0	ONE_VAC	0	-1.25104e+08	sim_38
CAF	0	0.729994	2.17585	579823	0.0189767	125	0	ONE_VAC	0	-4.29388e+07	sim_38
TCD	0	0.688926	2.42911	2.15697e+06	0.0204664	125	0	ONE_VAC	0	-2.45409e+08	sim_38
COD	0	0.558859	2.276	1.00333e+07	0.0210417	125	0	ONE_VAC	0	-1.35207e+09	sim_38
COG	0	0.971292	4.51296	471271	0.0139679	125	0	ONE_VAC	0	-1.74971e+07	sim_38
CIV	0	0.852287	5.01656	2.65399e+06	0.0151297	125	0	ONE_VAC	0	-4.68019e+08	sim_38
DJI	0	0.895821	6.09429	76592.6	0.00659914	125	0	ONE_VAC	0	-1.08689e+07	sim_38
EGY	0	0.993292	6.78774	1.11623e+07	0.00836727	125	0	ONE_VAC	0	-2.17431e+08	sim_38
GNQ	0	0.972739	13.1024	124311	0.0128927	125	0	ONE_VAC	0	-1.34401e+07	sim_38
ERI	0	0.74543	2.34086	377047	0.0105104	125	0	ONE_VAC	0	-2.85603e+07	sim_38
SWZ	0	0.966919	7.25791	139161	0.00869845	125	0	ONE_VAC	0	-9.16131e+06	sim_38
ETH	0	0.779125	2.7689	1.50541e+07	0.0141456	125	0	ONE_VAC	0	-1.52812e+09	sim_38
GAB	0	0.995489	12.4853	138851	0.0127538	125	0	ONE_VAC	0	-3.48398e+06	sim_38
GMB	0	0.88274	2.62159	227585	0.0126096	125	0	ONE_VAC	0	-1.18287e+07	sim_38
GHA	0	0.974114	4.82891	2.94524e+06	0.0091437	125	0	ONE_VAC	0	-1.02094e+08	sim_38
GIN	0	0.732607	3.08745	1.49207e+06	0.0130936	125	0	ONE_VAC	0	-2.19012e+08	sim_38
GNB	0	0.755393	2.59154	211493	0.0124771	125	0	ONE_VAC	0	-1.97553e+07	sim_38
KEN	0	0.96092	4.22684	6.21095e+06	0.0101326	125	0	ONE_VAC	0	-2.59841e+08	sim_38
LSO	0	0.91816	3.07626	258228	0.00255285	125	0	ONE_VAC	0	-1.07485e+07	sim_38
LBR	0	0.691769	2.39787	494532	0.0119038	125	0	ONE_VAC	0	-4.75943e+07	sim_38
LBY	0	0.998558	9.73645	446788	0.00351244	125	0	ONE_VAC	0	-5.37167e+06	sim_38
MWI	0	0.852287	2.35709	2.57294e+06	0.0166917	125	0	ONE_VAC	0	-1.38025e+08	sim_38
MLI	0	0.769835	2.7321	2.31777e+06	0.0190748	125	0	ONE_VAC	0	-2.55526e+08	sim_38
MRT	0	0.921109	3.83783	431807	0.0151577	125	0	ONE_VAC	0	-3.00441e+07	sim_38
MAR	0	0.984829	6.26922	3.02822e+06	0.000417698	125	0	ONE_VAC	0	-7.96601e+07	sim_38
MOZ	0	0.671573	2.16028	3.57378e+06	0.0165129	125	0	ONE_VAC	0	-3.03713e+08	sim_38
NAM	0	0.99138	7.96291	236440	0.0060987	125	0	ONE_VAC	0	-5.88353e+06	sim_38
NER	0	0.588127	2.29055	3.40308e+06	0.0298723	125	0	ONE_VAC	0	-5.03956e+08	sim_38
NGA	0	0.926716	4.33979	2.04931e+07	0.0120568	125	0	ONE_VAC	0	-1.48291e+09	sim_38
RWA	1.38205e+07	0.894573	2.61818	1.72692e+06	0.0143822	125	1	ONE_VAC	1	-6.92676e+07	sim_38
SEN	0	0.926716	3.6785	1.69104e+06	0.0163138	125	0	ONE_VAC	0	-1.06815e+08	sim_38
SLE	0	0.711257	2.18172	874255	0.0098823	125	0	ONE_VAC	0	-6.03197e+07	sim_38
SOM	0	0.552292	2.08727	1.76868e+06	0.0190862	125	0	ONE_VAC	0	-1.86058e+08	sim_38
ZAF	0	0.99067	11.0876	4.63064e+06	0.00149765	125	0	ONE_VAC	0	-1.4609e+08	sim_38
SSD	0	0.688926	1.973	1.32356e+06	0.0120079	125	0	ONE_VAC	0	-7.5972e+07	sim_38
SDN	0	0.865185	2.52338	5.13941e+06	0.0149242	125	0	ONE_VAC	0	-2.82959e+08	sim_38
TZA	0	0.932793	3.03248	7.22983e+06	0.0173495	125	0	ONE_VAC	0	-3.27342e+08	sim_38
TGO	0	0.901865	2.83666	902804	0.0135317	125	0	ONE_VAC	0	-4.65692e+07	sim_38
TUN	0	0.996717	6.86274	929026	0.000122443	125	0	ONE_VAC	0	-1.18934e+07	sim_38
UGA	0	0.914073	2.65298	5.65064e+06	0.0155573	125	0	ONE_VAC	0	-2.46487e+08	sim_38
ZMB	0	0.895821	3.01048	2.02633e+06	0.0154949	125	0	ONE_VAC	0	-1.26632e+08	sim_38
ZWE	0	0.807441	3.86228	1.81732e+06	0.0123469	125	0	ONE_VAC	0	-2.75163e+08	sim_38
DZA	0	0.996717	6.63716	3.25227e+06	0.00475813	125	0	ONE_VAC	0	-4.36337e+07	sim_39
AGO	0	0.947667	4.40659	2.88647e+06	0.0187056	125	0	ONE_VAC	0	-1.82239e+08	sim_39
BEN	0	0.892038	3.43463	1.30306e+06	0.016165	125	0	ONE_VAC	0	-1.03379e+08	sim_39
BWA	0	0.992243	11.5598	197961	0.00530523	125	0	ONE_VAC	0	-6.00774e+06	sim_39
BFA	0	0.697411	2.73487	2.57979e+06	0.014021	125	0	ONE_VAC	0	-3.39607e+08	sim_39
BDI	0	0.653738	1.79815	1.67282e+06	0.0180055	125	0	ONE_VAC	0	-8.13984e+07	sim_39
CMR	0	0.944965	3.75559	2.4839e+06	0.0149974	125	0	ONE_VAC	0	-1.25104e+08	sim_39
CAF	0	0.729994	2.17585	579823	0.0189767	125	0	ONE_VAC	0	-4.29388e+07	sim_39
TCD	0	0.688926	2.42911	2.15697e+06	0.0204664	125	0	ONE_VAC	0	-2.45409e+08	sim_39
COD	0	0.558859	2.276	1.00333e+07	0.0210417	125	0	ONE_VAC	0	-1.35207e+09	sim_39
COG	0	0.971292	4.51296	471271	0.0139679	125	0	ONE_VAC	0	-1.74971e+07	sim_39
CIV	0	0.852287	5.01656	2.65399e+06	0.0151297	125	0	ONE_VAC	0	-4.68019e+08	sim_39
DJI	0	0.895821	6.09429	76592.6	0.00659914	125	0	ONE_VAC	0	-1.08689e+07	sim_39
EGY	0	0.993292	6.78774	1.11623e+07	0.00836727	125	0	ONE_VAC	0	-2.17431e+08	sim_39
GNQ	0	0.972739	13.1024	124311	0.0128927	125	0	ONE_VAC	0	-1.34401e+07	sim_39
ERI	0	0.74543	2.34086	377047	0.0105104	125	0	ONE_VAC	0	-2.85603e+07	sim_39
SWZ	0	0.966919	7.25791	139161	0.00869845	125	0	ONE_VAC	0	-9.16131e+06	sim_39
ETH	0	0.779125	2.7689	1.50541e+07	0.0141456	125	0	ONE_VAC	0	-1.52812e+09	sim_39
GAB	0	0.995489	12.4853	138851	0.0127538	125	0	ONE_VAC	0	-3.48398e+06	sim_39
GMB	0	0.88274	2.62159	227585	0.0126096	125	0	ONE_VAC	0	-1.18287e+07	sim_39
GHA	0	0.974114	4.82891	2.94524e+06	0.0091437	125	0	ONE_VAC	0	-1.02094e+08	sim_39
GIN	0	0.732607	3.08745	1.49207e+06	0.0130936	125	0	ONE_VAC	0	-2.19012e+08	sim_39
GNB	0	0.755393	2.59154	211493	0.0124771	125	0	ONE_VAC	0	-1.97553e+07	sim_39
KEN	0	0.96092	4.22684	6.21095e+06	0.0101326	125	0	ONE_VAC	0	-2.59841e+08	sim_39
LSO	0	0.91816	3.07626	258228	0.00255285	125	0	ONE_VAC	0	-1.07485e+07	sim_39
LBR	0	0.691769	2.39787	494532	0.0119038	125	0	ONE_VAC	0	-4.75943e+07	sim_39
LBY	0	0.998558	9.73645	446788	0.00351244	125	0	ONE_VAC	0	-5.37167e+06	sim_39
MWI	0	0.852287	2.35709	2.57294e+06	0.0166917	125	0	ONE_VAC	0	-1.38025e+08	sim_39
MLI	0	0.769835	2.7321	2.31777e+06	0.0190748	125	0	ONE_VAC	0	-2.55526e+08	sim_39
MRT	0	0.921109	3.83783	431807	0.0151577	125	0	ONE_VAC	0	-3.00441e+07	sim_39
MAR	0	0.984829	6.26922	3.02822e+06	0.000417698	125	0	ONE_VAC	0	-7.96601e+07	sim_39
MOZ	0	0.671573	2.16028	3.57378e+06	0.0165129	125	0	ONE_VAC	0	-3.03713e+08	sim_39
NAM	0	0.99138	7.96291	236440	0.0060987	125	0	ONE_VAC	0	-5.88353e+06	sim_39
NER	0	0.588127	2.29055	3.40308e+06	0.0298723	125	0	ONE_VAC	0	-5.03956e+08	sim_39
NGA	0	0.926716	4.33979	2.04931e+07	0.0120568	125	0	ONE_VAC	0	-1.48291e+09	sim_39
RWA	0	0.894573	2.61818	1.72692e+06	0.0143822	125	0	ONE_VAC	0	-8.30881e+07	sim_39
SEN	1.643e+07	0.926716	3.6785	1.69104e+06	0.0163138	125	1	ONE_VAC	1	-9.03851e+07	sim_39
SLE	0	0.711257	2.18172	874255	0.0098823	125	0	ONE_VAC	0	-6.03197e+07	sim_39
SOM	0	0.552292	2.08727	1.76868e+06	0.0190862	125	0	ONE_VAC	0	-1.86058e+08	sim_39
ZAF	0	0.99067	11.0876	4.63064e+06	0.00149765	125	0	ONE_VAC	0	-1.4609e+08	sim_39
SSD	0	0.688926	1.973	1.32356e+06	0.0120079	125	0	ONE_VAC	0	-7.5972e+07	sim_39
SDN	0	0.865185	2.52338	5.13941e+06	0.0149242	125	0	ONE_VAC	0	-2.82959e+08	sim_39
TZA	0	0.932793	3.03248	7.22983e+06	0.0173495	125	0	ONE_VAC	0	-3.27342e+08	sim_39
TGO	0	0.901865	2.83666	902804	0.0135317	125	0	ONE_VAC	0	-4.65692e+07	sim_39
TUN	0	0.996717	6.86274	929026	0.000122443	125	0	ONE_VAC	0	-1.18934e+07	sim_39
UGA	0	0.914073	2.65298	5.65064e+06	0.0155573	125	0	ONE_VAC	0	-2.46487e+08	sim_39
ZMB	0	0.895821	3.01048	2.02633e+06	0.0154949	125	0	ONE_VAC	0	-1.26632e+08	sim_39
ZWE	0	0.807441	3.86228	1.81732e+06	0.0123469	125	0	ONE_VAC	0	-2.75163e+08	sim_39
DZA	0	0.996717	6.63716	3.25227e+06	0.00475813	125	0	ONE_VAC	0	-4.36337e+07	sim_40
AGO	0	0.947667	4.40659	2.88647e+06	0.0187056	125	0	ONE_VAC	0	-1.82239e+08	sim_40
BEN	0	0.892038	3.43463	1.30306e+06	0.016165	125	0	ONE_VAC	0	-1.03379e+08	sim_40
BWA	0	0.992243	11.5598	197961	0.00530523	125	0	ONE_VAC	0	-6.00774e+06	sim_40
BFA	0	0.697411	2.73487	2.57979e+06	0.014021	125	0	ONE_VAC	0	-3.39607e+08	sim_40
BDI	0	0.653738	1.79815	1.67282e+06	0.0180055	125	0	ONE_VAC	0	-8.13984e+07	sim_40
CMR	0	0.944965	3.75559	2.4839e+06	0.0149974	125	0	ONE_VAC	0	-1.25104e+08	sim_40
CAF	0	0.729994	2.17585	579823	0.0189767	125	0	ONE_VAC	0	-4.29388e+07	sim_40
TCD	0	0.688926	2.42911	2.15697e+06	0.0204664	125	0	ONE_VAC	0	-2.45409e+08	sim_40
COD	0	0.558859	2.276	1.00333e+07	0.0210417	125	0	ONE_VAC	0	-1.35207e+09	sim_40
COG	0	0.971292	4.51296	471271	0.0139679	125	0	ONE_VAC	0	-1.74971e+07	sim_40
CIV	0	0.852287	5.01656	2.65399e+06	0.0151297	125	0	ONE_VAC	0	-4.68019e+08	sim_40
DJI	0	0.895821	6.09429	76592.6	0.00659914	125	0	ONE_VAC	0	-1.08689e+07	sim_40
EGY	0	0.993292	6.78774	1.11623e+07	0.00836727	125	0	ONE_VAC	0	-2.17431e+08	sim_40
GNQ	0	0.972739	13.1024	124311	0.0128927	125	0	ONE_VAC	0	-1.34401e+07	sim_40
ERI	0	0.74543	2.34086	377047	0.0105104	125	0	ONE_VAC	0	-2.85603e+07	sim_40
SWZ	0	0.966919	7.25791	139161	0.00869845	125	0	ONE_VAC	0	-9.16131e+06	sim_40
ETH	0	0.779125	2.7689	1.50541e+07	0.0141456	125	0	ONE_VAC	0	-1.52812e+09	sim_40
GAB	0	0.995489	12.4853	138851	0.0127538	125	0	ONE_VAC	0	-3.48398e+06	sim_40
GMB	0	0.88274	2.62159	227585	0.0126096	125	0	ONE_VAC	0	-1.18287e+07	sim_40
GHA	0	0.974114	4.82891	2.94524e+06	0.0091437	125	0	ONE_VAC	0	-1.02094e+08	sim_40
GIN	0	0.732607	3.08745	1.49207e+06	0.0130936	125	0	ONE_VAC	0	-2.19012e+08	sim_40
GNB	0	0.755393	2.59154	211493	0.0124771	125	0	ONE_VAC	0	-1.97553e+07	sim_40
KEN	0	0.96092	4.22684	6.21095e+06	0.0101326	125	0	ONE_VAC	0	-2.59841e+08	sim_40
LSO	0	0.91816	3.07626	258228	0.00255285	125	0	ONE_VAC	0	-1.07485e+07	sim_40
LBR	0	0.691769	2.39787	494532	0.0119038	125	0	ONE_VAC	0	-4.75943e+07	sim_40
LBY	0	0.998558	9.73645	446788	0.00351244	125	0	ONE_VAC	0	-5.37167e+06	sim_40
MWI	0	0.852287	2.35709	2.57294e+06	0.0166917	125	0	ONE_VAC	0	-1.38025e+08	sim_40
MLI	0	0.769835	2.7321	2.31777e+06	0.0190748	125	0	ONE_VAC	0	-2.55526e+08	sim_40
MRT	0	0.921109	3.83783	431807	0.0151577	125	0	ONE_VAC	0	-3.00441e+07	sim_40
MAR	0	0.984829	6.26922	3.02822e+06	0.000417698	125	0	ONE_VAC	0	-7.96601e+07	sim_40
MOZ	0	0.671573	2.16028	3.57378e+06	0.0165129	125	0	ONE_VAC	0	-3.03713e+08	sim_40
NAM	0	0.99138	7.96291	236440	0.0060987	125	0	ONE_VAC	0	-5.88353e+06	sim_40
NER	0	0.588127	2.29055	3.40308e+06	0.0298723	125	0	ONE_VAC	0	-5.03956e+08	sim_40
NGA	0	0.926716	4.33979	2.04931e+07	0.0120568	125	0	ONE_VAC	0	-1.48291e+09	sim_40
RWA	0	0.894573	2.61818	1.72692e+06	0.0143822	125	0	ONE_VAC	0	-8.30881e+07	sim_40
SEN	0	0.926716	3.6785	1.69104e+06	0.0163138	125	0	ONE_VAC	0	-1.06815e+08	sim_40
SLE	1.19768e+07	0.711257	2.18172	874255	0.0098823	125	1	ONE_VAC	1	-4.83429e+07	sim_40
SOM	0	0.552292	2.08727	1.76868e+06	0.0190862	125	0	ONE_VAC	0	-1.86058e+08	sim_40
ZAF	0	0.99067	11.0876	4.63064e+06	0.00149765	125	0	ONE_VAC	0	-1.4609e+08	sim_40
SSD	0	0.688926	1.973	1.32356e+06	0.0120079	125	0	ONE_VAC	0	-7.5972e+07	sim_40
SDN	0	0.865185	2.52338	5.13941e+06	0.0149242	125	0	ONE_VAC	0	-2.82959e+08	sim_40
TZA	0	0.932793	3.03248	7.22983e+06	0.0173495	125	0	ONE_VAC	0	-3.27342e+08	sim_40
TGO	0	0.901865	2.83666	902804	0.0135317	125	0	ONE_VAC	0	-4.65692e+07	sim_40
TUN	0	0.996717	6.86274	929026	0.000122443	125	0	ONE_VAC	0	-1.18934e+07	sim_40
UGA	0	0.914073	2.65298	5.65064e+06	0.0155573	125	0	ONE_VAC	0	-2.46487e+08	sim_40
ZMB	0	0.895821	3.01048	2.02633e+06	0.0154949	125	0	ONE_VAC	0	-1.26632e+08	sim_40
ZWE	0	0.807441	3.86228	1.81732e+06	0.0123469	125	0	ONE_VAC	0	-2.75163e+08	sim_40
DZA	0	0.996717	6.63716	3.25227e+06	0.00475813	125	0	ONE_VAC	0	-4.36337e+07	sim_41
AGO	0	0.947667	4.40659	2.88647e+06	0.0187056	125	0	ONE_VAC	0	-1.82239e+08	sim_41
BEN	0	0.892038	3.43463	1.30306e+06	0.016165	125	0	ONE_VAC	0	-1.03379e+08	sim_41
BWA	0	0.992243	11.5598	197961	0.00530523	125	0	ONE_VAC	0	-6.00774e+06	sim_41
BFA	0	0.697411	2.73487	2.57979e+06	0.014021	125	0	ONE_VAC	0	-3.39607e+08	sim_41
BDI	0	0.653738	1.79815	1.67282e+06	0.0180055	125	0	ONE_VAC	0	-8.13984e+07	sim_41
CMR	0	0.944965	3.75559	2.4839e+06	0.0149974	125	0	ONE_VAC	0	-1.25104e+08	sim_41
CAF	0	0.729994	2.17585	579823	0.0189767	125	0	ONE_VAC	0	-4.29388e+07	sim_41
TCD	0	0.688926	2.42911	2.15697e+06	0.0204664	125	0	ONE_VAC	0	-2.45409e+08	sim_41
COD	0	0.558859	2.276	1.00333e+07	0.0210417	125	0	ONE_VAC	0	-1.35207e+09	sim_41
COG	0	0.971292	4.51296	471271	0.0139679	125	0	ONE_VAC	0	-1.74971e+07	sim_41
CIV	0	0.852287	5.01656	2.65399e+06	0.0151297	125	0	ONE_VAC	0	-4.68019e+08	sim_41
DJI	0	0.895821	6.09429	76592.6	0.00659914	125	0	ONE_VAC	0	-1.08689e+07	sim_41
EGY	0	0.993292	6.78774	1.11623e+07	0.00836727	125	0	ONE_VAC	0	-2.17431e+08	sim_41
GNQ	0	0.972739	13.1024	124311	0.0128927	125	0	ONE_VAC	0	-1.34401e+07	sim_41
ERI	0	0.74543	2.34086	377047	0.0105104	125	0	ONE_VAC	0	-2.85603e+07	sim_41
SWZ	0	0.966919	7.25791	139161	0.00869845	125	0	ONE_VAC	0	-9.16131e+06	sim_41
ETH	0	0.779125	2.7689	1.50541e+07	0.0141456	125	0	ONE_VAC	0	-1.52812e+09	sim_41
GAB	0	0.995489	12.4853	138851	0.0127538	125	0	ONE_VAC	0	-3.48398e+06	sim_41
GMB	0	0.88274	2.62159	227585	0.0126096	125	0	ONE_VAC	0	-1.18287e+07	sim_41
GHA	0	0.974114	4.82891	2.94524e+06	0.0091437	125	0	ONE_VAC	0	-1.02094e+08	sim_41
GIN	0	0.732607	3.08745	1.49207e+06	0.0130936	125	0	ONE_VAC	0	-2.19012e+08	sim_41
GNB	0	0.755393	2.59154	211493	0.0124771	125	0	ONE_VAC	0	-1.97553e+07	sim_41
KEN	0	0.96092	4.22684	6.21095e+06	0.0101326	125	0	ONE_VAC	0	-2.59841e+08	sim_41
LSO	0	0.91816	3.07626	258228	0.00255285	125	0	ONE_VAC	0	-1.07485e+07	sim_41
LBR	0	0.691769	2.39787	494532	0.0119038	125	0	ONE_VAC	0	-4.75943e+07	sim_41
LBY	0	0.998558	9.73645	446788	0.00351244	125	0	ONE_VAC	0	-5.37167e+06	sim_41
MWI	0	0.852287	2.35709	2.57294e+06	0.0166917	125	0	ONE_VAC	0	-1.38025e+08	sim_41
MLI	0	0.769835	2.7321	2.31777e+06	0.0190748	125	0	ONE_VAC	0	-2.55526e+08	sim_41
MRT	0	0.921109	3.83783	431807	0.0151577	125	0	ONE_VAC	0	-3.00441e+07	sim_41
MAR	0	0.984829	6.26922	3.02822e+06	0.000417698	125	0	ONE_VAC	0	-7.96601e+07	sim_41
[truncated: 41,777 more rows]
