# Supplementary material for: Benefit-cost analysis of coordinated strategies for control of rabies in Africa
Source: Nat Commun. 2023 Sep 7;14:5370. doi: 10.1038/s41467-023-41110-2 (PMC10484917; doi:10.1038/s41467-023-41110-2)
Supplement: Supplementary file 6 — Supplementary Data 3 [file 41467_2023_41110_MOESM6_ESM.xlsx]

## Sheet: All vaccinated
	First order Sobol Indices									Total order Sobol Indices
country_code	dg	dgi	vp24	pepp24	probpep	E	probcc	pepdemand		dg	dgi	vp24	pepp24	probpep	E	probcc	pepdemand		probability_pep
DZA	0.0431316	0.00263175	0.0195402	0.0216277	0.282678	0.557162	0.0056902	0.0549126		0.0658678	0.000272802	0.0175725	0.0224805	0.295337	0.572271	0.00514776	0.0567342		0.996717
AGO	0.16818	0.00256446	0.0022101	0.00352557	0.25305	0.544576	0.0247703	0.00496173		0.17431	0.00107651	0.000282036	0.000919813	0.27122	0.553597	0.0236286	0.00454609		0.947667
BEN	0.168506	0.00607082	0.00570976	0.00642403	0.119384	0.665859	0.0361922	0.00826795		0.172043	3.27685e-05	0.000245407	0.000737634	0.125708	0.678348	0.0317708	0.00234065		0.892038
BWA	0.0742691	0.00147395	0.0127077	0.00542104	0.272273	0.588515	0.0175351	0.0127475		0.0915259	0.00048007	0.0135693	0.00396094	0.290538	0.602503	0.0164998	0.0114429		0.992243
BFA	0.153313	0	0	0	0.00419303	0.77941	0.0317791	0		0.169764	0.000260891	1.45762e-05	0.000225454	0.0121751	0.793361	0.0388792	0.000974386		0.697411
BDI	0.138555	0.00361724	0.00369234	0.00625349	0.00889531	0.801162	0.0323327	0.0120172		0.151128	0.000187289	9.12658e-06	0.00287902	0.00666101	0.810393	0.0276913	0.00901828		0.653738
CMR	0.145612	0	0	0	0.227464	0.573639	0.0198398	0.00143182		0.151839	0.000672213	0.000322839	0.00179739	0.246859	0.596008	0.0224453	0.00620372		0.944965
CAF	0.177669	0.0015528	0.000805897	0.00219047	0.0134202	0.753745	0.0334442	0.00419715		0.192295	0.000465099	6.25111e-05	0.00113246	0.0156364	0.766408	0.0348243	0.00392191		0.729994
TCD	0.150573	0	0	0	0.00813413	0.794801	0.0358625	0.000194532		0.161255	6.27141e-05	1.25899e-05	0.000617267	0.0112093	0.797729	0.0392227	0.00158537		0.688926
COD	0.197328	0.00562649	0.00499988	0.00539365	0.00799557	0.75981	0.0417205	0.00663806		0.201815	0.000571202	2.43365e-05	0.000365084	0.00380343	0.760105	0.0400625	0.00120369		0.558859
COG	0.118271	0.00140495	0.00159903	0.00285977	0.390037	0.445538	0.0141557	0.00724556		0.131722	0.000693759	0.000678633	0.00271043	0.413606	0.465063	0.0134097	0.00698991		0.971292
CIV	0.181949	0	0	0	0.0700852	0.688849	0.0353307	0		0.19681	0.000717238	0.00015173	0.00024535	0.0728243	0.710762	0.0373199	0.000737751		0.852287
DJI	0.231293	0.00126786	0.00137418	0.00115253	0.133249	0.588268	0.0308025	0.0017081		0.247479	0.000308705	0.000146471	2.08624e-05	0.138138	0.602782	0.0329976	0.000593575		0.895821
EGY	0.0600569	0.000446592	0.0111663	0.0126777	0.211787	0.647091	0.009786	0.0340231		0.06958	0.000327249	0.0110228	0.0122613	0.226498	0.661682	0.012712	0.0325807		0.993292
GNQ	0.100586	0.00231725	0.00286503	0.00209473	0.493179	0.339362	0.0171832	0.00210741		0.114663	0.000237408	0.000655892	0.00027201	0.532346	0.367826	0.0196585	0.000743518		0.972739
ERI	0.179477	0	0	0.000499993	0.0151475	0.75461	0.0354144	0.00215108		0.184046	0.000557051	0	0.000867605	0.0169622	0.772724	0.0349046	0.00277106		0.74543
SWZ	0.0701415	0	0.000204783	0	0.435062	0.439997	0.0181302	0.00140177		0.0787835	5.70137e-06	0.000736066	0.0010308	0.45257	0.471428	0.0232647	0.0020101		0.966919
ETH	0.153033	0.000988566	0.000628457	0.00145091	0.0268303	0.778451	0.036899	0.00252992		0.156065	0.000141121	0	0.000529382	0.0294538	0.784416	0.0389871	0.00135961		0.779125
GAB	0.052473	0.00299395	0.0204966	0.00949831	0.42096	0.445556	0.012621	0.018169		0.0758607	3.72559e-05	0.0177687	0.0067936	0.454364	0.465449	0.0102941	0.015144		0.995489
GMB	0.19496	0.00117804	0.000298363	0.00250352	0.0855676	0.666052	0.0248061	0.00513551		0.21096	0.000602411	0	0.00208922	0.0909213	0.681256	0.0283617	0.00364778		0.88274
GHA	0.0971298	0.0056777	0.00611323	0.00759127	0.431369	0.421555	0.0171722	0.0113288		0.103057	0.000156935	0.00089101	0.0030969	0.454834	0.447889	0.0154507	0.00753281		0.974114
GIN	0.162526	0	0	0	0.00772418	0.759248	0.0293666	0		0.182092	0.000250922	5.82144e-05	0.000338428	0.0178903	0.777873	0.0417741	0.00106152		0.732607
GNB	0.175551	0	0	0	0.0137973	0.748175	0.0301116	0		0.186652	0.00019923	0	0.000868645	0.0213431	0.76703	0.0395009	0.00183935		0.755393
KEN	0.0937213	0.00454442	0.00487699	0.0066289	0.324016	0.534009	0.0217619	0.00972782		0.0975656	0.000246637	0.000638266	0.00282399	0.340824	0.555279	0.0192389	0.00637944		0.96092
LSO	0.126195	0.00288497	0.00337074	0.00563786	0.163186	0.671293	0.026678	0.00954005		0.128871	5.33609e-05	0.000325919	0.00237011	0.16772	0.682361	0.0264449	0.00695129		0.91816
LBR	0.201635	0.00325238	0.00279655	0.00368897	0.013646	0.743338	0.0385591	0.00421323		0.210852	0.000306449	7.22174e-05	0.000611724	0.0100715	0.748423	0.0366019	0.00182148		0.691769
LBY	0.000701682	0.00238053	0.0334104	0.0172317	0.527606	0.327472	0.00297442	0.0417234		0.0282811	1.65227e-06	0.0319717	0.0170871	0.574922	0.357541	0.00322126	0.0409737		0.998558
MWI	0.132466	0.00110318	0.0012435	0.00341655	0.0531467	0.759686	0.0315593	0.00708547		0.142193	0.000172115	9.73503e-05	0.00271768	0.0589941	0.768797	0.0316022	0.00752216		0.852287
MLI	0.184588	0.00677981	0.0059894	0.00648231	0.0291639	0.757114	0.041017	0.00685195		0.188283	0.000606109	3.29073e-05	0.000588563	0.0233257	0.754818	0.0364381	0.00162179		0.769835
MRT	0.1578	0.00106081	0.000798972	0.00133204	0.176779	0.609022	0.0258056	0.00284581		0.17121	0.000801005	8.51349e-05	0.00110973	0.18632	0.634046	0.0251508	0.00285009		0.921109
MAR	0.0529412	0.0043417	0.00572698	0.00645226	0.605416	0.279906	0.0117169	0.00930537		0.0665098	0.000286206	0.00203607	0.00259568	0.646309	0.306992	0.0085357	0.00691505		0.984829
MOZ	0.174766	0.00171632	0.00129862	0.00219083	0.00916516	0.775522	0.0348054	0.0039354		0.181322	0.000111932	0	0.000666731	0.00929473	0.779069	0.0384955	0.00261937		0.671573
NAM	0.0795954	0.00437314	0.0115027	0.00929728	0.205762	0.65768	0.0185801	0.0217579		0.086398	0.000670082	0.00887139	0.00683835	0.206256	0.674599	0.0166748	0.0191324		0.99138
NER	0.148546	0.00105437	0.000955231	0.00132117	0.00437604	0.797017	0.0412358	0.00201581		0.159107	3.26026e-05	0	0.000293502	0.00450064	0.803139	0.0409787	0.00135911		0.588127
NGA	0.14408	0	0	0	0.193255	0.60814	0.0247813	0		0.154991	0.000769131	0.000299944	0.000817723	0.218322	0.624505	0.0280618	0.00248708		0.926716
RWA	0.131603	0.00657743	0.00648898	0.00927933	0.117065	0.7211	0.0321295	0.0131544		0.129034	3.54221e-05	0.000188394	0.00240373	0.113491	0.727704	0.0270085	0.00752255		0.894573
SEN	0.140838	0	0	0	0.183619	0.620655	0.0223751	0.000716531		0.154076	0.000588837	0.000150237	0.00146619	0.200241	0.63833	0.0250674	0.00446706		0.926716
SLE	0.181208	0.00160075	0.00101601	0.00235934	0.0135096	0.760863	0.0335041	0.00467309		0.188136	0.000587652	9.24414e-05	0.000763361	0.0121575	0.770043	0.0358305	0.00420374		0.711257
SOM	0.185749	0	0	0	0.00104703	0.758411	0.0329545	0		0.203456	0.000485417	2.19508e-05	0.00058993	0.00336708	0.768345	0.0356305	0.00191487		0.552292
ZAF	0.0960588	0.0111647	0.021355	0.0146512	0.228237	0.637996	0.0300176	0.0202474		0.0932445	0.000431744	0.0111504	0.00314956	0.233029	0.643652	0.0204912	0.0109618		0.99067
SSD	0.151897	0.00377691	0.00358231	0.00552765	0.0129396	0.804991	0.0361284	0.00857853		0.150776	0.000119613	6.72556e-05	0.00152515	0.0107905	0.804863	0.0318763	0.00588051		0.688926
SDN	0.145323	0	0	0	0.0641454	0.731547	0.0230366	0.00155241		0.161186	0.000271807	0.000192131	0.00233965	0.0720576	0.74366	0.0310882	0.00606985		0.865185
TZA	0.12663	0.00322064	0.00341622	0.00560752	0.185298	0.643652	0.0248354	0.0102484		0.13777	0.000573047	0.000211072	0.00320122	0.194846	0.651214	0.0235169	0.00798381		0.932793
TGO	0.15158	0.00466882	0.00440236	0.00679009	0.132531	0.667631	0.0289334	0.00930486		0.16117	0.00016348	0.000278607	0.00165027	0.137869	0.680088	0.0289314	0.00588032		0.901865
TUN	0.0345135	0.00349398	0.0217067	0.0231894	0.289159	0.557653	0.00662026	0.0529964		0.0455291	0.000517438	0.0211021	0.0209117	0.301633	0.576058	0.0048607	0.0571786		0.996717
UGA	0.12617	0.00256736	0.00271642	0.00608046	0.147171	0.674515	0.0253742	0.0101939		0.131031	0.000213542	0.000296706	0.00327524	0.155567	0.691582	0.0238595	0.00862664		0.914073
ZMB	0.161556	0.00405181	0.00361218	0.00528293	0.123035	0.681319	0.0292774	0.00691275		0.168997	0.000493561	0.000303022	0.00125546	0.124396	0.685207	0.0293202	0.00449282		0.895821
ZWE	0.165234	0.0040103	0.00386121	0.00399546	0.0434972	0.762243	0.0415059	0.00441005		0.166608	0.000158019	9.10514e-05	0.00023611	0.0432108	0.75676	0.0410379	0.000611682		0.807441
Average	0.135208	0.00246743	0.00496957	0.00495016	0.162064	0.647588	0.0266065	0.00944083		0.145338	0.000354446	0.00297502	0.00307351	0.171884	0.661125	0.0270577	0.00836271
Q25	0.0997221	0.000334944	0.000274968	0.000989397	0.0137595	0.584611	0.0195248	0.00193889		0.111761	0.000157748	5.18876e-05	0.000615881	0.0176583	0.600879	0.0202831	0.00183488
Q75	0.170071	0.00383526	0.00571406	0.00645977	0.234441	0.758621	0.0338295	0.0102076		0.181515	0.000571663	0.000661577	0.00283775	0.252949	0.767359	0.0359824	0.00752512
	Sobol Indices Difference
country_code	dg	dgi	vp24	pepp24	probpep	E	probcc	pepdemand
DZA	-0.0227361	0.00235895	0.00196775	-0.000852828	-0.0126588	-0.0151091	0.000542433	-0.00182158
AGO	-0.00613059	0.00148795	0.00192806	0.00260576	-0.0181694	-0.00902121	0.00114168	0.00041564
BEN	-0.0035375	0.00603806	0.00546435	0.00568639	-0.00632442	-0.0124889	0.00442143	0.0059273
BWA	-0.0172568	0.000993879	-0.000861632	0.0014601	-0.0182651	-0.0139881	0.00103526	0.00130453
BFA	-0.0164509	-0.000260891	-1.45762e-05	-0.000225454	-0.00798208	-0.0139514	-0.00710012	-0.000974386
BDI	-0.0125725	0.00342995	0.00368322	0.00337447	0.0022343	-0.00923064	0.00464139	0.0029989
CMR	-0.00622697	-0.000672213	-0.000322839	-0.00179739	-0.0193947	-0.0223688	-0.00260552	-0.00477189
CAF	-0.0146254	0.0010877	0.000743386	0.00105801	-0.0022162	-0.0126623	-0.00138004	0.000275234
TCD	-0.0106823	-6.27141e-05	-1.25899e-05	-0.000617267	-0.00307514	-0.00292876	-0.0033602	-0.00139084
COD	-0.0044864	0.00505529	0.00497554	0.00502856	0.00419214	-0.000295728	0.001658	0.00543437
COG	-0.0134511	0.000711189	0.000920401	0.000149338	-0.0235685	-0.0195256	0.000745968	0.000255651
CIV	-0.0148604	-0.000717238	-0.00015173	-0.00024535	-0.0027391	-0.0219125	-0.00198927	-0.000737751
DJI	-0.0161862	0.000959151	0.00122771	0.00113167	-0.00488921	-0.0145138	-0.00219508	0.00111453
EGY	-0.00952316	0.000119343	0.000143428	0.000416329	-0.0147109	-0.0145911	-0.00292599	0.00144245
GNQ	-0.0140767	0.00207984	0.00220914	0.00182272	-0.0391665	-0.0284639	-0.00247532	0.00136389
ERI	-0.00456917	-0.000557051	0	-0.000367611	-0.00181466	-0.0181138	0.000509768	-0.000619978
SWZ	-0.00864195	-5.70137e-06	-0.000531283	-0.0010308	-0.0175074	-0.031431	-0.00513451	-0.000608335
ETH	-0.00303207	0.000847445	0.000628457	0.000921526	-0.00262354	-0.00596433	-0.00208806	0.00117031
GAB	-0.0233876	0.00295669	0.0027279	0.00270471	-0.0334038	-0.0198922	0.00232686	0.00302494
GMB	-0.0160009	0.000575634	0.000298363	0.000414304	-0.00535371	-0.0152044	-0.0035556	0.00148773
GHA	-0.00592724	0.00552077	0.00522222	0.00449437	-0.0234643	-0.0263335	0.00172145	0.00379598
GIN	-0.019566	-0.000250922	-5.82144e-05	-0.000338428	-0.0101661	-0.0186243	-0.0124074	-0.00106152
GNB	-0.0111011	-0.00019923	0	-0.000868645	-0.00754581	-0.0188548	-0.0093893	-0.00183935
KEN	-0.00384438	0.00429778	0.00423873	0.00380491	-0.0168081	-0.0212704	0.002523	0.00334838
LSO	-0.00267607	0.00283161	0.00304483	0.00326775	-0.00453367	-0.0110681	0.000233118	0.00258876
LBR	-0.00921605	0.00294593	0.00272433	0.00307725	0.0035745	-0.00508461	0.00195713	0.00239175
LBY	-0.0275794	0.00237887	0.00143871	0.000144589	-0.0473157	-0.0300688	-0.000246838	0.000749678
MWI	-0.0097273	0.000931066	0.00114615	0.000698867	-0.00584743	-0.00911183	-4.2951e-05	-0.000436695
MLI	-0.00369549	0.0061737	0.00595649	0.00589375	0.00583823	0.00229616	0.00457897	0.00523016
MRT	-0.0134098	0.000259801	0.000713837	0.000222318	-0.00954169	-0.0250241	0.000654865	-4.27595e-06
MAR	-0.0135687	0.00405549	0.00369091	0.00385657	-0.0408938	-0.0270856	0.00318116	0.00239032
MOZ	-0.0065566	0.00160439	0.00129862	0.0015241	-0.000129572	-0.0035471	-0.00369004	0.00131604
NAM	-0.00680268	0.00370306	0.00263129	0.00245893	-0.000494041	-0.0169188	0.0019053	0.00262541
NER	-0.010561	0.00102177	0.000955231	0.00102767	-0.000124599	-0.00612217	0.000257135	0.000656703
NGA	-0.0109111	-0.000769131	-0.000299944	-0.000817723	-0.0250675	-0.016365	-0.00328049	-0.00248708
RWA	0.0025693	0.00654201	0.00630059	0.00687561	0.00357452	-0.00660412	0.00512101	0.00563181
SEN	-0.0132378	-0.000588837	-0.000150237	-0.00146619	-0.0166225	-0.0176751	-0.00269228	-0.00375053
SLE	-0.0069281	0.0010131	0.000923564	0.00159597	0.00135205	-0.00917968	-0.00232632	0.000469346
SOM	-0.0177072	-0.000485417	-2.19508e-05	-0.00058993	-0.00232004	-0.00993394	-0.002676	-0.00191487
ZAF	0.00281429	0.010733	0.0102046	0.0115016	-0.00479162	-0.00565559	0.00952632	0.00928568
SSD	0.00112072	0.0036573	0.00351506	0.00400249	0.00214902	0.000128532	0.00425204	0.00269802
SDN	-0.0158624	-0.000271807	-0.000192131	-0.00233965	-0.00791224	-0.0121125	-0.00805163	-0.00451744
TZA	-0.0111398	0.00264759	0.00320514	0.0024063	-0.00954769	-0.00756168	0.00131844	0.00226457
TGO	-0.00958928	0.00450534	0.00412375	0.00513982	-0.00533844	-0.0124564	1.9858e-06	0.00342453
TUN	-0.0110156	0.00297654	0.000604602	0.00227771	-0.0124735	-0.0184058	0.00175956	-0.00418221
UGA	-0.00486106	0.00235381	0.00241972	0.00280522	-0.00839653	-0.0170671	0.00151469	0.0015673
ZMB	-0.00744027	0.00355825	0.00330916	0.00402747	-0.00136161	-0.00388857	-4.27845e-05	0.00241993
ZWE	-0.00137468	0.00385228	0.00377016	0.00375935	0.000286364	0.00548386	0.000467986	0.00379837

## Sheet: Reintroduction
	First order Sobol Indices									Total order Sobol Indices
country_code	dg	dgi	vp24	pepp24	probpep	E	probcc	pepdemand		dg	dgi	vp24	pepp24	probpep	E	probcc	pepdemand		probability_pep
DZA	0.16019	0.00938765	0.174108	0.0278699	0.162398	0.449225	0.0106727	0.0592971		0.16062	2.27709e-05	0.171929	0.0199773	0.161953	0.451401	0.0028382	0.0530399		0.996717
AGO	0.092266	0.0026373	0.00957144	0.00527147	0.253339	0.610461	0.0253726	0.00818662		0.100048	8.87314e-05	0.00725692	0.00178978	0.270494	0.619187	0.0236681	0.00784119		0.947667
BEN	0.121319	0.0053459	0.00833442	0.00692934	0.116669	0.70992	0.0354128	0.00999719		0.126328	0	0.00333424	0.00141251	0.122724	0.723149	0.0310652	0.00427668		0.892038
BWA	0.0802085	0	0.153904	0.00391764	0.196648	0.50939	0.0104427	0.0128969		0.0971149	0	0.162865	0.00519643	0.213188	0.523545	0.0128094	0.0144885		0.992243
BFA	0.130491	0	0	0	0.0035315	0.801507	0.0305714	0		0.147711	0	0.000574542	0.00046308	0.0118707	0.816188	0.0379315	0.00172119		0.697411
BDI	0.10389	0.00382864	0.0060837	0.00830759	0.00867343	0.83123	0.029766	0.0175319		0.115927	1.31992e-05	0.00156846	0.00476721	0.00600762	0.840752	0.024786	0.014368		0.653738
CMR	0.073714	0	0.0027282	0	0.219255	0.636303	0.0175571	0.0033118		0.0846695	2.6381e-05	0.0071955	0.00321927	0.240617	0.66115	0.0219236	0.0103454		0.944965
CAF	0.141736	0.000370503	0.00171796	0.00273955	0.0123092	0.786987	0.0313025	0.00621263		0.156778	0	0.00129481	0.00199735	0.0148428	0.801149	0.0330322	0.00663377		0.729994
TCD	0.126562	0	0	0	0.0077315	0.818207	0.0344527	0.00130937		0.137434	0	0.000679917	0.00107531	0.0108466	0.821523	0.0377775	0.00279978		0.688926
COD	0.174362	0.00501607	0.00528954	0.00569902	0.00789166	0.783137	0.0408944	0.00766241		0.179074	0	0.000494181	0.000678699	0.00370435	0.783289	0.0389253	0.00210753		0.558859
COG	0.0329441	0.00132988	0.0164572	0.00489864	0.38313	0.519512	0.014226	0.0124101		0.0470263	5.64668e-05	0.0160294	0.00473451	0.402946	0.539492	0.0131718	0.012232		0.971292
CIV	0.146994	0	0	0	0.0705473	0.720892	0.0355455	0		0.162397	3.68727e-05	0.00189899	0.000418371	0.0734165	0.742932	0.0374631	0.00123693		0.852287
DJI	0.175805	0.000863321	0.00400836	0.000999638	0.137919	0.634349	0.0317187	0.00191852		0.193117	1.98775e-05	0.00260811	0.000108826	0.143027	0.650372	0.0342226	0.00104069		0.895821
EGY	0.0337559	0	0.134588	0.0138305	0.144719	0.608094	0.00449073	0.0383574		0.0468725	1.25304e-05	0.13859	0.0143794	0.159765	0.617405	0.00953112	0.0403606		0.993292
GNQ	0.0224732	0.000702878	0.0180281	0.00107353	0.513845	0.374182	0.0166858	0.00130307		0.0397146	7.1878e-06	0.0164004	0.000454317	0.554584	0.407316	0.0205316	0.00125425		0.972739
ERI	0.146014	0	0.00121876	0.00159561	0.0148968	0.786679	0.0343395	0.00438206		0.151235	1.14567e-05	0.000850121	0.00149362	0.0163135	0.804881	0.0335132	0.00466995		0.74543
SWZ	0.0228689	0	0.0131934	0.000289909	0.431094	0.478264	0.0176608	0.00264945		0.0320042	0	0.0137464	0.00170122	0.447277	0.508909	0.0230835	0.00358513		0.966919
ETH	0.125712	0.00072255	0.00157905	0.00201963	0.0260667	0.804913	0.035732	0.00384599		0.129496	0	0.000826893	0.000968752	0.0286027	0.811215	0.0376859	0.00251244		0.779125
GAB	0.271826	0.00398956	0.184672	0.00942297	0.223595	0.296064	0.00928329	0.017839		0.28467	0	0.180411	0.00605168	0.232661	0.304893	0.00492173	0.0149369		0.995489
GMB	0.135998	0.000514131	0.00375258	0.00435703	0.0828643	0.723131	0.024167	0.00911921		0.152406	1.59486e-06	0.00218946	0.00353085	0.0873822	0.738699	0.0272479	0.00689239		0.88274
GHA	0.0264683	0.00558991	0.0233108	0.00963065	0.416123	0.482929	0.0172336	0.0160886		0.0337793	0	0.0172372	0.00498136	0.441001	0.508797	0.0150436	0.012729		0.974114
GIN	0.138912	0	0	0	0.0074807	0.782427	0.0287937	0		0.15893	0	0.00079396	0.000574886	0.0175512	0.801006	0.0411208	0.00173892		0.732607
GNB	0.143208	0	0	0	0.0125961	0.778602	0.0283459	0		0.155836	0	0.000827872	0.00143671	0.0207747	0.798163	0.0383587	0.00316959		0.755393
KEN	0.038936	0.00378596	0.0148556	0.00753782	0.309631	0.588705	0.0202152	0.0129646		0.0444739	1.09553e-05	0.0117071	0.00451916	0.324756	0.608964	0.0184666	0.0108028		0.96092
LSO	0.0752386	0.00174344	0.00827374	0.00629203	0.153947	0.719141	0.0244212	0.0124531		0.0806161	0	0.00539263	0.00391654	0.158546	0.732011	0.0251481	0.01105		0.91816
LBR	0.170972	0.00272384	0.00326212	0.00413996	0.0132901	0.772229	0.0375812	0.00524336		0.180631	0	0.000924966	0.00106842	0.00978639	0.778347	0.0357194	0.00309159		0.691769
LBY	0.365891	0.00423278	0.199834	0.0142456	0.20238	0.188766	0.00430468	0.0284713		0.371268	0	0.201587	0.0104414	0.214608	0.198873	0.0011373	0.0262613		0.998558
MWI	0.0925129	0.000711873	0.0036727	0.00464045	0.0484925	0.797435	0.0290658	0.0106817		0.102745	7.461e-06	0.00259699	0.00440933	0.0545233	0.807312	0.0290861	0.0122399		0.852287
MLI	0.153242	0.00563022	0.00661793	0.00655792	0.0282613	0.78731	0.0398548	0.00744976		0.157697	0	0.000966596	0.00103178	0.022664	0.785737	0.0355164	0.00286607		0.769835
MRT	0.100018	0	0.00428642	0.000790391	0.173796	0.661136	0.0241419	0.00346176		0.115262	2.56419e-05	0.00390859	0.00194138	0.18431	0.688464	0.0248002	0.00503465		0.921109
MAR	0.0061127	0.00577866	0.0348968	0.00951984	0.579851	0.32275	0.0128555	0.0147077		0.0169695	1.14765e-05	0.030414	0.00428951	0.618625	0.347896	0.00804633	0.0112044		0.984829
MOZ	0.145251	0.00129411	0.00225237	0.00290625	0.00883898	0.803568	0.0333866	0.00583275		0.152355	0	0.000555756	0.00124792	0.00887995	0.807707	0.0368015	0.00449076		0.671573
NAM	0.0263247	0.00122447	0.123953	0.00946834	0.159992	0.629655	0.0131085	0.02587		0.0380807	0	0.127607	0.00998002	0.159435	0.646955	0.0126888	0.0269249		0.99138
NER	0.129212	0.00134589	0.00170152	0.00202594	0.00459569	0.816779	0.0401645	0.00334106		0.139514	0	0.000293633	0.00061253	0.00432243	0.822678	0.0394621	0.00243118		0.588127
NGA	0.0868071	0	0	0	0.190826	0.657486	0.0234682	0		0.100594	3.57926e-05	0.00526969	0.00149495	0.216721	0.675573	0.0280701	0.00438582		0.926716
RWA	0.0879719	0.00650662	0.00964957	0.0110441	0.10908	0.764469	0.0302023	0.0175497		0.0862264	0	0.00383489	0.00404412	0.104994	0.771339	0.0250636	0.0122674		0.894573
SEN	0.0845927	0	0.000966297	0	0.178501	0.674043	0.0215033	0.0031675		0.0992484	3.22602e-05	0.00449437	0.00249093	0.19517	0.692186	0.0244939	0.00750349		0.926716
SLE	0.146971	0.00103147	0.00200325	0.003197	0.0129934	0.792844	0.0320363	0.00696918		0.154472	3.70891e-05	0.00133589	0.00143376	0.0115556	0.802509	0.0342484	0.00671742		0.711257
SOM	0.159688	0	0	0	0.00082722	0.783629	0.031588	0.000836148		0.177773	0	0.000566622	0.00104632	0.0032399	0.794083	0.0343143	0.00330935		0.552292
ZAF	0.0511609	0.00716119	0.147413	0.0118749	0.179627	0.589258	0.0228284	0.0203285		0.0622347	5.99763e-06	0.143006	0.00460446	0.184349	0.594323	0.017069	0.0135694		0.99067
SSD	0.119216	0.00363277	0.0049549	0.00679012	0.0123062	0.833592	0.0338473	0.0118102		0.119131	0	0.00146813	0.00265859	0.00999513	0.834131	0.0295875	0.00942303		0.688926
SDN	0.0995771	0	0	0	0.0595832	0.77479	0.0209424	0.00500765		0.116251	0	0.00309429	0.00383463	0.0675895	0.78776	0.0291227	0.0100167		0.865185
TZA	0.071353	0.00293891	0.00979618	0.0074611	0.17331	0.700469	0.0234125	0.0152149		0.08237	2.43003e-05	0.00580142	0.00525734	0.181836	0.709205	0.0218812	0.0134199		0.932793
TGO	0.100213	0.00383291	0.00738722	0.00788268	0.125876	0.71722	0.0273758	0.0125553		0.110297	0	0.00423179	0.00298004	0.130756	0.73175	0.0274865	0.00982739		0.901865
TUN	0.159187	0.00536133	0.174956	0.0228913	0.159174	0.433356	0.00748225	0.0498062		0.167905	1.60658e-05	0.17502	0.0191941	0.16353	0.438934	0.00299255	0.0515944		0.996717
UGA	0.0772275	0.00227053	0.00733853	0.00818571	0.135659	0.724591	0.0233113	0.0152278		0.0833267	0	0.0050096	0.00537212	0.142823	0.74206	0.0220028	0.014119		0.914073
ZMB	0.112491	0.00328828	0.00667626	0.00631725	0.118342	0.728399	0.0281666	0.00938549		0.120727	4.14651e-06	0.00394101	0.00224864	0.119309	0.733839	0.0280738	0.0075534		0.895821
ZWE	0.138373	0.00379358	0.00494315	0.00416427	0.0431539	0.787461	0.041172	0.00488015		0.14046	0	0.00126413	0.000435267	0.0428617	0.782299	0.0406573	0.0010982		0.807441
Average	0.113047	0.00226223	0.0321299	0.00555803	0.138243	0.666156	0.0252313	0.0111987		0.123204	1.05887e-05	0.0311228	0.00379093	0.146182	0.678966	0.0256789	0.0105247
Q25	0.0767303	0	0.00171385	0.000947327	0.0132159	0.603385	0.0176349	0.00333375		0.0843338	0	0.00118975	0.00107359	0.0172417	0.615294	0.0200154	0.00315009
Q75	0.145442	0.00382971	0.015256	0.00795844	0.182427	0.786756	0.0323739	0.0148345		0.156071	1.39158e-05	0.0143172	0.00463697	0.199675	0.798874	0.0346148	0.0123828
	Sobol Indices Difference
country_code	dg	dgi	vp24	pepp24	probpep	E	probcc	pepdemand
DZA	-0.00042971	0.00936488	0.00217811	0.00789257	0.00044502	-0.00217599	0.00783446	0.00625715
AGO	-0.00778155	0.00254857	0.00231452	0.00348169	-0.0171556	-0.00872649	0.00170447	0.000345438
BEN	-0.00500856	0.0053459	0.00500018	0.00551683	-0.0060552	-0.0132292	0.00434753	0.00572051
BWA	-0.0169064	0	-0.00896081	-0.00127879	-0.0165401	-0.0141553	-0.00236675	-0.0015916
BFA	-0.01722	0	-0.000574542	-0.00046308	-0.00833916	-0.0146812	-0.00736007	-0.00172119
BDI	-0.0120366	0.00381544	0.00451524	0.00354038	0.00266581	-0.00952166	0.00497998	0.00316395
CMR	-0.0109555	-2.6381e-05	-0.0044673	-0.00321927	-0.0213615	-0.0248476	-0.00436654	-0.00703355
CAF	-0.0150422	0.000370503	0.000423147	0.0007422	-0.00253361	-0.0141617	-0.00172978	-0.000421141
TCD	-0.010872	0	-0.000679917	-0.00107531	-0.00311506	-0.0033156	-0.00332486	-0.00149041
COD	-0.00471192	0.00501607	0.00479536	0.00502032	0.00418731	-0.000152108	0.00196916	0.00555488
COG	-0.0140822	0.00127341	0.000427824	0.000164128	-0.0198161	-0.0199802	0.00105425	0.000178041
CIV	-0.0154033	-3.68727e-05	-0.00189899	-0.000418371	-0.00286913	-0.0220395	-0.00191756	-0.00123693
DJI	-0.0173125	0.000843444	0.00140025	0.000890812	-0.00510823	-0.0160227	-0.00250397	0.000877837
EGY	-0.0131166	-1.25304e-05	-0.00400148	-0.000548914	-0.015046	-0.0093106	-0.00504039	-0.00200317
GNQ	-0.0172414	0.00069569	0.0016277	0.000619217	-0.0407396	-0.0331339	-0.00384576	4.88201e-05
ERI	-0.00522156	-1.14567e-05	0.000368638	0.000101989	-0.00141674	-0.0182014	0.00082635	-0.000287892
SWZ	-0.00913535	0	-0.000553071	-0.00141131	-0.0161831	-0.0306453	-0.00542274	-0.000935672
ETH	-0.00378402	0.00072255	0.000752161	0.00105088	-0.00253599	-0.00630147	-0.00195397	0.00133355
GAB	-0.0128438	0.00398956	0.0042611	0.00337129	-0.0090663	-0.00882812	0.00436156	0.00290202
GMB	-0.0164081	0.000512536	0.00156312	0.000826184	-0.00451791	-0.0155684	-0.00308097	0.00222682
GHA	-0.00731099	0.00558991	0.00607359	0.00464929	-0.024878	-0.0258679	0.00218995	0.00335967
GIN	-0.0200175	0	-0.00079396	-0.000574886	-0.0100705	-0.0185794	-0.0123271	-0.00173892
GNB	-0.0126281	0	-0.000827872	-0.00143671	-0.00817853	-0.0195615	-0.0100128	-0.00316959
KEN	-0.00553791	0.00377501	0.00314847	0.00301866	-0.0151247	-0.0202586	0.00174856	0.00216178
LSO	-0.00537751	0.00174344	0.0028811	0.00237549	-0.0045997	-0.0128701	-0.000726897	0.00140315
LBR	-0.0096582	0.00272384	0.00233716	0.00307154	0.00350374	-0.00611828	0.0018618	0.00215178
LBY	-0.00537667	0.00423278	-0.00175309	0.00380427	-0.0122275	-0.0101064	0.00316737	0.00221003
MWI	-0.0102323	0.000704412	0.00107572	0.000231119	-0.0060308	-0.00987705	-2.02868e-05	-0.00155821
MLI	-0.00445519	0.00563022	0.00565133	0.00552614	0.00559728	0.00157245	0.00433842	0.00458369
MRT	-0.015243	-2.56419e-05	0.000377825	-0.00115099	-0.0105137	-0.0273281	-0.000658372	-0.00157289
MAR	-0.0108568	0.00576719	0.00448289	0.00523033	-0.038774	-0.0251454	0.00480916	0.00350336
MOZ	-0.00710432	0.00129411	0.00169661	0.00165833	-4.09685e-05	-0.00413928	-0.0034149	0.00134199
NAM	-0.011756	0.00122447	-0.00365409	-0.000511683	0.000556421	-0.0173002	0.000419692	-0.0010549
NER	-0.0103018	0.00134589	0.00140789	0.00141341	0.00027326	-0.00589875	0.000702477	0.000909876
NGA	-0.0137869	-3.57926e-05	-0.00526969	-0.00149495	-0.0258943	-0.0180868	-0.00460189	-0.00438582
RWA	0.00174549	0.00650662	0.00581468	0.00700002	0.00408638	-0.00686965	0.00513868	0.00528231
SEN	-0.0146557	-3.22602e-05	-0.00352808	-0.00249093	-0.0166693	-0.0181431	-0.00299056	-0.00433599
SLE	-0.00750039	0.000994384	0.000667367	0.00176324	0.00143783	-0.00966565	-0.00221207	0.00025176
SOM	-0.0180857	0	-0.000566622	-0.00104632	-0.00241268	-0.0104538	-0.00272636	-0.0024732
ZAF	-0.0110738	0.00715519	0.00440703	0.00727047	-0.00472214	-0.00506492	0.00575936	0.00675913
SSD	8.51287e-05	0.00363277	0.00348677	0.00413153	0.00231112	-0.00053868	0.00425984	0.00238718
SDN	-0.0166735	0	-0.00309429	-0.00383463	-0.00800635	-0.0129703	-0.00818027	-0.00500909
TZA	-0.011017	0.00291461	0.00399476	0.00220375	-0.00852558	-0.00873667	0.00153124	0.001795
TGO	-0.0100836	0.00383291	0.00315543	0.00490264	-0.00487956	-0.0145298	-0.000110732	0.00272786
TUN	-0.00871758	0.00534527	-6.44842e-05	0.00369719	-0.00435623	-0.00557799	0.0044897	-0.00178816
UGA	-0.00609919	0.00227053	0.00232893	0.00281359	-0.00716324	-0.0174684	0.00130845	0.0011088
ZMB	-0.00823545	0.00328414	0.00273525	0.00406861	-0.000966506	-0.00544012	9.27869e-05	0.00183209
ZWE	-0.00208745	0.00379358	0.00367902	0.003729	0.000292177	0.00516214	0.000514732	0.00378195

## Sheet: Sobol indices diff
	All vac indice > Reintroduction indice				Reintroduction indice > All vac indice
	First order Sobol Indices									Total order Sobol Indices
country_code	dg	dgi	vp24	pepp24	probpep	E	probcc	pepdemand		dg	dgi	vp24	pepp24	probpep	E	probcc	pepdemand
DZA	-0.117058	-0.0067559	-0.154567	-0.00624218	0.12028	0.107937	-0.00498247	-0.00438447		-0.0947518	0.000250031	-0.154357	0.00250322	0.133384	0.120871	0.00230956	0.00369426
AGO	0.0759137	-7.28435e-05	-0.00736134	-0.0017459	-0.000288438	-0.0658849	-0.000602259	-0.00322489		0.0742628	0.000987778	-0.00697488	-0.000869964	0.000725356	-0.0655902	-3.9466e-05	-0.0032951
BEN	0.0471869	0.000724921	-0.00262467	-0.000505313	0.00271506	-0.0440615	0.000779459	-0.00172924		0.0457158	3.27685e-05	-0.00308883	-0.000674879	0.00298427	-0.0448018	0.000705553	-0.00193602
BWA	-0.00593939	0.00147395	-0.141196	0.0015034	0.075625	0.0791253	0.00709242	-0.000149495		-0.00558897	0.00048007	-0.149296	-0.00123549	0.07735	0.0789581	0.00369041	-0.00304562
BFA	0.0228222	0	0	0	0.000661529	-0.0220971	0.00120767	0		0.022053	0.000260891	-0.000559966	-0.000237626	0.00030445	-0.022827	0.000947715	-0.000746808
BDI	0.0346648	-0.000211398	-0.00239136	-0.00205409	0.000221878	-0.0300679	0.00256667	-0.00551473		0.0352007	0.00017409	-0.00155933	-0.00188818	0.000653387	-0.0303589	0.00290526	-0.00534968
CMR	0.0718978	0	-0.0027282	0	0.00820849	-0.0626639	0.00228266	-0.00187998		0.0671692	0.000645832	-0.00687266	-0.00142188	0.00624165	-0.0651427	0.000521638	-0.00414164
CAF	0.0359331	0.0011823	-0.000912059	-0.000549078	0.00111104	-0.0332417	0.00214177	-0.00201549		0.0355162	0.000465099	-0.0012323	-0.000864888	0.000793629	-0.034741	0.00179203	-0.00271186
TCD	0.0240112	0	0	0	0.000402631	-0.0234064	0.00140988	-0.00111484		0.0238214	6.27141e-05	-0.000667328	-0.000458046	0.000362716	-0.0237933	0.00144522	-0.00121441
COD	0.0229663	0.000610413	-0.000289662	-0.000305368	0.000103911	-0.0233269	0.000826088	-0.00102435		0.0227408	0.000571202	-0.000469845	-0.000313616	9.90787e-05	-0.0231833	0.00113724	-0.00090384
COG	0.0853265	7.50697e-05	-0.0148582	-0.00203887	0.00690765	-0.0739743	-7.03315e-05	-0.0051645		0.0846954	0.000637292	-0.0153508	-0.00202408	0.0106601	-0.0744289	0.000237954	-0.00524211
CIV	0.0349552	0	0	0	-0.000462135	-0.0320429	-0.000214854	0		0.0344123	0.000680366	-0.00174726	-0.000173021	-0.00059216	-0.0321698	-0.00014314	-0.000499183
DJI	0.0554882	0.000404535	-0.00263418	0.000152894	-0.00467002	-0.0460803	-0.000916169	-0.00021042		0.0543619	0.000288827	-0.00246163	-8.79638e-05	-0.00488904	-0.0475893	-0.00122505	-0.000447112
EGY	0.026301	0.000446592	-0.123422	-0.00115281	0.0670683	0.0389972	0.00529528	-0.00433432		0.0227075	0.000314719	-0.127567	-0.00211806	0.0667332	0.0442777	0.00318088	-0.00777994
GNQ	0.078113	0.00161437	-0.0151631	0.0010212	-0.0206652	-0.0348203	0.000497367	0.000804336		0.0749483	0.000230221	-0.0157445	-0.000182307	-0.0222382	-0.0394903	-0.000873074	-0.000510736
ERI	0.0334627	0	-0.00121876	-0.00109562	0.000250775	-0.0320692	0.00107486	-0.00223097		0.0328103	0.000545595	-0.000850121	-0.000626018	0.000648698	-0.0321568	0.00139144	-0.00189889
SWZ	0.0472726	0	-0.0129886	-0.000289909	0.00396809	-0.0382668	0.000469402	-0.00124769		0.0467792	5.70137e-06	-0.0130104	-0.000670422	0.00529238	-0.0374811	0.00018118	-0.00157502
ETH	0.0273206	0.000266016	-0.000950596	-0.00056872	0.000763551	-0.0264617	0.00116705	-0.00131607		0.0265686	0.000141121	-0.000826893	-0.00043937	0.000851095	-0.0267989	0.00130114	-0.00115283
GAB	-0.219353	-0.000995607	-0.164176	7.53316e-05	0.197365	0.149492	0.00333771	0.000330016		-0.208809	3.72559e-05	-0.162642	0.000741915	0.221702	0.160556	0.00537241	0.00020709
GMB	0.0589614	0.000663914	-0.00345422	-0.00185351	0.0027033	-0.0570787	0.000639085	-0.0039837		0.0585541	0.000600817	-0.00218946	-0.00144163	0.0035391	-0.0574426	0.00111372	-0.00324462
GHA	0.0706615	8.77895e-05	-0.0171975	-0.00203938	0.0152469	-0.0613739	-6.13996e-05	-0.00475985		0.0692777	0.000156935	-0.0163462	-0.00188446	0.0138332	-0.0609083	0.000407102	-0.00519616
GIN	0.0236141	0	0	0	0.00024348	-0.0231784	0.000572952	0		0.0231626	0.000250922	-0.000735745	-0.000236458	0.000339132	-0.0231335	0.000653274	-0.000677404
GNB	0.0323427	0	0	0	0.00120115	-0.0304269	0.00176576	0		0.0308158	0.00019923	-0.000827872	-0.000568061	0.00056843	-0.0311336	0.00114225	-0.00133024
KEN	0.0547853	0.000758459	-0.00997858	-0.000908914	0.0143844	-0.054696	0.00154665	-0.00323675		0.0530918	0.000235682	-0.0110688	-0.00169517	0.0160679	-0.0536842	0.000772205	-0.00442336
LSO	0.0509564	0.00114153	-0.00490299	-0.000654164	0.00923936	-0.0478481	0.00225681	-0.00291305		0.048255	5.33609e-05	-0.00506671	-0.00154642	0.00917333	-0.04965	0.0012968	-0.00409866
LBR	0.0306631	0.000528542	-0.000465572	-0.000450994	0.000355907	-0.0288904	0.000977866	-0.00103013		0.0302209	0.000306449	-0.000852749	-0.000456695	0.000285147	-0.029924	0.000882533	-0.0012701
LBY	-0.365189	-0.00185225	-0.166423	0.0029861	0.325226	0.138706	-0.00133025	0.0132521		-0.342987	1.65227e-06	-0.169615	0.00664578	0.360314	0.158669	0.00208396	0.0147125
MWI	0.039953	0.000391308	-0.0024292	-0.0012239	0.00465421	-0.0377494	0.00249352	-0.0035962		0.039448	0.000164654	-0.00249964	-0.00169165	0.00447085	-0.0385147	0.00251619	-0.00471771
MLI	0.0313459	0.00114959	-0.000628527	-7.56069e-05	0.000902627	-0.0301953	0.00116224	-0.000597808		0.0305862	0.000606109	-0.000933689	-0.000443215	0.00066168	-0.030919	0.000921681	-0.00124428
MRT	0.0577814	0.00106081	-0.00348744	0.000541653	0.00298242	-0.0521145	0.00166376	-0.00061595		0.0559482	0.000775363	-0.00382346	-0.000831654	0.00201042	-0.0544184	0.000350527	-0.00218456
MAR	0.0468285	-0.00143696	-0.0291699	-0.00306758	0.0255643	-0.0428444	-0.00113863	-0.00540237		0.0495403	0.000274729	-0.0283779	-0.00169383	0.0276841	-0.0409042	0.000489369	-0.00428934
MOZ	0.0295148	0.000422212	-0.000953746	-0.000715412	0.000326179	-0.0280456	0.00141884	-0.00189734		0.0289671	0.000111932	-0.000555756	-0.000581184	0.000414782	-0.0286378	0.00169398	-0.00187139
NAM	0.0532707	0.00314867	-0.112451	-0.00017106	0.0457702	0.0280245	0.00547163	-0.00411214		0.0483174	0.000670082	-0.118736	-0.00314167	0.0468207	0.0276431	0.00398602	-0.00779245
NER	0.0193342	-0.00029152	-0.000746289	-0.000704767	-0.000219644	-0.0197619	0.00107126	-0.00132525		0.0195933	3.26026e-05	-0.000293633	-0.000319029	0.000178214	-0.0195385	0.0015166	-0.00107207
NGA	0.057273	0	0	0	0.00242825	-0.0493466	0.00131309	0		0.0543972	0.000733339	-0.00496975	-0.000677228	0.00160146	-0.0510684	-8.30737e-06	-0.00189874
RWA	0.0436315	7.08133e-05	-0.00316058	-0.00176481	0.0079848	-0.043369	0.00192719	-0.00439538		0.0428077	3.54221e-05	-0.00364649	-0.00164039	0.00849666	-0.0436345	0.00194485	-0.00474488
SEN	0.0562458	0	-0.000966297	0	0.00511752	-0.0533878	0.000871818	-0.00245097		0.0548278	0.000556577	-0.00434414	-0.00102474	0.00507066	-0.0538558	0.000573539	-0.00303644
SLE	0.0342371	0.000569281	-0.000987247	-0.000837666	0.000516209	-0.0319807	0.0014678	-0.0022961		0.0336648	0.000550563	-0.00124344	-0.000670403	0.000601983	-0.0324666	0.00158205	-0.00251368
SOM	0.0260614	0	0	0	0.000219814	-0.0252176	0.00136656	-0.000836148		0.0256829	0.000485417	-0.000544671	-0.00045639	0.000127181	-0.0257374	0.00131619	-0.00139448
ZAF	0.0448978	0.00400353	-0.126058	0.00277623	0.0486102	0.0487376	0.00718915	-8.1087e-05		0.0310098	0.000425746	-0.131856	-0.0014549	0.0486797	0.0493283	0.00342219	-0.00260763
SSD	0.0326803	0.000144139	-0.00137259	-0.00126247	0.000633315	-0.0286005	0.00228109	-0.00323168		0.0316447	0.000119613	-0.00140088	-0.00113343	0.000795408	-0.0292677	0.00228889	-0.00354252
SDN	0.0457464	0	0	0	0.00456224	-0.0432422	0.00209413	-0.00345524		0.0449352	0.000271807	-0.00290216	-0.00149498	0.00446813	-0.0441	0.00196549	-0.00394689
TZA	0.0552773	0.00028173	-0.00637996	-0.00185357	0.0119875	-0.0568163	0.0014229	-0.00496651		0.0554	0.000548747	-0.00559034	-0.00205612	0.0130096	-0.0579913	0.00163571	-0.00543608
TGO	0.0513673	0.000835902	-0.00298486	-0.00109259	0.00665463	-0.0495885	0.00155761	-0.0032504		0.0508729	0.00016348	-0.00395318	-0.00132977	0.00711351	-0.0516619	0.0014449	-0.00394707
TUN	-0.124674	-0.00186735	-0.153249	0.000298085	0.129986	0.124296	-0.000861988	0.00319016		-0.122376	0.000501372	-0.153918	0.00171757	0.138103	0.137124	0.00186815	0.00558421
UGA	0.0489426	0.000296826	-0.00462211	-0.00210525	0.0115115	-0.0500763	0.0020629	-0.00503389		0.0477045	0.000213542	-0.0047129	-0.00209688	0.0127448	-0.0504776	0.00185666	-0.00549239
ZMB	0.0490651	0.000763524	-0.00306408	-0.00103433	0.0046926	-0.0470799	0.00111085	-0.00247274		0.0482699	0.000489414	-0.00363799	-0.000993179	0.00508771	-0.0486314	0.00124642	-0.00306058
ZWE	0.026861	0.000216718	-0.00108194	-0.000168806	0.000343281	-0.0252179	0.00033388	-0.000470097		0.0261482	0.000158019	-0.00117308	-0.000199156	0.000349094	-0.0255396	0.000380626	-0.000486521
Average	0.0221609	0.0002052	-0.0271603	-0.00060787	0.0238207	-0.0185682	0.00137519	-0.00175783		0.0221332	0.000343857	-0.0281478	-0.000717417	0.0257016	-0.017841	0.0013788	-0.00216194
