# Supplementary material for: Benefit-cost analysis of coordinated strategies for control of rabies in Africa
Source: Nat Commun. 2023 Sep 7;14:5370. doi: 10.1038/s41467-023-41110-2 (PMC10484917; doi:10.1038/s41467-023-41110-2)
Supplement: Supplementary file 7 — Supplementary Data 4 [file 41467_2023_41110_MOESM7_ESM.xlsx]

## Sheet: Feuil1
	DZA	AGO	BEN	BWA	BFA	BDI	CMR	CAF	TCD	COD	COG	CIV	DJI	EGY	GNQ	ERI	SWZ	ETH	GAB	GMB	GHA	GIN	GNB	KEN	LSO	LBR	LBY	MWI	MLI	MRT	MAR	MOZ	NAM	NER	NGA	RWA	SEN	SLE	SOM	ZAF	SSD	SDN	TZA	TGO	TUN	UGA	ZMB	ZWE
DZA	1																										1		1	1	1			1											1
AGO		1								1																							1														1
BEN			1		1																													1	1									1
BWA				1																													1							1								1
BFA			1		1							1									1								1					1										1
BDI						1				1																										1							1
CMR							1	1	1		1				1				1																1
CAF							1	1	1	1	1																														1	1
TCD							1	1	1																		1							1	1							1
COD		1				1		1		1	1																									1					1					1	1
COG							1	1		1	1								1
CIV					1							1									1	1				1			1
DJI													1			1		1																					1
EGY														1													1															1
GNQ							1								1				1
ERI													1			1		1																								1
SWZ																	1															1								1
ETH													1			1		1						1															1		1	1
GAB							1				1				1				1
GMB																				1																	1
GHA					1							1									1																							1
GIN												1										1	1			1			1								1	1
GNB																						1	1														1
KEN																		1						1															1		1		1			1
LSO																									1															1
LBR												1										1				1												1
LBY	1								1					1													1							1								1			1
MWI																												1				1											1				1
MLI	1				1							1										1							1	1				1			1
MRT	1																												1	1							1
MAR	1																														1
MOZ																	1											1				1								1			1				1	1
NAM		1		1																													1							1							1
NER	1		1		1				1																		1		1					1	1
NGA			1				1		1																									1	1
RWA						1				1																										1							1			1
SEN																				1		1	1						1	1							1
SLE																						1				1												1
SOM													1					1						1															1
ZAF				1													1								1							1	1							1								1
SSD								1		1								1						1																	1	1				1
SDN								1	1					1		1		1									1														1	1
TZA						1																		1				1				1				1							1			1	1
TGO			1		1																1																							1
TUN	1																										1																		1
UGA										1														1												1					1		1			1
ZMB		1								1																		1				1	1										1				1	1
ZWE				1																												1								1							1	1
