# Supplementary material for: Benefit-cost analysis of coordinated strategies for control of rabies in Africa
Source: Nat Commun. 2023 Sep 7;14:5370. doi: 10.1038/s41467-023-41110-2 (PMC10484917; doi:10.1038/s41467-023-41110-2)
Supplement: Supplementary file 9 — Supplementary Data 6 [file 41467_2023_41110_MOESM9_ESM.xlsx]

## Sheet: GDP per Capita
Country	Country Code	GDP 2021	GDP 2022	GDP 2023	GDP 2024	GDP norm 2024		Source
Algeria	DZA	3765.03	3877.99	3994.33	4114.15	5.40625		WB Last updated 20.07.2022
Angola	AGO	2137.91	2202.05	2268.11	2336.15	3.06984		WB Last updated 20.07.2022
Benin	BEN	1428.45	1471.3	1515.44	1560.9	2.05112		WB Last updated 20.07.2022
Botswana	BWA	7347.55	7567.98	7795.02	8028.87	10.5504		WB Last updated 20.07.2022
Burkina Faso	BFA	918.153	945.697	974.068	1003.29	1.31838		WB Last updated 20.07.2022
Burundi	BDI	236.795	243.899	251.216	258.753	0.340017		WB Last updated 20.07.2022
Cameroon	CMR	1661.7	1711.55	1762.9	1815.79	2.38605		WB Last updated 20.07.2022
Central African Republic	CAF	511.485	526.829	542.634	558.913	0.734446		WB Last updated 20.07.2022
Chad	TCD	696.423	717.315	738.835	761	1		WB Last updated 20.07.2022
Democratic Republic of the Congo	COD	584.106	601.63	619.678	638.269	0.838724		WB Last updated 20.07.2022
Congo	COG	2213.88	2280.3	2348.71	2419.17	3.17893		WB Last updated 20.07.2022
Côte d'Ivoire	CIV	2578.76	2656.12	2735.81	2817.88	3.70287		WB Last updated 20.07.2022
Djibouti	DJI	3363.71	3464.62	3568.56	3675.62	4.82999		WB Last updated 20.07.2022
Egypt	EGY	3876.36	3992.65	4112.43	4235.8	5.5661		WB Last updated 20.07.2022
Equatorial Guinea	GNQ	8462.29	8716.15	8977.64	9246.97	12.1511		WB Last updated 20.07.2022
Eritrea	ERI	630.572	649.489	668.974	689.043	0.905444		IMF GDP per capita, current prices (U.S. dollars per capita)
Eswatini	SWZ	4214.86	4341.31	4471.55	4605.69	6.05216		WB Last updated 20.07.2022
Ethiopia	ETH	943.966	972.285	1001.45	1031.5	1.35545		WB Last updated 20.07.2022
Gabon	GAB	8016.99	8257.5	8505.23	8760.38	11.5117		WB Last updated 20.07.2022
Gambia	GMB	835.594	860.662	886.482	913.077	1.19984		WB Last updated 20.07.2022
Ghana	GHA	2445.29	2518.65	2594.21	2672.04	3.51122		WB Last updated 20.07.2022
Guinea	GIN	1174.35	1209.58	1245.87	1283.25	1.68626		WB Last updated 20.07.2022
Guinea-Bissau	GNB	812.962	837.351	862.472	888.346	1.16734		WB Last updated 20.07.2022
Kenya	KEN	2006.83	2067.04	2129.05	2192.92	2.88163		WB Last updated 20.07.2022
Lesotho	LSO	1166.46	1201.46	1237.5	1274.62	1.67493		WB Last updated 20.07.2022
Liberia	LBR	673.089	693.282	714.08	735.503	0.966495		WB Last updated 20.07.2022
Libya	LBY	6018.45	6199	6384.97	6576.52	8.64194		WB Last updated 20.07.2022
Malawi	MWI	642.657	661.937	681.795	702.249	0.922797		WB Last updated 20.07.2022
Mali	MLI	917.913	945.45	973.814	1003.03	1.31804		WB Last updated 20.07.2022
Mauritania	MRT	1723.01	1774.7	1827.95	1882.78	2.47409		WB Last updated 20.07.2022
Morocco	MAR	3496.76	3601.66	3709.71	3821	5.02103		WB Last updated 20.07.2022
Mozambique	MOZ	500.445	515.458	530.922	546.85	0.718593		WB Last updated 20.07.2022
Namibia	NAM	4729.27	4871.15	5017.28	5167.8	6.7908		WB Last updated 20.07.2022
Niger	NER	594.925	612.773	631.156	650.091	0.854259		WB Last updated 20.07.2022
Nigeria	NGA	2085.03	2147.58	2212.01	2278.37	2.99392		WB Last updated 20.07.2022
Rwanda	RWA	833.83	858.845	884.61	911.148	1.1973		WB Last updated 20.07.2022
Senegal	SEN	1606.47	1654.67	1704.31	1755.44	2.30675		WB Last updated 20.07.2022
Sierra Leone	SLE	515.932	531.41	547.352	563.773	0.740832		WB Last updated 20.07.2022
Somalia	SOM	445.779	459.152	472.927	487.115	0.640098		WB Last updated 20.07.2022
South Africa	ZAF	6994.21	7204.04	7420.16	7642.76	10.0431		WB Last updated 20.07.2022
South Sudan	SSD	364.39	375.322	386.581	398.179	0.523231		IMF GDP per capita, current prices (U.S. dollars per capita)
Sudan	SDN	764.341	787.271	810.889	835.216	1.09752		WB Last updated 20.07.2022
United Republic of Tanzania	TZA	1135.54	1169.61	1204.69	1240.83	1.63053		WB Last updated 20.07.2022
Togo	TGO	992.328	1022.1	1052.76	1084.34	1.42489		WB Last updated 20.07.2022
Tunisia	TUN	3924.34	4042.07	4163.34	4288.24	5.635		WB Last updated 20.07.2022
Uganda	UGA	858.058	883.799	910.313	937.623	1.23209		WB Last updated 20.07.2022
Zambia	ZMB	1120.63	1154.25	1188.88	1224.54	1.60912		WB Last updated 20.07.2022
Zimbabwe	ZWE	1737.17	1789.29	1842.97	1898.26	2.49442		WB Last updated 20.07.2022

## Sheet: HCE for Export
Year	Country	AGO
2024	AGO	61069.2
2025	AGO	59905.9
2026	AGO	58764.9
2027	AGO	57645.6
2028	AGO	56547.5
2029	AGO	55470.4
2030	AGO	54413.9
2031	AGO	53377.4
2032	AGO	52360.7
2033	AGO	51363.4
2034	AGO	50385
2035	AGO	49425.3
2036	AGO	48483.9
2037	AGO	47560.4
2038	AGO	46654.4
2039	AGO	45765.8
2040	AGO	44894.1
2041	AGO	44038.9
2042	AGO	43200.1
2043	AGO	42377.2
2044	AGO	41570
2045	AGO	40778.2
2046	AGO	40001.5
2047	AGO	39239.6
2048	AGO	38492.2
2049	AGO	37759
2050	AGO	37039.8
2051	AGO	36334.2
2052	AGO	35642.2
2053	AGO	34963.3
2054	AGO	34297.3
2024	BDI	6764.04
2025	BDI	6635.2
2026	BDI	6508.81
2027	BDI	6384.84
2028	BDI	6263.22
2029	BDI	6143.92
2030	BDI	6026.89
2031	BDI	5912.1
2032	BDI	5799.48
2033	BDI	5689.02
2034	BDI	5580.66
2035	BDI	5474.36
2036	BDI	5370.08
2037	BDI	5267.8
2038	BDI	5167.46
2039	BDI	5069.03
2040	BDI	4972.48
2041	BDI	4877.76
2042	BDI	4784.85
2043	BDI	4693.71
2044	BDI	4604.31
2045	BDI	4516.61
2046	BDI	4430.58
2047	BDI	4346.19
2048	BDI	4263.4
2049	BDI	4182.19
2050	BDI	4102.53
2051	BDI	4024.39
2052	BDI	3947.73
2053	BDI	3872.54
2054	BDI	3798.78
2024	BEN	40420.1
2025	BEN	39650.2
2026	BEN	38895
2027	BEN	38154.1
2028	BEN	37427.4
2029	BEN	36714.4
2030	BEN	36015.1
2031	BEN	35329.1
2032	BEN	34656.2
2033	BEN	33996.1
2034	BEN	33348.5
2035	BEN	32713.3
2036	BEN	32090.2
2037	BEN	31479
2038	BEN	30879.4
2039	BEN	30291.2
2040	BEN	29714.2
2041	BEN	29148.2
2042	BEN	28593
2043	BEN	28048.4
2044	BEN	27514.1
2045	BEN	26990.1
2046	BEN	26476
2047	BEN	25971.7
2048	BEN	25477
2049	BEN	24991.7
2050	BEN	24515.7
2051	BEN	24048.7
2052	BEN	23590.6
2053	BEN	23141.3
2054	BEN	22700.5
2024	BFA	26226.9
2025	BFA	25727.4
2026	BFA	25237.3
2027	BFA	24756.6
2028	BFA	24285.1
2029	BFA	23822.5
2030	BFA	23368.7
2031	BFA	22923.6
2032	BFA	22487
2033	BFA	22058.6
2034	BFA	21638.5
2035	BFA	21226.3
2036	BFA	20822
2037	BFA	20425.4
2038	BFA	20036.3
2039	BFA	19654.7
2040	BFA	19280.3
2041	BFA	18913.1
2042	BFA	18552.8
2043	BFA	18199.4
2044	BFA	17852.8
2045	BFA	17512.7
2046	BFA	17179.2
2047	BFA	16851.9
2048	BFA	16530.9
2049	BFA	16216.1
2050	BFA	15907.2
2051	BFA	15604.2
2052	BFA	15307
2053	BFA	15015.4
2054	BFA	14729.4
2024	BWA	201762
2025	BWA	197919
2026	BWA	194149
2027	BWA	190451
2028	BWA	186823
2029	BWA	183265
2030	BWA	179774
2031	BWA	176350
2032	BWA	172991
2033	BWA	169696
2034	BWA	166463
2035	BWA	163293
2036	BWA	160182
2037	BWA	157131
2038	BWA	154138
2039	BWA	151202
2040	BWA	148322
2041	BWA	145497
2042	BWA	142726
2043	BWA	140007
2044	BWA	137340
2045	BWA	134724
2046	BWA	132158
2047	BWA	129641
2048	BWA	127171
2049	BWA	124749
2050	BWA	122373
2051	BWA	120042
2052	BWA	117755
2053	BWA	115513
2054	BWA	113312
2024	CAF	14239.3
2025	CAF	13968.1
2026	CAF	13702
2027	CAF	13441
2028	CAF	13185
2029	CAF	12933.9
2030	CAF	12687.5
2031	CAF	12445.8
2032	CAF	12208.8
2033	CAF	11976.2
2034	CAF	11748.1
2035	CAF	11524.3
2036	CAF	11304.8
2037	CAF	11089.5
2038	CAF	10878.3
2039	CAF	10671.1
2040	CAF	10467.8
2041	CAF	10268.4
2042	CAF	10072.8
2043	CAF	9880.97
2044	CAF	9692.76
2045	CAF	9508.13
2046	CAF	9327.03
2047	CAF	9149.37
2048	CAF	8975.09
2049	CAF	8804.14
2050	CAF	8636.44
2051	CAF	8471.94
2052	CAF	8310.57
2053	CAF	8152.27
2054	CAF	7996.99
2024	CIV	72269.6
2025	CIV	70893.1
2026	CIV	69542.7
2027	CIV	68218.1
2028	CIV	66918.7
2029	CIV	65644.1
2030	CIV	64393.7
2031	CIV	63167.1
2032	CIV	61964
2033	CIV	60783.7
2034	CIV	59625.9
2035	CIV	58490.2
2036	CIV	57376.1
2037	CIV	56283.2
2038	CIV	55211.1
2039	CIV	54159.5
2040	CIV	53127.9
2041	CIV	52115.9
2042	CIV	51123.2
2043	CIV	50149.5
2044	CIV	49194.2
2045	CIV	48257.2
2046	CIV	47338
2047	CIV	46436.3
2048	CIV	45551.8
2049	CIV	44684.2
2050	CIV	43833.1
2051	CIV	42998.1
2052	CIV	42179.1
2053	CIV	41375.7
2054	CIV	40587.6
2024	CMR	46912.6
2025	CMR	46019.1
2026	CMR	45142.5
2027	CMR	44282.6
2028	CMR	43439.2
2029	CMR	42611.7
2030	CMR	41800.1
2031	CMR	41003.9
2032	CMR	40222.9
2033	CMR	39456.7
2034	CMR	38705.2
2035	CMR	37967.9
2036	CMR	37244.7
2037	CMR	36535.3
2038	CMR	35839.4
2039	CMR	35156.7
2040	CMR	34487.1
2041	CMR	33830.2
2042	CMR	33185.8
2043	CMR	32553.7
2044	CMR	31933.6
2045	CMR	31325.4
2046	CMR	30728.7
2047	CMR	30143.4
2048	CMR	29569.2
2049	CMR	29006
2050	CMR	28453.5
2051	CMR	27911.5
2052	CMR	27379.9
2053	CMR	26858.4
2054	CMR	26346.8
2024	COD	16528.2
2025	COD	16213.4
2026	COD	15904.5
2027	COD	15601.6
2028	COD	15304.4
2029	COD	15012.9
2030	COD	14726.9
2031	COD	14446.4
2032	COD	14171.3
2033	COD	13901.3
2034	COD	13636.5
2035	COD	13376.8
2036	COD	13122
2037	COD	12872.1
2038	COD	12626.9
2039	COD	12386.4
2040	COD	12150.4
2041	COD	11919
2042	COD	11692
2043	COD	11469.3
2044	COD	11250.8
2045	COD	11036.5
2046	COD	10826.3
2047	COD	10620.1
2048	COD	10417.8
2049	COD	10219.4
2050	COD	10024.7
2051	COD	9833.75
2052	COD	9646.44
2053	COD	9462.7
2054	COD	9282.46
2024	COG	61422
2025	COG	60252.1
2026	COG	59104.4
2027	COG	57978.6
2028	COG	56874.3
2029	COG	55791
2030	COG	54728.3
2031	COG	53685.8
2032	COG	52663.2
2033	COG	51660.1
2034	COG	50676.1
2035	COG	49710.9
2036	COG	48764
2037	COG	47835.2
2038	COG	46924
2039	COG	46030.2
2040	COG	45153.5
2041	COG	44293.4
2042	COG	43449.7
2043	COG	42622.1
2044	COG	41810.2
2045	COG	41013.9
2046	COG	40232.6
2047	COG	39466.3
2048	COG	38714.6
2049	COG	37977.1
2050	COG	37253.8
2051	COG	36544.2
2052	COG	35848.1
2053	COG	35165.3
2054	COG	34495.5
2024	DJI	92366.7
2025	DJI	90607.3
2026	DJI	88881.5
2027	DJI	87188.5
2028	DJI	85527.8
2029	DJI	83898.7
2030	DJI	82300.6
2031	DJI	80733
2032	DJI	79195.2
2033	DJI	77686.7
2034	DJI	76207
2035	DJI	74755.4
2036	DJI	73331.5
2037	DJI	71934.7
2038	DJI	70564.5
2039	DJI	69220.4
2040	DJI	67901.9
2041	DJI	66608.6
2042	DJI	65339.8
2043	DJI	64095.3
2044	DJI	62874.4
2045	DJI	61676.8
2046	DJI	60502
2047	DJI	59349.6
2048	DJI	58219.1
2049	DJI	57110.2
2050	DJI	56022.4
2051	DJI	54955.3
2052	DJI	53908.5
2053	DJI	52881.7
2054	DJI	51874.4
2024	DZA	97714.8
2025	DZA	95853.5
2026	DZA	94027.8
2027	DZA	92236.8
2028	DZA	90479.9
2029	DZA	88756.4
2030	DZA	87065.8
2031	DZA	85407.4
2032	DZA	83780.6
2033	DZA	82184.8
2034	DZA	80619.4
2035	DZA	79083.8
2036	DZA	77577.4
2037	DZA	76099.8
2038	DZA	74650.2
2039	DZA	73228.3
2040	DZA	71833.5
2041	DZA	70465.3
2042	DZA	69123.1
2043	DZA	67806.4
2044	DZA	66514.9
2045	DZA	65247.9
2046	DZA	64005.1
2047	DZA	62786
2048	DZA	61590
2049	DZA	60416.9
2050	DZA	59266.1
2051	DZA	58137.2
2052	DZA	57029.8
2053	DZA	55943.6
2054	DZA	54878
2024	EGY	105320
2025	EGY	103314
2026	EGY	101346
2027	EGY	99416
2028	EGY	97522.3
2029	EGY	95664.8
2030	EGY	93842.6
2031	EGY	92055.1
2032	EGY	90301.7
2033	EGY	88581.6
2034	EGY	86894.4
2035	EGY	85239.2
2036	EGY	83615.6
2037	EGY	82023
2038	EGY	80460.6
2039	EGY	78928
2040	EGY	77424.6
2041	EGY	75949.9
2042	EGY	74503.2
2043	EGY	73084.1
2044	EGY	71692
2045	EGY	70326.5
2046	EGY	68986.9
2047	EGY	67672.9
2048	EGY	66383.9
2049	EGY	65119.4
2050	EGY	63879.1
2051	EGY	62662.3
2052	EGY	61468.7
2053	EGY	60297.9
2054	EGY	59149.4
2024	ERI	17809.3
2025	ERI	17470.1
2026	ERI	17137.3
2027	ERI	16810.9
2028	ERI	16490.7
2029	ERI	16176.6
2030	ERI	15868.5
2031	ERI	15566.2
2032	ERI	15269.7
2033	ERI	14978.9
2034	ERI	14693.6
2035	ERI	14413.7
2036	ERI	14139.1
2037	ERI	13869.8
2038	ERI	13605.6
2039	ERI	13346.5
2040	ERI	13092.3
2041	ERI	12842.9
2042	ERI	12598.2
2043	ERI	12358.3
2044	ERI	12122.9
2045	ERI	11892
2046	ERI	11665.5
2047	ERI	11443.3
2048	ERI	11225.3
2049	ERI	11011.5
2050	ERI	10801.7
2051	ERI	10596
2052	ERI	10394.2
2053	ERI	10196.2
2054	ERI	10002
2024	ETH	26964.3
2025	ETH	26450.7
2026	ETH	25946.9
2027	ETH	25452.6
2028	ETH	24967.8
2029	ETH	24492.2
2030	ETH	24025.7
2031	ETH	23568.1
2032	ETH	23119.2
2033	ETH	22678.8
2034	ETH	22246.8
2035	ETH	21823.1
2036	ETH	21407.4
2037	ETH	20999.6
2038	ETH	20599.7
2039	ETH	20207.3
2040	ETH	19822.4
2041	ETH	19444.8
2042	ETH	19074.4
2043	ETH	18711.1
2044	ETH	18354.7
2045	ETH	18005.1
2046	ETH	17662.1
2047	ETH	17325.7
2048	ETH	16995.7
2049	ETH	16672
2050	ETH	16354.4
2051	ETH	16042.9
2052	ETH	15737.3
2053	ETH	15437.6
2054	ETH	15143.5
2024	GAB	222424
2025	GAB	218187
2026	GAB	214031
2027	GAB	209954
2028	GAB	205955
2029	GAB	202032
2030	GAB	198184
2031	GAB	194409
2032	GAB	190706
2033	GAB	187074
2034	GAB	183510
2035	GAB	180015
2036	GAB	176586
2037	GAB	173223
2038	GAB	169923
2039	GAB	166686
2040	GAB	163511
2041	GAB	160397
2042	GAB	157342
2043	GAB	154345
2044	GAB	151405
2045	GAB	148521
2046	GAB	145692
2047	GAB	142917
2048	GAB	140195
2049	GAB	137524
2050	GAB	134905
2051	GAB	132335
2052	GAB	129815
2053	GAB	127342
2054	GAB	124916
2024	GHA	67842.3
2025	GHA	66550.1
2026	GHA	65282.4
2027	GHA	64039
2028	GHA	62819.2
2029	GHA	61622.6
2030	GHA	60448.8
2031	GHA	59297.4
2032	GHA	58168
2033	GHA	57060
2034	GHA	55973.1
2035	GHA	54907
2036	GHA	53861.1
2037	GHA	52835.2
2038	GHA	51828.8
2039	GHA	50841.6
2040	GHA	49873.2
2041	GHA	48923.2
2042	GHA	47991.4
2043	GHA	47077.2
2044	GHA	46180.5
2045	GHA	45300.9
2046	GHA	44438
2047	GHA	43591.6
2048	GHA	42761.3
2049	GHA	41946.8
2050	GHA	41147.8
2051	GHA	40364
2052	GHA	39595.2
2053	GHA	38841
2054	GHA	38101.2
2024	GIN	33854.4
2025	GIN	33209.6
2026	GIN	32577
2027	GIN	31956.5
2028	GIN	31347.8
2029	GIN	30750.7
2030	GIN	30165
2031	GIN	29590.4
2032	GIN	29026.8
2033	GIN	28473.9
2034	GIN	27931.5
2035	GIN	27399.5
2036	GIN	26877.6
2037	GIN	26365.7
2038	GIN	25863.5
2039	GIN	25370.8
2040	GIN	24887.6
2041	GIN	24413.5
2042	GIN	23948.5
2043	GIN	23492.3
2044	GIN	23044.9
2045	GIN	22605.9
2046	GIN	22175.3
2047	GIN	21752.9
2048	GIN	21338.6
2049	GIN	20932.1
2050	GIN	20533.4
2051	GIN	20142.3
2052	GIN	19758.7
2053	GIN	19382.3
2054	GIN	19013.1
2024	GMB	23868.7
2025	GMB	23414
2026	GMB	22968
2027	GMB	22530.6
2028	GMB	22101.4
2029	GMB	21680.4
2030	GMB	21267.5
2031	GMB	20862.4
2032	GMB	20465
2033	GMB	20075.2
2034	GMB	19692.8
2035	GMB	19317.7
2036	GMB	18949.7
2037	GMB	18588.8
2038	GMB	18234.7
2039	GMB	17887.4
2040	GMB	17546.7
2041	GMB	17212.5
2042	GMB	16884.6
2043	GMB	16563
2044	GMB	16247.5
2045	GMB	15938
2046	GMB	15634.5
2047	GMB	15336.7
2048	GMB	15044.5
2049	GMB	14758
2050	GMB	14476.9
2051	GMB	14201.1
2052	GMB	13930.6
2053	GMB	13665.3
2054	GMB	13405
2024	GNB	22782.1
2025	GNB	22348.2
2026	GNB	21922.5
2027	GNB	21504.9
2028	GNB	21095.3
2029	GNB	20693.5
2030	GNB	20299.3
2031	GNB	19912.7
2032	GNB	19533.4
2033	GNB	19161.3
2034	GNB	18796.3
2035	GNB	18438.3
2036	GNB	18087.1
2037	GNB	17742.6
2038	GNB	17404.6
2039	GNB	17073.1
2040	GNB	16747.9
2041	GNB	16428.9
2042	GNB	16116
2043	GNB	15809
2044	GNB	15507.9
2045	GNB	15212.5
2046	GNB	14922.7
2047	GNB	14638.5
2048	GNB	14359.7
2049	GNB	14086.2
2050	GNB	13817.8
2051	GNB	13554.6
2052	GNB	13296.5
2053	GNB	13043.2
2054	GNB	12794.8
2024	GNQ	238904
2025	GNQ	234354
2026	GNQ	229890
2027	GNQ	225511
2028	GNQ	221216
2029	GNQ	217002
2030	GNQ	212869
2031	GNQ	208814
2032	GNQ	204837
2033	GNQ	200935
2034	GNQ	197108
2035	GNQ	193353
2036	GNQ	189670
2037	GNQ	186058
2038	GNQ	182514
2039	GNQ	179037
2040	GNQ	175627
2041	GNQ	172282
2042	GNQ	169000
2043	GNQ	165781
2044	GNQ	162623
2045	GNQ	159526
2046	GNQ	156487
2047	GNQ	153506
2048	GNQ	150582
2049	GNQ	147714
2050	GNQ	144901
2051	GNQ	142141
2052	GNQ	139433
2053	GNQ	136777
2054	GNQ	134172
2024	KEN	56786.4
2025	KEN	55704.7
2026	KEN	54643.7
2027	KEN	53602.9
2028	KEN	52581.9
2029	KEN	51580.3
2030	KEN	50597.8
2031	KEN	49634.1
2032	KEN	48688.6
2033	KEN	47761.2
2034	KEN	46851.5
2035	KEN	45959.1
2036	KEN	45083.7
2037	KEN	44224.9
2038	KEN	43382.6
2039	KEN	42556.2
2040	KEN	41745.6
2041	KEN	40950.5
2042	KEN	40170.5
2043	KEN	39405.3
2044	KEN	38654.7
2045	KEN	37918.5
2046	KEN	37196.2
2047	KEN	36487.7
2048	KEN	35792.7
2049	KEN	35110.9
2050	KEN	34442.2
2051	KEN	33786.1
2052	KEN	33142.6
2053	KEN	32511.3
2054	KEN	31892
2024	LBR	18861.9
2025	LBR	18502.7
2026	LBR	18150.2
2027	LBR	17804.5
2028	LBR	17465.4
2029	LBR	17132.7
2030	LBR	16806.4
2031	LBR	16486.2
2032	LBR	16172.2
2033	LBR	15864.2
2034	LBR	15562
2035	LBR	15265.6
2036	LBR	14974.8
2037	LBR	14689.6
2038	LBR	14409.8
2039	LBR	14135.3
2040	LBR	13866.1
2041	LBR	13601.9
2042	LBR	13342.9
2043	LBR	13088.7
2044	LBR	12839.4
2045	LBR	12594.8
2046	LBR	12354.9
2047	LBR	12119.6
2048	LBR	11888.8
2049	LBR	11662.3
2050	LBR	11440.2
2051	LBR	11222.3
2052	LBR	11008.5
2053	LBR	10798.8
2054	LBR	10593.1
2024	LBY	159930
2025	LBY	156883
2026	LBY	153895
2027	LBY	150964
2028	LBY	148088
2029	LBY	145268
2030	LBY	142501
2031	LBY	139786
2032	LBY	137124
2033	LBY	134512
2034	LBY	131950
2035	LBY	129436
2036	LBY	126971
2037	LBY	124552
2038	LBY	122180
2039	LBY	119853
2040	LBY	117570
2041	LBY	115330
2042	LBY	113134
2043	LBY	110979
2044	LBY	108865
2045	LBY	106791
2046	LBY	104757
2047	LBY	102762
2048	LBY	100804
2049	LBY	98884.3
2050	LBY	97000.8
2051	LBY	95153.2
2052	LBY	93340.7
2053	LBY	91562.8
2054	LBY	89818.8
2024	LSO	30701.7
2025	LSO	30116.9
2026	LSO	29543.2
2027	LSO	28980.5
2028	LSO	28428.5
2029	LSO	27887
2030	LSO	27355.8
2031	LSO	26834.7
2032	LSO	26323.6
2033	LSO	25822.2
2034	LSO	25330.3
2035	LSO	24847.9
2036	LSO	24374.6
2037	LSO	23910.3
2038	LSO	23454.9
2039	LSO	23008.1
2040	LSO	22569.9
2041	LSO	22139.9
2042	LSO	21718.2
2043	LSO	21304.6
2044	LSO	20898.8
2045	LSO	20500.7
2046	LSO	20110.2
2047	LSO	19727.1
2048	LSO	19351.4
2049	LSO	18982.8
2050	LSO	18621.2
2051	LSO	18266.5
2052	LSO	17918.6
2053	LSO	17577.3
2054	LSO	17242.5
2024	MAR	91846.6
2025	MAR	90097.2
2026	MAR	88381.1
2027	MAR	86697.6
2028	MAR	85046.2
2029	MAR	83426.3
2030	MAR	81837.2
2031	MAR	80278.4
2032	MAR	78749.3
2033	MAR	77249.3
2034	MAR	75777.9
2035	MAR	74334.5
2036	MAR	72918.6
2037	MAR	71529.7
2038	MAR	70167.2
2039	MAR	68830.7
2040	MAR	67519.6
2041	MAR	66233.6
2042	MAR	64972
2043	MAR	63734.4
2044	MAR	62520.4
2045	MAR	61329.5
2046	MAR	60161.4
2047	MAR	59015.4
2048	MAR	57891.3
2049	MAR	56788.6
2050	MAR	55706.9
2051	MAR	54645.9
2052	MAR	53605
2053	MAR	52583.9
2054	MAR	51582.3
2024	MLI	26220.1
2025	MLI	25720.7
2026	MLI	25230.7
2027	MLI	24750.2
2028	MLI	24278.7
2029	MLI	23816.3
2030	MLI	23362.6
2031	MLI	22917.6
2032	MLI	22481.1
2033	MLI	22052.9
2034	MLI	21632.8
2035	MLI	21220.8
2036	MLI	20816.6
2037	MLI	20420.1
2038	MLI	20031.1
2039	MLI	19649.6
2040	MLI	19275.3
2041	MLI	18908.1
2042	MLI	18548
2043	MLI	18194.7
2044	MLI	17848.1
2045	MLI	17508.2
2046	MLI	17174.7
2047	MLI	16847.5
2048	MLI	16526.6
2049	MLI	16211.8
2050	MLI	15903
2051	MLI	15600.1
2052	MLI	15303
2053	MLI	15011.5
2054	MLI	14725.6
2024	MOZ	14295.2
2025	MOZ	14022.9
2026	MOZ	13755.8
2027	MOZ	13493.8
2028	MOZ	13236.7
2029	MOZ	12984.6
2030	MOZ	12737.3
2031	MOZ	12494.7
2032	MOZ	12256.7
2033	MOZ	12023.2
2034	MOZ	11794.2
2035	MOZ	11569.5
2036	MOZ	11349.2
2037	MOZ	11133
2038	MOZ	10920.9
2039	MOZ	10712.9
2040	MOZ	10508.9
2041	MOZ	10308.7
2042	MOZ	10112.3
2043	MOZ	9919.72
2044	MOZ	9730.77
2045	MOZ	9545.43
2046	MOZ	9363.61
2047	MOZ	9185.25
2048	MOZ	9010.3
2049	MOZ	8838.67
2050	MOZ	8670.32
2051	MOZ	8505.17
2052	MOZ	8343.16
2053	MOZ	8184.25
2054	MOZ	8028.36
2024	MRT	48283.9
2025	MRT	47364.2
2026	MRT	46462.1
2027	MRT	45577.1
2028	MRT	44708.9
2029	MRT	43857.3
2030	MRT	43022
2031	MRT	42202.5
2032	MRT	41398.6
2033	MRT	40610.1
2034	MRT	39836.6
2035	MRT	39077.8
2036	MRT	38333.4
2037	MRT	37603.3
2038	MRT	36887
2039	MRT	36184.4
2040	MRT	35495.2
2041	MRT	34819.1
2042	MRT	34155.9
2043	MRT	33505.3
2044	MRT	32867.1
2045	MRT	32241
2046	MRT	31626.9
2047	MRT	31024.5
2048	MRT	30433.6
2049	MRT	29853.9
2050	MRT	29285.2
2051	MRT	28727.4
2052	MRT	28180.2
2053	MRT	27643.5
2054	MRT	27116.9
2024	MWI	18357.4
2025	MWI	18007.8
2026	MWI	17664.8
2027	MWI	17328.3
2028	MWI	16998.2
2029	MWI	16674.5
2030	MWI	16356.8
2031	MWI	16045.3
2032	MWI	15739.7
2033	MWI	15439.9
2034	MWI	15145.8
2035	MWI	14857.3
2036	MWI	14574.3
2037	MWI	14296.7
2038	MWI	14024.4
2039	MWI	13757.2
2040	MWI	13495.2
2041	MWI	13238.1
2042	MWI	12986
2043	MWI	12738.6
2044	MWI	12496
2045	MWI	12258
2046	MWI	12024.5
2047	MWI	11795.4
2048	MWI	11570.8
2049	MWI	11350.4
2050	MWI	11134.2
2051	MWI	10922.1
2052	MWI	10714.1
2053	MWI	10510
2054	MWI	10309.8
2024	NAM	132528
2025	NAM	130004
2026	NAM	127528
2027	NAM	125098
2028	NAM	122716
2029	NAM	120378
2030	NAM	118085
2031	NAM	115836
2032	NAM	113630
2033	NAM	111465
2034	NAM	109342
2035	NAM	107259
2036	NAM	105216
2037	NAM	103212
2038	NAM	101246
2039	NAM	99317.8
2040	NAM	97426
2041	NAM	95570.3
2042	NAM	93749.9
2043	NAM	91964.2
2044	NAM	90212.5
2045	NAM	88494.1
2046	NAM	86808.5
2047	NAM	85155
2048	NAM	83533
2049	NAM	81941.9
2050	NAM	80381.1
2051	NAM	78850.1
2052	NAM	77348.2
2053	NAM	75874.9
2054	NAM	74429.6
2024	NER	16994
2025	NER	16670.3
2026	NER	16352.8
2027	NER	16041.3
2028	NER	15735.7
2029	NER	15436
2030	NER	15142
2031	NER	14853.6
2032	NER	14570.6
2033	NER	14293.1
2034	NER	14020.8
2035	NER	13753.8
2036	NER	13491.8
2037	NER	13234.8
2038	NER	12982.7
2039	NER	12735.4
2040	NER	12492.9
2041	NER	12254.9
2042	NER	12021.5
2043	NER	11792.5
2044	NER	11567.9
2045	NER	11347.5
2046	NER	11131.4
2047	NER	10919.4
2048	NER	10711.4
2049	NER	10507.3
2050	NER	10307.2
2051	NER	10110.9
2052	NER	9918.29
2053	NER	9729.37
2054	NER	9544.05
2024	NGA	57247.7
2025	NGA	56157.2
2026	NGA	55087.6
2027	NGA	54038.3
2028	NGA	53009
2029	NGA	51999.3
2030	NGA	51008.8
2031	NGA	50037.2
2032	NGA	49084.2
2033	NGA	48149.2
2034	NGA	47232.1
2035	NGA	46332.4
2036	NGA	45449.9
2037	NGA	44584.2
2038	NGA	43735
2039	NGA	42901.9
2040	NGA	42084.7
2041	NGA	41283.1
2042	NGA	40496.8
2043	NGA	39725.4
2044	NGA	38968.7
2045	NGA	38226.5
2046	NGA	37498.4
2047	NGA	36784.1
2048	NGA	36083.5
2049	NGA	35396.1
2050	NGA	34721.9
2051	NGA	34060.6
2052	NGA	33411.8
2053	NGA	32775.4
2054	NGA	32151.1
2024	RWA	23366.4
2025	RWA	22921.3
2026	RWA	22484.7
2027	RWA	22056.4
2028	RWA	21636.3
2029	RWA	21224.2
2030	RWA	20819.9
2031	RWA	20423.3
2032	RWA	20034.3
2033	RWA	19652.7
2034	RWA	19278.4
2035	RWA	18911.2
2036	RWA	18551
2037	RWA	18197.6
2038	RWA	17851
2039	RWA	17511
2040	RWA	17177.4
2041	RWA	16850.2
2042	RWA	16529.3
2043	RWA	16214.4
2044	RWA	15905.6
2045	RWA	15602.6
2046	RWA	15305.4
2047	RWA	15013.9
2048	RWA	14727.9
2049	RWA	14447.4
2050	RWA	14172.2
2051	RWA	13902.3
2052	RWA	13637.5
2053	RWA	13377.7
2054	RWA	13122.9
2024	SDN	21419.1
2025	SDN	21011.1
2026	SDN	20610.9
2027	SDN	20218.3
2028	SDN	19833.2
2029	SDN	19455.4
2030	SDN	19084.8
2031	SDN	18721.3
2032	SDN	18364.7
2033	SDN	18014.9
2034	SDN	17671.8
2035	SDN	17335.2
2036	SDN	17005
2037	SDN	16681.1
2038	SDN	16363.3
2039	SDN	16051.7
2040	SDN	15745.9
2041	SDN	15446
2042	SDN	15151.8
2043	SDN	14863.2
2044	SDN	14580.1
2045	SDN	14302.4
2046	SDN	14029.9
2047	SDN	13762.7
2048	SDN	13500.5
2049	SDN	13243.4
2050	SDN	12991.1
2051	SDN	12743.7
2052	SDN	12500.9
2053	SDN	12262.8
2054	SDN	12029.3
2024	SEN	45457.6
2025	SEN	44591.7
2026	SEN	43742.4
2027	SEN	42909.2
2028	SEN	42091.9
2029	SEN	41290.1
2030	SEN	40503.6
2031	SEN	39732.1
2032	SEN	38975.3
2033	SEN	38232.9
2034	SEN	37504.7
2035	SEN	36790.3
2036	SEN	36089.6
2037	SEN	35402.1
2038	SEN	34727.8
2039	SEN	34066.3
2040	SEN	33417.4
2041	SEN	32780.9
2042	SEN	32156.5
2043	SEN	31544
2044	SEN	30943.2
2045	SEN	30353.8
2046	SEN	29775.6
2047	SEN	29208.5
2048	SEN	28652.1
2049	SEN	28106.4
2050	SEN	27571
2051	SEN	27045.8
2052	SEN	26530.7
2053	SEN	26025.3
2054	SEN	25529.6
2024	SLE	14238.7
2025	SLE	13967.5
2026	SLE	13701.4
2027	SLE	13440.4
2028	SLE	13184.4
2029	SLE	12933.3
2030	SLE	12687
2031	SLE	12445.3
2032	SLE	12208.2
2033	SLE	11975.7
2034	SLE	11747.6
2035	SLE	11523.8
2036	SLE	11304.3
2037	SLE	11089
2038	SLE	10877.8
2039	SLE	10670.6
2040	SLE	10467.3
2041	SLE	10268
2042	SLE	10072.4
2043	SLE	9880.53
2044	SLE	9692.33
2045	SLE	9507.71
2046	SLE	9326.61
2047	SLE	9148.97
2048	SLE	8974.7
2049	SLE	8803.75
2050	SLE	8636.06
2051	SLE	8471.57
2052	SLE	8310.2
2053	SLE	8151.91
2054	SLE	7996.64
2024	SOM	12792.6
2025	SOM	12548.9
2026	SOM	12309.9
2027	SOM	12075.4
2028	SOM	11845.4
2029	SOM	11619.8
2030	SOM	11398.5
2031	SOM	11181.4
2032	SOM	10968.4
2033	SOM	10759.5
2034	SOM	10554.5
2035	SOM	10353.5
2036	SOM	10156.3
2037	SOM	9962.81
2038	SOM	9773.04
2039	SOM	9586.89
2040	SOM	9404.28
2041	SOM	9225.15
2042	SOM	9049.43
2043	SOM	8877.06
2044	SOM	8707.98
2045	SOM	8542.11
2046	SOM	8379.4
2047	SOM	8219.8
2048	SOM	8063.23
2049	SOM	7909.64
2050	SOM	7758.98
2051	SOM	7611.19
2052	SOM	7466.22
2053	SOM	7324.01
2054	SOM	7184.5
2024	SSD	10263.2
2025	SSD	10067.8
2026	SSD	9875.99
2027	SSD	9687.87
2028	SSD	9503.34
2029	SSD	9322.33
2030	SSD	9144.76
2031	SSD	8970.57
2032	SSD	8799.7
2033	SSD	8632.09
2034	SSD	8467.67
2035	SSD	8306.38
2036	SSD	8148.16
2037	SSD	7992.96
2038	SSD	7840.71
2039	SSD	7691.37
2040	SSD	7544.87
2041	SSD	7401.15
2042	SSD	7260.18
2043	SSD	7121.89
2044	SSD	6986.23
2045	SSD	6853.16
2046	SSD	6722.63
2047	SSD	6594.58
2048	SSD	6468.97
2049	SSD	6345.75
2050	SSD	6224.88
2051	SSD	6106.31
2052	SSD	5990
2053	SSD	5875.9
2054	SSD	5763.98
2024	SWZ	119921
2025	SWZ	117636
2026	SWZ	115396
2027	SWZ	113198
2028	SWZ	111042
2029	SWZ	108926
2030	SWZ	106852
2031	SWZ	104816
2032	SWZ	102820
2033	SWZ	100861
2034	SWZ	98940.3
2035	SWZ	97055.7
2036	SWZ	95207
2037	SWZ	93393.6
2038	SWZ	91614.6
2039	SWZ	89869.6
2040	SWZ	88157.8
2041	SWZ	86478.6
2042	SWZ	84831.4
2043	SWZ	83215.5
2044	SWZ	81630.5
2045	SWZ	80075.6
2046	SWZ	78550.4
2047	SWZ	77054.2
2048	SWZ	75586.5
2049	SWZ	74146.7
2050	SWZ	72734.4
2051	SWZ	71349
2052	SWZ	69990
2053	SWZ	68656.8
2054	SWZ	67349.1
2024	TCD	19644
2025	TCD	19269.9
2026	TCD	18902.8
2027	TCD	18542.8
2028	TCD	18189.6
2029	TCD	17843.1
2030	TCD	17503.2
2031	TCD	17169.8
2032	TCD	16842.8
2033	TCD	16522
2034	TCD	16207.3
2035	TCD	15898.6
2036	TCD	15595.7
2037	TCD	15298.7
2038	TCD	15007.3
2039	TCD	14721.4
2040	TCD	14441
2041	TCD	14166
2042	TCD	13896.1
2043	TCD	13631.4
2044	TCD	13371.8
2045	TCD	13117.1
2046	TCD	12867.2
2047	TCD	12622.1
2048	TCD	12381.7
2049	TCD	12145.9
2050	TCD	11914.5
2051	TCD	11687.6
2052	TCD	11465
2053	TCD	11246.6
2054	TCD	11032.4
2024	TGO	27808
2025	TGO	27278.3
2026	TGO	26758.7
2027	TGO	26249
2028	TGO	25749
2029	TGO	25258.6
2030	TGO	24777.5
2031	TGO	24305.5
2032	TGO	23842.5
2033	TGO	23388.4
2034	TGO	22942.9
2035	TGO	22505.9
2036	TGO	22077.2
2037	TGO	21656.7
2038	TGO	21244.2
2039	TGO	20839.5
2040	TGO	20442.6
2041	TGO	20053.2
2042	TGO	19671.2
2043	TGO	19296.6
2044	TGO	18929
2045	TGO	18568.5
2046	TGO	18214.8
2047	TGO	17867.8
2048	TGO	17527.5
2049	TGO	17193.6
2050	TGO	16866.1
2051	TGO	16544.9
2052	TGO	16229.7
2053	TGO	15920.6
2054	TGO	15617.3
2024	TUN	100597
2025	TUN	98681
2026	TUN	96801.4
2027	TUN	94957.6
2028	TUN	93148.9
2029	TUN	91374.6
2030	TUN	89634.1
2031	TUN	87926.8
2032	TUN	86252
2033	TUN	84609.1
2034	TUN	82997.5
2035	TUN	81416.6
2036	TUN	79865.8
2037	TUN	78344.6
2038	TUN	76852.3
2039	TUN	75388.4
2040	TUN	73952.5
2041	TUN	72543.8
2042	TUN	71162.1
2043	TUN	69806.6
2044	TUN	68476.9
2045	TUN	67172.6
2046	TUN	65893.1
2047	TUN	64638
2048	TUN	63406.8
2049	TUN	62199.1
2050	TUN	61014.3
2051	TUN	59852.2
2052	TUN	58712.1
2053	TUN	57593.8
2054	TUN	56496.8
2024	TZA	32131.8
2025	TZA	31519.8
2026	TZA	30919.4
2027	TZA	30330.5
2028	TZA	29752.8
2029	TZA	29186
2030	TZA	28630.1
2031	TZA	28084.8
2032	TZA	27549.8
2033	TZA	27025.1
2034	TZA	26510.3
2035	TZA	26005.3
2036	TZA	25510
2037	TZA	25024.1
2038	TZA	24547.5
2039	TZA	24079.9
2040	TZA	23621.2
2041	TZA	23171.3
2042	TZA	22729.9
2043	TZA	22297
2044	TZA	21872.3
2045	TZA	21455.7
2046	TZA	21047
2047	TZA	20646.1
2048	TZA	20252.8
2049	TZA	19867.1
2050	TZA	19488.6
2051	TZA	19117.4
2052	TZA	18753.3
2053	TZA	18396.1
2054	TZA	18045.7
2024	UGA	24736.2
2025	UGA	24265.1
2026	UGA	23802.9
2027	UGA	23349.5
2028	UGA	22904.7
2029	UGA	22468.4
2030	UGA	22040.5
2031	UGA	21620.7
2032	UGA	21208.8
2033	UGA	20804.9
2034	UGA	20408.6
2035	UGA	20019.8
2036	UGA	19638.5
2037	UGA	19264.4
2038	UGA	18897.5
2039	UGA	18537.5
2040	UGA	18184.4
2041	UGA	17838.1
2042	UGA	17498.3
2043	UGA	17165
2044	UGA	16838.1
2045	UGA	16517.3
2046	UGA	16202.7
2047	UGA	15894.1
2048	UGA	15591.3
2049	UGA	15294.4
2050	UGA	15003
2051	UGA	14717.3
2052	UGA	14436.9
2053	UGA	14162
2054	UGA	13892.2
2024	ZAF	190032
2025	ZAF	186413
2026	ZAF	182862
2027	ZAF	179379
2028	ZAF	175962
2029	ZAF	172610
2030	ZAF	169323
2031	ZAF	166097
2032	ZAF	162934
2033	ZAF	159830
2034	ZAF	156786
2035	ZAF	153799
2036	ZAF	150870
2037	ZAF	147996
2038	ZAF	145177
2039	ZAF	142412
2040	ZAF	139699
2041	ZAF	137038
2042	ZAF	134428
2043	ZAF	131867
2044	ZAF	129356
2045	ZAF	126892
2046	ZAF	124475
2047	ZAF	122104
2048	ZAF	119778
2049	ZAF	117497
2050	ZAF	115259
2051	ZAF	113063
2052	ZAF	110910
2053	ZAF	108797
2054	ZAF	106725
2024	ZMB	32010.7
2025	ZMB	31401
2026	ZMB	30802.8
2027	ZMB	30216.1
2028	ZMB	29640.6
2029	ZMB	29076
2030	ZMB	28522.2
2031	ZMB	27978.9
2032	ZMB	27446
2033	ZMB	26923.2
2034	ZMB	26410.4
2035	ZMB	25907.3
2036	ZMB	25413.8
2037	ZMB	24929.8
2038	ZMB	24454.9
2039	ZMB	23989.1
2040	ZMB	23532.2
2041	ZMB	23083.9
2042	ZMB	22644.2
2043	ZMB	22212.9
2044	ZMB	21789.8
2045	ZMB	21374.8
2046	ZMB	20967.6
2047	ZMB	20568.2
2048	ZMB	20176.5
2049	ZMB	19792.2
2050	ZMB	19415.2
2051	ZMB	19045.4
2052	ZMB	18682.6
2053	ZMB	18326.7
2054	ZMB	17977.6
2024	ZWE	49156
2025	ZWE	48219.7
2026	ZWE	47301.2
2027	ZWE	46400.2
2028	ZWE	45516.4
2029	ZWE	44649.5
2030	ZWE	43799
2031	ZWE	42964.7
2032	ZWE	42146.3
2033	ZWE	41343.6
2034	ZWE	40556.1
2035	ZWE	39783.6
2036	ZWE	39025.8
2037	ZWE	38282.4
2038	ZWE	37553.2
2039	ZWE	36837.9
2040	ZWE	36136.3
2041	ZWE	35448
2042	ZWE	34772.8
2043	ZWE	34110.4
2044	ZWE	33460.7
2045	ZWE	32823.4
2046	ZWE	32198.1
2047	ZWE	31584.8
2048	ZWE	30983.2
2049	ZWE	30393.1
2050	ZWE	29814.2
2051	ZWE	29246.3
2052	ZWE	28689.2
2053	ZWE	28142.7
2054	ZWE	27606.7

## Sheet: GDP Contribution Calculation
				Average Age in Age Group			Life expectancy at exact age (x)			Total Life expecancy			Work-life years left (15 -64)			Average time lag till owrking age is reached			Normed GDP growth Factor			GDP per Capita 2024	GDP contribution			Weights for bite victims			Average GDP Contribtion
KEY	Country	Country Code	Year	< 5	5-15	>15	< 5	5-15	>15	< 5	5-15	>15	< 5	5-15	>15	< 5	5-15	>15	< 5	5-15	>15		< 5	5-15	>15	< 5	5-15	>15
Algeria2024	Algeria	DZA	2024	2.5	9.5	40.5	76.4536	68.8314	41.7516	78.9536	78.3314	82.2516	49	49	23.5	12.5	5.5	0	25.1948	28.8254	19.0816	4114.15	103655	118592	78504.8	0.19	0.36	0.45	97714.8
Angola2024	Angola	AGO	2024	2.5	9.5	31.5	63.2276	56.873	38.0402	65.7276	66.373	69.5402	49	49	32.5	12.5	5.5	0	25.1948	28.8254	24.3929	2336.15	58858.8	67340.4	56985.4	0.19	0.36	0.45	61069.2
Benin2024	Benin	BEN	2024	2.5	9.5	32.5	63.9271	58.9087	39.406	66.4271	68.4087	71.906	49	49	31.5	12.5	5.5	0	25.1948	28.8254	23.8471	1560.9	39326.6	44993.6	37223	0.19	0.36	0.45	40420.1
Botswana2024	Botswana	BWA	2024	2.5	9.5	35.5	69.269	61.9229	38.6386	71.769	71.4229	74.1386	49	49	28.5	12.5	5.5	0	25.1948	28.8254	22.1454	8028.87	202285	231435	177802	0.19	0.36	0.45	201762
Burkina Faso2024	Burkina Faso	BFA	2024	2.5	9.5	31.5	63.4416	57.8063	39.0717	65.9416	67.3063	70.5717	49	49	32.5	12.5	5.5	0	25.1948	28.8254	24.3929	1003.29	25277.7	28920.2	24473.1	0.19	0.36	0.45	26226.9
Burundi2024	Burundi	BDI	2024	2.5	9.5	31.5	62.6	56.7844	38.6818	65.1	66.2844	70.1818	49	49	32.5	12.5	5.5	0	25.1948	28.8254	24.3929	258.753	6519.22	7458.64	6311.72	0.19	0.36	0.45	6764.04
Cameroon2024	Cameroon	CMR	2024	2.5	9.5	32.5	61.2526	55.5281	36.1605	63.7526	65.0281	68.6605	48.7526	49	31.5	12.5	5.5	0	24.8824	28.8254	23.8471	1815.79	45181.1	52340.7	43301.2	0.19	0.36	0.45	46912.6
Central African Republic2024	Central African Republic	CAF	2024	2.5	9.5	30.5	56.005	51.0051	34.3683	58.505	60.5051	64.8683	43.505	45.5051	33.5	12.5	5.5	0	23.2269	27.3498	24.9282	558.913	12981.8	15286.2	13932.7	0.19	0.36	0.45	14239.3
Chad2024	Chad	TCD	2024	2.5	9.5	30.5	56.6293	52.7826	36.7474	59.1293	62.2826	67.2474	44.1293	47.2826	33.5	12.5	5.5	0	23.5709	28.1036	24.9282	761	17937.4	21386.8	18970.4	0.19	0.36	0.45	19644
Congo2024	Congo	COG	2024	2.5	9.5	34.5	64.8029	57.896	35.7075	67.3029	67.396	70.2075	49	49	29.5	12.5	5.5	0	25.1948	28.8254	22.7236	2419.17	60950.4	69733.4	54972.1	0.19	0.36	0.45	61422
Côte d'Ivoire2024	Côte d'Ivoire	CIV	2024	2.5	9.5	32.5	59.5729	53.7612	34.5187	62.0729	63.2612	67.0187	47.0729	48.2612	31.5	12.5	5.5	0	24.5639	28.4679	23.8471	2817.88	69218.1	80219.3	67198.3	0.19	0.36	0.45	72269.6
Democratic Republic of the Congo2024	Democratic Republic of the Congo	COD	2024	2.5	9.5	32.5	62.9983	58.1203	38.9291	65.4983	67.6203	71.4291	49	49	31.5	12.5	5.5	0	25.1948	28.8254	23.8471	638.269	16081	18398.3	15220.9	0.19	0.36	0.45	16528.2
Djibouti2024	Djibouti	DJI	2024	2.5	9.5	35.5	67.3769	60.9074	38.2243	69.8769	70.4074	73.7243	49	49	28.5	12.5	5.5	0	25.1948	28.8254	22.1454	3675.62	92606.4	105951	81398	0.19	0.36	0.45	92366.7
Egypt2024	Egypt	EGY	2024	2.5	9.5	36.5	71.0034	63.3882	38.2112	73.5034	72.8882	74.7112	49	49	27.5	12.5	5.5	0	25.1948	28.8254	21.556	4235.8	106720	122099	91306.8	0.19	0.36	0.45	105320
Equatorial Guinea2024	Equatorial Guinea	GNQ	2024	2.5	9.5	32.5	61.0348	55.2283	35.6249	63.5348	64.7283	68.1249	48.5348	49	31.5	12.5	5.5	0	24.8824	28.8254	23.8471	9246.97	230086	266547	220513	0.19	0.36	0.45	238904
Eritrea2024	Eritrea	ERI	2024	2.5	10.5	33.5	66.8533	60.5845	37.7599	69.3533	71.0845	71.2599	49	49	30.5	12.5	4.5	0	25.1948	29.3851	23.2907	689.043	17360.3	20247.6	16048.3	0.19	0.36	0.45	17809.3
Eswatini2024	Eswatini	SWZ	2024	2.5	10.5	32.5	60.7246	54.6628	33.4847	63.2246	65.1628	65.9847	48.2246	49	31.5	12.5	4.5	0	24.8824	29.3851	23.8471	4605.69	114601	135339	109832	0.19	0.36	0.45	119921
Ethiopia2024	Ethiopia	ETH	2024	2.5	9.5	31.5	67.3726	60.9089	41.7415	69.8726	70.4089	73.2415	49	49	32.5	12.5	5.5	0	25.1948	28.8254	24.3929	1031.5	25988.3	29733.3	25161.2	0.19	0.36	0.45	26964.3
Gabon2024	Gabon	GAB	2024	2.5	9.5	34.5	66.6723	59.8486	37.6213	69.1723	69.3486	72.1213	49	49	29.5	12.5	5.5	0	25.1948	28.8254	22.7236	8760.38	220716	252521	199067	0.19	0.36	0.45	222424
Gambia2024	Gambia	GMB	2024	2.5	9.5	31.5	63.265	57.2984	38.7101	65.765	66.7984	70.2101	49	49	32.5	12.5	5.5	0	25.1948	28.8254	24.3929	913.077	23004.8	26319.8	22272.6	0.19	0.36	0.45	23868.7
Ghana2024	Ghana	GHA	2024	2.5	9.5	34.5	64.5012	58.0786	36.2749	67.0012	67.5786	70.7749	49	49	29.5	12.5	5.5	0	25.1948	28.8254	22.7236	2672.04	67321.3	77022.4	60718.2	0.19	0.36	0.45	67842.3
Guinea2024	Guinea	GIN	2024	2.5	9.5	30.5	63.072	57.5134	39.8795	65.572	67.0134	70.3795	49	49	33.5	12.5	5.5	0	25.1948	28.8254	24.9282	1283.25	32331.1	36990.1	31989.1	0.19	0.36	0.45	33854.4
Guinea-Bissau2024	Guinea-Bissau	GNB	2024	2.5	9.5	32.5	60.0176	54.1341	34.8726	62.5176	63.6341	67.3726	47.5176	48.6341	31.5	12.5	5.5	0	24.5639	28.4645	23.8471	888.346	21821.2	25286.3	21184.5	0.19	0.36	0.45	22782.1
Kenya2024	Kenya	KEN	2024	2.5	9.5	32.5	67.0981	59.993	39.427	69.5981	69.493	71.927	49	49	31.5	12.5	5.5	0	25.1948	28.8254	23.8471	2192.92	55250.1	63211.7	52294.8	0.19	0.36	0.45	56786.4
Lesotho2024	Lesotho	LSO	2024	2.5	9.5	34.5	56.0904	49.7241	28.3322	58.5904	59.2241	62.8322	43.5904	44.2241	28.3322	12.5	5.5	0	23.2269	26.9675	22.1454	1274.62	29605.6	34373.4	28227	0.19	0.36	0.45	30701.7
Liberia2024	Liberia	LBR	2024	2.5	9.5	33.5	65.6911	59.3267	38.1154	68.1911	68.8267	71.6154	49	49	30.5	12.5	5.5	0	25.1948	28.8254	23.2907	735.503	18530.8	21201.1	17130.4	0.19	0.36	0.45	18861.9
Libya2024	Libya	LBY	2024	2.5	9.5	38.5	71.6021	63.8531	37.1898	74.1021	73.3531	75.6898	49	49	25.5	12.5	5.5	0	25.1948	28.8254	20.3426	6576.52	165694	189571	133783	0.19	0.36	0.45	159930
Malawi2024	Malawi	MWI	2024	2.5	9.5	31.5	65.3285	58.3877	38.9992	67.8285	67.8877	70.4992	49	49	32.5	12.5	5.5	0	25.1948	28.8254	24.3929	702.249	17693	20242.6	17129.9	0.19	0.36	0.45	18357.4
Mali2024	Mali	MLI	2024	2.5	9.5	31.5	61.7006	56.965	38.705	64.2006	66.465	70.205	49	49	32.5	12.5	5.5	0	25.1948	28.8254	24.3929	1003.03	25271.1	28912.7	24466.7	0.19	0.36	0.45	26220.1
Mauritania2024	Mauritania	MRT	2024	2.5	9.5	33.5	66.3817	60.3335	38.7849	68.8817	69.8335	72.2849	49	49	30.5	12.5	5.5	0	25.1948	28.8254	23.2907	1882.78	47436.3	54271.9	43851.4	0.19	0.36	0.45	48283.9
Morocco2024	Morocco	MAR	2024	2.5	9.5	39.5	76.1974	68.5528	40.2097	78.6974	78.0528	79.7097	49	49	24.5	12.5	5.5	0	25.1948	28.8254	19.7182	3821	96269.3	110142	75343.2	0.19	0.36	0.45	91846.6
Mozambique2024	Mozambique	MOZ	2024	2.5	9.5	31.5	62.542	55.9592	36.8547	65.042	65.4592	68.3547	49	49	32.5	12.5	5.5	0	25.1948	28.8254	24.3929	546.85	13777.7	15763.1	13339.2	0.19	0.36	0.45	14295.2
Namibia2024	Namibia	NAM	2024	2.5	9.5	33.5	64.1783	57.0814	35.831	66.6783	66.5814	69.331	49	49	30.5	12.5	5.5	0	25.1948	28.8254	23.2907	5167.8	130202	148964	120362	0.19	0.36	0.45	132528
Niger2024	Niger	NER	2024	2.5	9.5	31.5	63.7182	58.5396	39.6296	66.2182	68.0396	71.1296	49	49	32.5	12.5	5.5	0	25.1948	28.8254	24.3929	650.091	16378.9	18739.1	15857.6	0.19	0.36	0.45	16994
Nigeria2024	Nigeria	NGA	2024	2.5	9.5	32.5	56.4692	52.1284	34.4054	58.9692	61.6284	66.9054	43.9692	46.6284	31.5	12.5	5.5	0	23.2269	27.7286	23.8471	2278.37	52919.6	63175.9	54332.5	0.19	0.36	0.45	57247.7
Rwanda2024	Rwanda	RWA	2024	2.5	9.5	33.5	69.1131	61.8771	40.2229	71.6131	71.3771	73.7229	49	49	30.5	12.5	5.5	0	25.1948	28.8254	23.2907	911.148	22956.2	26264.2	21221.3	0.19	0.36	0.45	23366.4
Senegal2024	Senegal	SEN	2024	2.5	9.5	32.5	68.2349	61.2498	40.619	70.7349	70.7498	73.119	49	49	31.5	12.5	5.5	0	25.1948	28.8254	23.8471	1755.44	44227.8	50601.1	41862	0.19	0.36	0.45	45457.6
Sierra Leone2024	Sierra Leone	SLE	2024	2.5	9.5	32.5	57.6164	52.1535	34.0032	60.1164	61.6535	66.5032	45.1164	46.6535	31.5	12.5	5.5	0	23.9083	27.7286	23.8471	563.773	13478.8	15632.6	13444.3	0.19	0.36	0.45	14238.7
Somalia2024	Somalia	SOM	2024	2.5	9.5	30.5	59.735	55.6077	38.8615	62.235	65.1077	69.3615	47.235	49	33.5	12.5	5.5	0	24.5639	28.8254	24.9282	487.115	11965.4	14041.3	12142.9	0.19	0.36	0.45	12792.6
South Africa2024	South Africa	ZAF	2024	2.5	9.5	36.5	63.942	56.6416	33.1439	66.442	66.1416	69.6439	49	49	27.5	12.5	5.5	0	25.1948	28.8254	21.556	7642.76	192558	220305	164747	0.19	0.36	0.45	190032
South Sudan2024	South Sudan	SSD	2024	2.5	9.5	32.5	59.8805	54.9312	36.0401	62.3805	64.4312	68.5401	47.3805	49	31.5	12.5	5.5	0	24.5639	28.8254	23.8471	398.179	9780.82	11477.7	9495.41	0.19	0.36	0.45	10263.2
Sudan2024	Sudan	SDN	2024	2.5	9.5	33.5	66.1956	60.1223	39.2096	68.6956	69.6223	72.7096	49	49	30.5	12.5	5.5	0	25.1948	28.8254	23.2907	835.216	21043.1	24075.4	19452.8	0.19	0.36	0.45	21419.1
Togo2024	Togo	TGO	2024	2.5	9.5	33.5	62.4222	56.7205	36.3227	64.9222	66.2205	69.8227	49	49	30.5	12.5	5.5	0	25.1948	28.8254	23.2907	1084.34	27319.8	31256.6	25255.2	0.19	0.36	0.45	27808
Tunisia2024	Tunisia	TUN	2024	2.5	9.5	41.5	75.6869	67.7817	37.5398	78.1869	77.2817	79.0398	49	49	22.5	12.5	5.5	0	25.1948	28.8254	18.4327	4288.24	108041	123610	79043.9	0.19	0.36	0.45	100597
Uganda2024	Uganda	UGA	2024	2.5	9.5	30.5	64.4957	57.8401	39.7297	66.9957	67.3401	70.2297	49	49	33.5	12.5	5.5	0	25.1948	28.8254	24.9282	937.623	23623.2	27027.3	23373.3	0.19	0.36	0.45	24736.2
United Republic of Tanzania2024	United Republic of Tanzania	TZA	2024	2.5	9.5	32.5	66.2366	59.533	39.3016	68.7366	69.033	71.8016	49	49	31.5	12.5	5.5	0	25.1948	28.8254	23.8471	1240.83	31262.5	35767.5	29590.3	0.19	0.36	0.45	32131.8
Zambia2024	Zambia	ZMB	2024	2.5	9.5	31.5	64.8426	58.0374	38.7456	67.3426	67.5374	70.2456	49	49	32.5	12.5	5.5	0	25.1948	28.8254	24.3929	1224.54	30852.1	35297.9	29870.1	0.19	0.36	0.45	32010.7
Zimbabwe2024	Zimbabwe	ZWE	2024	2.5	9.5	32.5	61.844	54.8275	34.7727	64.344	64.3275	67.2727	49	49	31.5	12.5	5.5	0	25.1948	28.8254	23.8471	1898.26	47826.1	54718	45267.9	0.19	0.36	0.45	49156

## Sheet: GDP Contribution for Export
Country Code	2024	2025	2026	2027	2028	2029	2030	2031	2032	2033	2034	2035	2036	2037	2038	2039	2040	2041	2042	2043	2044	2045	2046	2047	2048	2049	2050	2051	2052	2053	2054	Sum
DZA	97714.8	95853.5	94027.8	92236.8	90479.9	88756.4	87065.8	85407.4	83780.6	82184.8	80619.4	79083.8	77577.4	76099.8	74650.2	73228.3	71833.5	70465.3	69123.1	67806.4	66514.9	65247.9	64005.1	62786	61590	60416.9	59266.1	58137.2	57029.8	55943.6	54878	2.30381e+06
AGO	61069.2	59905.9	58764.9	57645.6	56547.5	55470.4	54413.9	53377.4	52360.7	51363.4	50385	49425.3	48483.9	47560.4	46654.4	45765.8	44894.1	44038.9	43200.1	42377.2	41570	40778.2	40001.5	39239.6	38492.2	37759	37039.8	36334.2	35642.2	34963.3	34297.3	1.43982e+06
BEN	40420.1	39650.2	38895	38154.1	37427.4	36714.4	36015.1	35329.1	34656.2	33996.1	33348.5	32713.3	32090.2	31479	30879.4	30291.2	29714.2	29148.2	28593	28048.4	27514.1	26990.1	26476	25971.7	25477	24991.7	24515.7	24048.7	23590.6	23141.3	22700.5	952980
BWA	201762	197919	194149	190451	186823	183265	179774	176350	172991	169696	166463	163293	160182	157131	154138	151202	148322	145497	142726	140007	137340	134724	132158	129641	127171	124749	122373	120042	117755	115513	113312	4.75692e+06
BFA	26226.9	25727.4	25237.3	24756.6	24285.1	23822.5	23368.7	22923.6	22487	22058.6	21638.5	21226.3	20822	20425.4	20036.3	19654.7	19280.3	18913.1	18552.8	18199.4	17852.8	17512.7	17179.2	16851.9	16530.9	16216.1	15907.2	15604.2	15307	15015.4	14729.4	618350
BDI	6764.04	6635.2	6508.81	6384.84	6263.22	6143.92	6026.89	5912.1	5799.48	5689.02	5580.66	5474.36	5370.08	5267.8	5167.46	5069.03	4972.48	4877.76	4784.85	4693.71	4604.31	4516.61	4430.58	4346.19	4263.4	4182.19	4102.53	4024.39	3947.73	3872.54	3798.78	159475
CMR	46912.6	46019.1	45142.5	44282.6	43439.2	42611.7	41800.1	41003.9	40222.9	39456.7	38705.2	37967.9	37244.7	36535.3	35839.4	35156.7	34487.1	33830.2	33185.8	32553.7	31933.6	31325.4	30728.7	30143.4	29569.2	29006	28453.5	27911.5	27379.9	26858.4	26346.8	1.10605e+06
CAF	14239.3	13968.1	13702	13441	13185	12933.9	12687.5	12445.8	12208.8	11976.2	11748.1	11524.3	11304.8	11089.5	10878.3	10671.1	10467.8	10268.4	10072.8	9880.97	9692.76	9508.13	9327.03	9149.37	8975.09	8804.14	8636.44	8471.94	8310.57	8152.27	7996.99	335719
TCD	19644	19269.9	18902.8	18542.8	18189.6	17843.1	17503.2	17169.8	16842.8	16522	16207.3	15898.6	15595.7	15298.7	15007.3	14721.4	14441	14166	13896.1	13631.4	13371.8	13117.1	12867.2	12622.1	12381.7	12145.9	11914.5	11687.6	11465	11246.6	11032.4	463146
COG	61422	60252.1	59104.4	57978.6	56874.3	55791	54728.3	53685.8	52663.2	51660.1	50676.1	49710.9	48764	47835.2	46924	46030.2	45153.5	44293.4	43449.7	42622.1	41810.2	41013.9	40232.6	39466.3	38714.6	37977.1	37253.8	36544.2	35848.1	35165.3	34495.5	1.44814e+06
CIV	72269.6	70893.1	69542.7	68218.1	66918.7	65644.1	64393.7	63167.1	61964	60783.7	59625.9	58490.2	57376.1	56283.2	55211.1	54159.5	53127.9	52115.9	51123.2	50149.5	49194.2	48257.2	47338	46436.3	45551.8	44684.2	43833.1	42998.1	42179.1	41375.7	40587.6	1.70389e+06
COD	16528.2	16213.4	15904.5	15601.6	15304.4	15012.9	14726.9	14446.4	14171.3	13901.3	13636.5	13376.8	13122	12872.1	12626.9	12386.4	12150.4	11919	11692	11469.3	11250.8	11036.5	10826.3	10620.1	10417.8	10219.4	10024.7	9833.75	9646.44	9462.7	9282.46	389683
DJI	92366.7	90607.3	88881.5	87188.5	85527.8	83898.7	82300.6	80733	79195.2	77686.7	76207	74755.4	73331.5	71934.7	70564.5	69220.4	67901.9	66608.6	65339.8	64095.3	62874.4	61676.8	60502	59349.6	58219.1	57110.2	56022.4	54955.3	53908.5	52881.7	51874.4	2.17772e+06
EGY	105320	103314	101346	99416	97522.3	95664.8	93842.6	92055.1	90301.7	88581.6	86894.4	85239.2	83615.6	82023	80460.6	78928	77424.6	75949.9	74503.2	73084.1	71692	70326.5	68986.9	67672.9	66383.9	65119.4	63879.1	62662.3	61468.7	60297.9	59149.4	2.48313e+06
GNQ	238904	234354	229890	225511	221216	217002	212869	208814	204837	200935	197108	193353	189670	186058	182514	179037	175627	172282	169000	165781	162623	159526	156487	153506	150582	147714	144901	142141	139433	136777	134172	5.63262e+06
ERI	17809.3	17470.1	17137.3	16810.9	16490.7	16176.6	15868.5	15566.2	15269.7	14978.9	14693.6	14413.7	14139.1	13869.8	13605.6	13346.5	13092.3	12842.9	12598.2	12358.3	12122.9	11892	11665.5	11443.3	11225.3	11011.5	10801.7	10596	10394.2	10196.2	10002	419889
SWZ	119921	117636	115396	113198	111042	108926	106852	104816	102820	100861	98940.3	97055.7	95207	93393.6	91614.6	89869.6	88157.8	86478.6	84831.4	83215.5	81630.5	80075.6	78550.4	77054.2	75586.5	74146.7	72734.4	71349	69990	68656.8	67349.1	2.82736e+06
ETH	26964.3	26450.7	25946.9	25452.6	24967.8	24492.2	24025.7	23568.1	23119.2	22678.8	22246.8	21823.1	21407.4	20999.6	20599.7	20207.3	19822.4	19444.8	19074.4	18711.1	18354.7	18005.1	17662.1	17325.7	16995.7	16672	16354.4	16042.9	15737.3	15437.6	15143.5	635734
GAB	222424	218187	214031	209954	205955	202032	198184	194409	190706	187074	183510	180015	176586	173223	169923	166686	163511	160397	157342	154345	151405	148521	145692	142917	140195	137524	134905	132335	129815	127342	124916	5.24406e+06
GMB	23868.7	23414	22968	22530.6	22101.4	21680.4	21267.5	20862.4	20465	20075.2	19692.8	19317.7	18949.7	18588.8	18234.7	17887.4	17546.7	17212.5	16884.6	16563	16247.5	15938	15634.5	15336.7	15044.5	14758	14476.9	14201.1	13930.6	13665.3	13405	562749
GHA	67842.3	66550.1	65282.4	64039	62819.2	61622.6	60448.8	59297.4	58168	57060	55973.1	54907	53861.1	52835.2	51828.8	50841.6	49873.2	48923.2	47991.4	47077.2	46180.5	45300.9	44438	43591.6	42761.3	41946.8	41147.8	40364	39595.2	38841	38101.2	1.59951e+06
GIN	33854.4	33209.6	32577	31956.5	31347.8	30750.7	30165	29590.4	29026.8	28473.9	27931.5	27399.5	26877.6	26365.7	25863.5	25370.8	24887.6	24413.5	23948.5	23492.3	23044.9	22605.9	22175.3	21752.9	21338.6	20932.1	20533.4	20142.3	19758.7	19382.3	19013.1	798182
GNB	22782.1	22348.2	21922.5	21504.9	21095.3	20693.5	20299.3	19912.7	19533.4	19161.3	18796.3	18438.3	18087.1	17742.6	17404.6	17073.1	16747.9	16428.9	16116	15809	15507.9	15212.5	14922.7	14638.5	14359.7	14086.2	13817.8	13554.6	13296.5	13043.2	12794.8	537132
KEN	56786.4	55704.7	54643.7	53602.9	52581.9	51580.3	50597.8	49634.1	48688.6	47761.2	46851.5	45959.1	45083.7	44224.9	43382.6	42556.2	41745.6	40950.5	40170.5	39405.3	38654.7	37918.5	37196.2	36487.7	35792.7	35110.9	34442.2	33786.1	33142.6	32511.3	31892	1.33885e+06
LSO	30701.7	30116.9	29543.2	28980.5	28428.5	27887	27355.8	26834.7	26323.6	25822.2	25330.3	24847.9	24374.6	23910.3	23454.9	23008.1	22569.9	22139.9	21718.2	21304.6	20898.8	20500.7	20110.2	19727.1	19351.4	18982.8	18621.2	18266.5	17918.6	17577.3	17242.5	723850
LBR	18861.9	18502.7	18150.2	17804.5	17465.4	17132.7	16806.4	16486.2	16172.2	15864.2	15562	15265.6	14974.8	14689.6	14409.8	14135.3	13866.1	13601.9	13342.9	13088.7	12839.4	12594.8	12354.9	12119.6	11888.8	11662.3	11440.2	11222.3	11008.5	10798.8	10593.1	444706
LBY	159930	156883	153895	150964	148088	145268	142501	139786	137124	134512	131950	129436	126971	124552	122180	119853	117570	115330	113134	110979	108865	106791	104757	102762	100804	98884.3	97000.8	95153.2	93340.7	91562.8	89818.8	3.77065e+06
MWI	18357.4	18007.8	17664.8	17328.3	16998.2	16674.5	16356.8	16045.3	15739.7	15439.9	15145.8	14857.3	14574.3	14296.7	14024.4	13757.2	13495.2	13238.1	12986	12738.6	12496	12258	12024.5	11795.4	11570.8	11350.4	11134.2	10922.1	10714.1	10510	10309.8	432811
MLI	26220.1	25720.7	25230.7	24750.2	24278.7	23816.3	23362.6	22917.6	22481.1	22052.9	21632.8	21220.8	20816.6	20420.1	20031.1	19649.6	19275.3	18908.1	18548	18194.7	17848.1	17508.2	17174.7	16847.5	16526.6	16211.8	15903	15600.1	15303	15011.5	14725.6	618188
MRT	48283.9	47364.2	46462.1	45577.1	44708.9	43857.3	43022	42202.5	41398.6	40610.1	39836.6	39077.8	38333.4	37603.3	36887	36184.4	35495.2	34819.1	34155.9	33505.3	32867.1	32241	31626.9	31024.5	30433.6	29853.9	29285.2	28727.4	28180.2	27643.5	27116.9	1.13838e+06
MAR	91846.6	90097.2	88381.1	86697.6	85046.2	83426.3	81837.2	80278.4	78749.3	77249.3	75777.9	74334.5	72918.6	71529.7	70167.2	68830.7	67519.6	66233.6	64972	63734.4	62520.4	61329.5	60161.4	59015.4	57891.3	56788.6	55706.9	54645.9	53605	52583.9	51582.3	2.16546e+06
MOZ	14295.2	14022.9	13755.8	13493.8	13236.7	12984.6	12737.3	12494.7	12256.7	12023.2	11794.2	11569.5	11349.2	11133	10920.9	10712.9	10508.9	10308.7	10112.3	9919.72	9730.77	9545.43	9363.61	9185.25	9010.3	8838.67	8670.32	8505.17	8343.16	8184.25	8028.36	337035
NAM	132528	130004	127528	125098	122716	120378	118085	115836	113630	111465	109342	107259	105216	103212	101246	99317.8	97426	95570.3	93749.9	91964.2	90212.5	88494.1	86808.5	85155	83533	81941.9	80381.1	78850.1	77348.2	75874.9	74429.6	3.1246e+06
NER	16994	16670.3	16352.8	16041.3	15735.7	15436	15142	14853.6	14570.6	14293.1	14020.8	13753.8	13491.8	13234.8	12982.7	12735.4	12492.9	12254.9	12021.5	11792.5	11567.9	11347.5	11131.4	10919.4	10711.4	10507.3	10307.2	10110.9	9918.29	9729.37	9544.05	400665
NGA	57247.7	56157.2	55087.6	54038.3	53009	51999.3	51008.8	50037.2	49084.2	48149.2	47232.1	46332.4	45449.9	44584.2	43735	42901.9	42084.7	41283.1	40496.8	39725.4	38968.7	38226.5	37498.4	36784.1	36083.5	35396.1	34721.9	34060.6	33411.8	32775.4	32151.1	1.34972e+06
RWA	23366.4	22921.3	22484.7	22056.4	21636.3	21224.2	20819.9	20423.3	20034.3	19652.7	19278.4	18911.2	18551	18197.6	17851	17511	17177.4	16850.2	16529.3	16214.4	15905.6	15602.6	15305.4	15013.9	14727.9	14447.4	14172.2	13902.3	13637.5	13377.7	13122.9	550906
SEN	45457.6	44591.7	43742.4	42909.2	42091.9	41290.1	40503.6	39732.1	38975.3	38232.9	37504.7	36790.3	36089.6	35402.1	34727.8	34066.3	33417.4	32780.9	32156.5	31544	30943.2	30353.8	29775.6	29208.5	28652.1	28106.4	27571	27045.8	26530.7	26025.3	25529.6	1.07175e+06
SLE	14238.7	13967.5	13701.4	13440.4	13184.4	12933.3	12687	12445.3	12208.2	11975.7	11747.6	11523.8	11304.3	11089	10877.8	10670.6	10467.3	10268	10072.4	9880.53	9692.33	9507.71	9326.61	9148.97	8974.7	8803.75	8636.06	8471.57	8310.2	8151.91	7996.64	335704
SOM	12792.6	12548.9	12309.9	12075.4	11845.4	11619.8	11398.5	11181.4	10968.4	10759.5	10554.5	10353.5	10156.3	9962.81	9773.04	9586.89	9404.28	9225.15	9049.43	8877.06	8707.98	8542.11	8379.4	8219.8	8063.23	7909.64	7758.98	7611.19	7466.22	7324.01	7184.5	301610
ZAF	190032	186413	182862	179379	175962	172610	169323	166097	162934	159830	156786	153799	150870	147996	145177	142412	139699	137038	134428	131867	129356	126892	124475	122104	119778	117497	115259	113063	110910	108797	106725	4.48037e+06
SSD	10263.2	10067.8	9875.99	9687.87	9503.34	9322.33	9144.76	8970.57	8799.7	8632.09	8467.67	8306.38	8148.16	7992.96	7840.71	7691.37	7544.87	7401.15	7260.18	7121.89	6986.23	6853.16	6722.63	6594.58	6468.97	6345.75	6224.88	6106.31	5990	5875.9	5763.98	241975
SDN	21419.1	21011.1	20610.9	20218.3	19833.2	19455.4	19084.8	18721.3	18364.7	18014.9	17671.8	17335.2	17005	16681.1	16363.3	16051.7	15745.9	15446	15151.8	14863.2	14580.1	14302.4	14029.9	13762.7	13500.5	13243.4	12991.1	12743.7	12500.9	12262.8	12029.3	504996
TGO	27808	27278.3	26758.7	26249	25749	25258.6	24777.5	24305.5	23842.5	23388.4	22942.9	22505.9	22077.2	21656.7	21244.2	20839.5	20442.6	20053.2	19671.2	19296.6	18929	18568.5	18214.8	17867.8	17527.5	17193.6	16866.1	16544.9	16229.7	15920.6	15617.3	655625
TUN	100597	98681	96801.4	94957.6	93148.9	91374.6	89634.1	87926.8	86252	84609.1	82997.5	81416.6	79865.8	78344.6	76852.3	75388.4	73952.5	72543.8	71162.1	69806.6	68476.9	67172.6	65893.1	64638	63406.8	62199.1	61014.3	59852.2	58712.1	57593.8	56496.8	2.37177e+06
UGA	24736.2	24265.1	23802.9	23349.5	22904.7	22468.4	22040.5	21620.7	21208.8	20804.9	20408.6	20019.8	19638.5	19264.4	18897.5	18537.5	18184.4	17838.1	17498.3	17165	16838.1	16517.3	16202.7	15894.1	15591.3	15294.4	15003	14717.3	14436.9	14162	13892.2	583203
TZA	32131.8	31519.8	30919.4	30330.5	29752.8	29186	28630.1	28084.8	27549.8	27025.1	26510.3	26005.3	25510	25024.1	24547.5	24079.9	23621.2	23171.3	22729.9	22297	21872.3	21455.7	21047	20646.1	20252.8	19867.1	19488.6	19117.4	18753.3	18396.1	18045.7	757569
ZMB	32010.7	31401	30802.8	30216.1	29640.6	29076	28522.2	27978.9	27446	26923.2	26410.4	25907.3	25413.8	24929.8	24454.9	23989.1	23532.2	23083.9	22644.2	22212.9	21789.8	21374.8	20967.6	20568.2	20176.5	19792.2	19415.2	19045.4	18682.6	18326.7	17977.6	754712
ZWE	49156	48219.7	47301.2	46400.2	45516.4	44649.5	43799	42964.7	42146.3	41343.6	40556.1	39783.6	39025.8	38282.4	37553.2	36837.9	36136.3	35448	34772.8	34110.4	33460.7	32823.4	32198.1	31584.8	30983.2	30393.1	29814.2	29246.3	28689.2	28142.7	27606.7	1.15895e+06

## Sheet: Growth Normed
	Year	GDP factor (3% yearly GDP growth)	PV GDP factor (5% discount rate)
2020	0	1	1	0.5
2021	1	1.03	0.980952	0.490476
2022	2	1.0609	0.962268	0.481134
2023	3	1.09273	0.943939	0.471969
2024	4	1.12551	0.925959	0.462979
2025	5	1.15927	0.908322	0.454161
2026	6	1.19405	0.89102	0.44551
2027	7	1.22987	0.874048	0.437024
2028	8	1.26677	0.8574	0.4287
2029	9	1.30477	0.841068	0.420534
2030	10	1.34392	0.825048	0.412524
2031	11	1.38423	0.809333	0.404666
2032	12	1.42576	0.793917	0.396959
2033	13	1.46853	0.778795	0.389397
2034	14	1.51259	0.763961	0.38198
2035	15	1.55797	0.749409	0.374704
2036	16	1.60471	0.735135	0.367567
2037	17	1.65285	0.721132	0.360566
2038	18	1.70243	0.707396	0.353698
2039	19	1.75351	0.693922	0.346961
2040	20	1.80611	0.680704	0.340352
2041	21	1.86029	0.667739	0.333869
2042	22	1.9161	0.65502	0.32751
2043	23	1.97359	0.642543	0.321272
2044	24	2.03279	0.630304	0.315152
2045	25	2.09378	0.618298	0.309149
2046	26	2.15659	0.606521	0.303261
2047	27	2.22129	0.594969	0.297484
2048	28	2.28793	0.583636	0.291818
2049	29	2.35657	0.572519	0.286259
2050	30	2.42726	0.561614	0.280807
2051	31	2.50008	0.550916	0.275458
2052	32	2.57508	0.540423	0.270211
2053	33	2.65234	0.530129	0.265064
2054	34	2.73191	0.520031	0.260016
2055	35	2.81386	0.510126	0.255063
2056	36	2.89828	0.500409	0.250205
2057	37	2.98523	0.490878	0.245439
2058	38	3.07478	0.481528	0.240764
2059	39	3.16703	0.472356	0.236178
2060	40	3.26204	0.463358	0.231679
2061	41	3.3599	0.454533	0.227266
2062	42	3.4607	0.445875	0.222937
2063	43	3.56452	0.437382	0.218691
2064	44	3.67145	0.429051	0.214525
2065	45	3.7816	0.420878	0.210439
2066	46	3.89504	0.412862	0.206431
2067	47	4.0119	0.404998	0.202499
2068	48	4.13225	0.397283	0.198642
2069	49	4.25622	0.389716	0.194858
2070	50	4.38391	0.382293	0.191146
2071	51	4.51542	0.375011	0.187506
2072	52	4.65089	0.367868	0.183934
2073	53	4.79041	0.360861	0.180431
2074	54	4.93412	0.353988	0.176994
2075	55	5.08215	0.347245	0.173622
2076	56	5.23461	0.340631	0.170315
2077	57	5.39165	0.334143	0.167071
2078	58	5.5534	0.327778	0.163889
2079	59	5.72	0.321535	0.160767
2080	60	5.8916	0.31541	0.157705
2081	61	6.06835	0.309402	0.154701
2082	62	6.2504	0.303509	0.151754
2083	63	6.43791	0.297728	0.148864
2084	64	6.63105	0.292057	0.146028
2085	65	6.82998	0.286494	0.143247
2086	66	7.03488	0.281037	0.140518
2087	67	7.24593	0.275684	0.137842
2088	68	7.46331	0.270433	0.135216
2089	69	7.68721	0.265281	0.132641
2090	70	7.91782	0.260228
2091	71	8.15536	0.255272
2092	72	8.40002	0.250409
2093	73	8.65202	0.24564
2094	74	8.91158	0.240961
2095	75	9.17893	0.236371
2096	76	9.45429	0.231869
2097	77	9.73792	0.227452
2098	78	10.0301	0.22312
2099	79	10.331	0.21887
2100	80	10.6409	0.214701
2101	81	10.9601	0.210611
2102	82	11.2889	0.2066
2103	83	11.6276	0.202665
2104	84	11.9764	0.198804
2105	85	12.3357	0.195018
2106	86	12.7058	0.191303
2107	87	13.087	0.187659
2108	88	13.4796	0.184085
2109	89	13.8839	0.180578
2110	90	14.3005	0.177139
2111	91	14.7295	0.173765
2112	92	15.1714	0.170455
2113	93	15.6265	0.167208
2114	94	16.0953	0.164023
2115	95	16.5782	0.160899
2116	96	17.0755	0.157834
2117	97	17.5878	0.154828
2118	98	18.1154	0.151879
2119	99	18.6589	0.148986
2120	100	19.2186	0.146148

## Sheet: LEB at exact age (x)
								Life expectancy, e(x), at exact age x, both sexes (years)
Index	Variant	Region, subregion, country or area *	Notes	Country code	Type	Parent code	Period	0	1	2.5	5	9.5	10	10.5	15	20	25	30	30.5	31.5	32.5	33.5	34.5	35	35.5	36.5	37.5	38.5	39.5	40	40.5	41.5	42.5	43.5	44.5	45	50	55	60	65	70	75	80	85	90	95	100+
1	Medium variant	WORLD		900	World	0	2020-2025	73.1591	74.1127	72.6127	70.8458	65.6542	66.1542	66.6542	61.3773	56.6684	52.0355	47.4176	46.9176	45.9176	44.9176	43.9176	42.9176	42.8117	42.3117	41.3117	40.3117	39.3117	38.3117	38.2548	37.7548	36.7548	35.7548	34.7548	33.7548	33.7713	29.3827	25.1359	21.1025	17.3555	13.9551	10.9605	8.42583	6.36367	4.75588	3.55558	2.69597
2	Medium variant	WORLD		900	World	0	2025-2030	73.9898	74.7589	73.2589	71.4378	66.2266	66.7266	67.2266	61.9335	57.2041	52.5524	47.9213	47.4213	46.4213	45.4213	44.4213	43.4213	43.3087	42.8087	41.8087	40.8087	39.8087	38.8087	38.7318	38.2318	37.2318	36.2318	35.2318	34.2318	34.2205	29.826	25.5775	21.5131	17.7147	14.2626	11.2205	8.63682	6.52734	4.87692	3.6409	2.75342
3	Medium variant	WORLD		900	World	0	2030-2035	74.7778	75.3853	73.8853	72.0114	66.7849	67.2849	67.7849	62.4791	57.7323	53.0598	48.4129	47.9129	46.9129	45.9129	44.9129	43.9129	43.7885	43.2885	42.2885	41.2885	40.2885	39.2885	39.2062	38.7062	37.7062	36.7062	35.7062	34.7062	34.6756	30.2522	25.9971	21.9274	18.0925	14.5896	11.4979	8.86288	6.70339	5.00761	3.73335	2.81586
4	Medium variant	WORLD		900	World	0	2035-2040	75.4935	75.9621	74.4621	72.5378	67.2956	67.7956	68.2956	62.9793	58.2186	53.528	48.8626	48.3626	47.3626	46.3626	45.3626	44.3626	44.224	43.724	42.724	41.724	40.724	39.724	39.6301	39.1301	38.1301	37.1301	36.1301	35.1301	35.0957	30.6518	26.3639	22.2831	18.4347	14.8888	11.746	9.05935	6.85127	5.11301	3.80442	2.86131
5	Medium variant	WORLD		900	World	0	2040-2045	76.1459	76.4939	74.9939	73.0224	67.7637	68.2637	68.7637	63.4371	58.6657	53.9612	49.2798	48.7798	47.7798	46.7798	45.7798	44.7798	44.6245	44.1245	43.1245	42.1245	41.1245	40.1245	40.0172	39.5172	38.5172	37.5172	36.5172	35.5172	35.4721	31.0259	26.7152	22.5966	18.7314	15.157	11.9694	9.2371	6.98563	5.20909	3.86928	2.90268
6	Medium variant	WORLD		900	World	0	2045-2050	76.7631	77.0083	75.5083	73.4944	68.219	68.719	69.219	63.8821	59.1001	54.3849	49.6915	49.1915	48.1915	47.1915	46.1915	45.1915	45.0211	44.5211	43.5211	42.5211	41.5211	40.5211	40.3974	39.8974	38.8974	37.8974	36.8974	35.8974	35.8395	31.3824	27.0702	22.9265	19.0194	15.4214	12.2024	9.43528	7.1474	5.33538	3.96347	2.96988
7	Medium variant	WORLD		900	World	0	2050-2055	77.3515	77.5108	76.0108	73.9595	68.6678	69.1678	69.6678	64.3207	59.5277	54.8013	50.0981	49.5981	48.5981	47.5981	46.5981	45.5981	45.4158	44.9158	43.9158	42.9158	41.9158	40.9158	40.7764	40.2764	39.2764	38.2764	37.2764	36.2764	36.201	31.7292	27.4035	23.2554	19.3184	15.6776	12.4217	9.61554	7.28899	5.4413	4.03886	3.02104
8	Medium variant	WORLD		900	World	0	2055-2060	77.8981	77.9831	76.4831	74.3979	69.0924	69.5924	70.0924	64.7358	59.9321	55.1938	50.4798	49.9798	48.9798	47.9798	46.9798	45.9798	45.7876	45.2876	44.2876	43.2876	42.2876	41.2876	41.1357	40.6357	39.6357	38.6357	37.6357	36.6357	36.5436	32.0516	27.7074	23.5423	19.5974	15.9236	12.6293	9.78329	7.41798	5.53527	4.10358	3.06321
9	Medium variant	WORLD		900	World	0	2060-2065	78.4111	78.4316	76.9316	74.8155	69.4975	69.9975	70.4975	65.1324	60.3187	55.5686	50.8431	50.3431	49.3431	48.3431	47.3431	46.3431	46.1401	45.6401	44.6401	43.6401	42.6401	41.6401	41.4777	40.9777	39.9777	38.9777	37.9777	36.9777	36.8725	32.3614	27.9924	23.8041	19.8397	16.151	12.8279	9.95046	7.55284	5.63916	4.17992	3.11682
10	Medium variant	WORLD		900	World	0	2065-2070	78.911	78.8731	77.3731	75.228	69.8985	70.3985	70.8985	65.5258	60.7032	55.9418	51.2047	50.7047	49.7047	48.7047	47.7047	46.7047	46.4898	45.9898	44.9898	43.9898	42.9898	41.9898	41.8157	41.3157	40.3157	39.3157	38.3157	37.3157	37.1993	32.6733	28.2811	24.0622	20.0707	16.36	13.0112	10.1054	7.67851	5.73652	4.25188	3.16764
11	Medium variant	WORLD		900	World	0	2070-2075	79.3844	79.2942	77.7942	75.6231	70.2828	70.7828	71.2828	65.9033	61.0729	56.3019	51.5538	51.0538	50.0538	49.0538	48.0538	47.0538	46.827	46.327	45.327	44.327	43.327	42.327	42.1404	41.6404	40.6404	39.6404	38.6404	37.6404	37.5117	32.9736	28.5641	24.3174	20.2908	16.5531	13.1809	10.2491	7.79517	5.82693	4.31861	3.21457
12	Medium variant	WORLD		900	World	0	2075-2080	79.8445	79.707	78.207	76.0114	70.6609	71.1609	71.6609	66.2748	61.4372	56.6572	51.8991	51.3991	50.3991	49.3991	48.3991	47.3991	47.1607	46.6607	45.6607	44.6607	43.6607	42.6607	42.461	41.961	40.961	39.961	38.961	37.961	37.8185	33.2663	28.8419	24.5739	20.515	16.7421	13.3416	10.38	7.89658	5.90122	4.36986	3.24778
13	Medium variant	WORLD		900	World	0	2080-2085	80.3129	80.1333	78.6333	76.4155	71.0555	71.5555	72.0555	66.6631	61.8183	57.0295	52.2617	51.7617	50.7617	49.7617	48.7617	47.7617	47.5121	47.0121	46.0121	45.0121	44.0121	43.0121	42.7991	42.2991	41.2991	40.2991	39.2991	38.2991	38.1417	33.573	29.1305	24.8429	20.7579	16.9481	13.5087	10.5078	7.98752	5.96052	4.40453	3.26522
14	Medium variant	WORLD		900	World	0	2085-2090	80.785	80.568	79.068	76.83	71.4608	71.9608	72.4608	67.0624	62.2106	57.4131	52.6358	52.1358	51.1358	50.1358	49.1358	48.1358	47.8756	47.3756	46.3756	45.3756	44.3756	43.3756	43.1501	42.6501	41.6501	40.6501	39.6501	38.6501	38.4778	33.8918	29.4292	25.119	21.0108	17.1698	13.6911	10.65	8.09127	6.03065	4.44783	3.28921
15	Medium variant	WORLD		900	World	0	2090-2095	81.2469	80.9966	79.4966	77.2406	71.8632	72.3632	72.8632	67.4592	62.6007	57.795	53.0087	52.5087	51.5087	50.5087	49.5087	48.5087	48.2385	47.7385	46.7385	45.7385	44.7385	43.7385	43.5013	43.0013	42.0013	41.0013	40.0013	39.0013	38.8154	34.2126	29.7296	25.3953	21.2619	17.3946	13.8832	10.8069	8.21307	6.11993	4.50938	3.32906
16	Medium variant	WORLD		900	World	0	2095-2100	81.6958	81.414	79.914	77.6411	72.256	72.756	73.256	67.8469	62.9824	58.1689	53.3739	52.8739	51.8739	50.8739	49.8739	48.8739	48.5941	48.0941	47.0941	46.0941	45.0941	44.0941	43.846	43.346	42.346	41.346	40.346	39.346	39.1475	34.5295	30.027	25.6684	21.5078	17.6149	14.0765	10.9702	8.34499	6.22115	4.58289	3.3795
17	Medium variant	UN development groups	a	1803	Label/Separator	900	2020-2025	...	...	#VALUE!	...	#VALUE!	...	#VALUE!	...	...	...	...	#VALUE!	#VALUE!	#VALUE!	#VALUE!	#VALUE!	...	#VALUE!	#VALUE!	#VALUE!	#VALUE!	#VALUE!	...	#VALUE!	#VALUE!	#VALUE!	#VALUE!	#VALUE!	...	...	...	...	...	...	...	...	...	...	...	...
18	Medium variant	UN development groups	a	1803	Label/Separator	900	2025-2030	...	...	#VALUE!	...	#VALUE!	...	#VALUE!	...	...	...	...	#VALUE!	#VALUE!	#VALUE!	#VALUE!	#VALUE!	...	#VALUE!	#VALUE!	#VALUE!	#VALUE!	#VALUE!	...	#VALUE!	#VALUE!	#VALUE!	#VALUE!	#VALUE!	...	...	...	...	...	...	...	...	...	...	...	...
19	Medium variant	UN development groups	a	1803	Label/Separator	900	2030-2035	...	...	#VALUE!	...	#VALUE!	...	#VALUE!	...	...	...	...	#VALUE!	#VALUE!	#VALUE!	#VALUE!	#VALUE!	...	#VALUE!	#VALUE!	#VALUE!	#VALUE!	#VALUE!	...	#VALUE!	#VALUE!	#VALUE!	#VALUE!	#VALUE!	...	...	...	...	...	...	...	...	...	...	...	...
20	Medium variant	UN development groups	a	1803	Label/Separator	900	2035-2040	...	...	#VALUE!	...	#VALUE!	...	#VALUE!	...	...	...	...	#VALUE!	#VALUE!	#VALUE!	#VALUE!	#VALUE!	...	#VALUE!	#VALUE!	#VALUE!	#VALUE!	#VALUE!	...	#VALUE!	#VALUE!	#VALUE!	#VALUE!	#VALUE!	...	...	...	...	...	...	...	...	...	...	...	...
21	Medium variant	UN development groups	a	1803	Label/Separator	900	2040-2045	...	...	#VALUE!	...	#VALUE!	...	#VALUE!	...	...	...	...	#VALUE!	#VALUE!	#VALUE!	#VALUE!	#VALUE!	...	#VALUE!	#VALUE!	#VALUE!	#VALUE!	#VALUE!	...	#VALUE!	#VALUE!	#VALUE!	#VALUE!	#VALUE!	...	...	...	...	...	...	...	...	...	...	...	...
22	Medium variant	UN development groups	a	1803	Label/Separator	900	2045-2050	...	...	#VALUE!	...	#VALUE!	...	#VALUE!	...	...	...	...	#VALUE!	#VALUE!	#VALUE!	#VALUE!	#VALUE!	...	#VALUE!	#VALUE!	#VALUE!	#VALUE!	#VALUE!	...	#VALUE!	#VALUE!	#VALUE!	#VALUE!	#VALUE!	...	...	...	...	...	...	...	...	...	...	...	...
23	Medium variant	UN development groups	a	1803	Label/Separator	900	2050-2055	...	...	#VALUE!	...	#VALUE!	...	#VALUE!	...	...	...	...	#VALUE!	#VALUE!	#VALUE!	#VALUE!	#VALUE!	...	#VALUE!	#VALUE!	#VALUE!	#VALUE!	#VALUE!	...	#VALUE!	#VALUE!	#VALUE!	#VALUE!	#VALUE!	...	...	...	...	...	...	...	...	...	...	...	...
24	Medium variant	UN development groups	a	1803	Label/Separator	900	2055-2060	...	...	#VALUE!	...	#VALUE!	...	#VALUE!	...	...	...	...	#VALUE!	#VALUE!	#VALUE!	#VALUE!	#VALUE!	...	#VALUE!	#VALUE!	#VALUE!	#VALUE!	#VALUE!	...	#VALUE!	#VALUE!	#VALUE!	#VALUE!	#VALUE!	...	...	...	...	...	...	...	...	...	...	...	...
25	Medium variant	UN development groups	a	1803	Label/Separator	900	2060-2065	...	...	#VALUE!	...	#VALUE!	...	#VALUE!	...	...	...	...	#VALUE!	#VALUE!	#VALUE!	#VALUE!	#VALUE!	...	#VALUE!	#VALUE!	#VALUE!	#VALUE!	#VALUE!	...	#VALUE!	#VALUE!	#VALUE!	#VALUE!	#VALUE!	...	...	...	...	...	...	...	...	...	...	...	...
26	Medium variant	UN development groups	a	1803	Label/Separator	900	2065-2070	...	...	#VALUE!	...	#VALUE!	...	#VALUE!	...	...	...	...	#VALUE!	#VALUE!	#VALUE!	#VALUE!	#VALUE!	...	#VALUE!	#VALUE!	#VALUE!	#VALUE!	#VALUE!	...	#VALUE!	#VALUE!	#VALUE!	#VALUE!	#VALUE!	...	...	...	...	...	...	...	...	...	...	...	...
27	Medium variant	UN development groups	a	1803	Label/Separator	900	2070-2075	...	...	#VALUE!	...	#VALUE!	...	#VALUE!	...	...	...	...	#VALUE!	#VALUE!	#VALUE!	#VALUE!	#VALUE!	...	#VALUE!	#VALUE!	#VALUE!	#VALUE!	#VALUE!	...	#VALUE!	#VALUE!	#VALUE!	#VALUE!	#VALUE!	...	...	...	...	...	...	...	...	...	...	...	...
28	Medium variant	UN development groups	a	1803	Label/Separator	900	2075-2080	...	...	#VALUE!	...	#VALUE!	...	#VALUE!	...	...	...	...	#VALUE!	#VALUE!	#VALUE!	#VALUE!	#VALUE!	...	#VALUE!	#VALUE!	#VALUE!	#VALUE!	#VALUE!	...	#VALUE!	#VALUE!	#VALUE!	#VALUE!	#VALUE!	...	...	...	...	...	...	...	...	...	...	...	...
29	Medium variant	UN development groups	a	1803	Label/Separator	900	2080-2085	...	...	#VALUE!	...	#VALUE!	...	#VALUE!	...	...	...	...	#VALUE!	#VALUE!	#VALUE!	#VALUE!	#VALUE!	...	#VALUE!	#VALUE!	#VALUE!	#VALUE!	#VALUE!	...	#VALUE!	#VALUE!	#VALUE!	#VALUE!	#VALUE!	...	...	...	...	...	...	...	...	...	...	...	...
30	Medium variant	UN development groups	a	1803	Label/Separator	900	2085-2090	...	...	#VALUE!	...	#VALUE!	...	#VALUE!	...	...	...	...	#VALUE!	#VALUE!	#VALUE!	#VALUE!	#VALUE!	...	#VALUE!	#VALUE!	#VALUE!	#VALUE!	#VALUE!	...	#VALUE!	#VALUE!	#VALUE!	#VALUE!	#VALUE!	...	...	...	...	...	...	...	...	...	...	...	...
31	Medium variant	UN development groups	a	1803	Label/Separator	900	2090-2095	...	...	#VALUE!	...	#VALUE!	...	#VALUE!	...	...	...	...	#VALUE!	#VALUE!	#VALUE!	#VALUE!	#VALUE!	...	#VALUE!	#VALUE!	#VALUE!	#VALUE!	#VALUE!	...	#VALUE!	#VALUE!	#VALUE!	#VALUE!	#VALUE!	...	...	...	...	...	...	...	...	...	...	...	...
32	Medium variant	UN development groups	a	1803	Label/Separator	900	2095-2100	...	...	#VALUE!	...	#VALUE!	...	#VALUE!	...	...	...	...	#VALUE!	#VALUE!	#VALUE!	#VALUE!	#VALUE!	...	#VALUE!	#VALUE!	#VALUE!	#VALUE!	#VALUE!	...	#VALUE!	#VALUE!	#VALUE!	#VALUE!	#VALUE!	...	...	...	...	...	...	...	...	...	...	...	...
33	Medium variant	More developed regions	b	901	Development Group	1803	2020-2025	79.8746	79.1902	77.6902	75.267	69.806	70.306	70.806	65.3518	60.4506	55.6166	50.8373	50.3373	49.3373	48.3373	47.3373	46.3373	46.1233	45.6233	44.6233	43.6233	42.6233	41.6233	41.4732	40.9732	39.9732	38.9732	37.9732	36.9732	36.8804	32.3832	28.0287	23.8752	19.9496	16.1787	12.6816	9.65968	7.16471	5.20981	3.76203	2.7486
34	Medium variant	More developed regions	b	901	Development Group	1803	2025-2030	80.601	79.8794	78.3794	75.9497	70.4847	70.9847	71.4847	66.0267	61.1188	56.2791	51.4904	50.9904	49.9904	48.9904	47.9904	46.9904	46.7502	46.2502	45.2502	44.2502	43.2502	42.2502	42.08	41.58	40.58	39.58	38.58	37.58	37.4812	32.9751	28.6089	24.4081	20.4062	16.572	13.0242	9.94507	7.39026	5.37783	3.87961	2.82592
35	Medium variant	More developed regions	b	901	Development Group	1803	2030-2035	81.4176	80.6563	79.1563	76.7189	71.2496	71.7496	72.2496	66.7868	61.8712	57.0227	52.2303	51.7303	50.7303	49.7303	48.7303	47.7303	47.4765	46.9765	45.9765	44.9765	43.9765	42.9765	42.7692	42.2692	41.2692	40.2692	39.2692	38.2692	38.1419	33.6214	29.2376	25.0159	20.9498	17.0328	13.4161	10.2617	7.63104	5.54866	3.99197	2.89418
36	Medium variant	More developed regions	b	901	Development Group	1803	2035-2040	82.1153	81.3282	79.8282	77.3854	71.9132	72.4132	72.9132	67.4467	62.5244	57.6683	52.8698	52.3698	51.3698	50.3698	49.3698	48.3698	48.1124	47.6124	46.6124	45.6124	44.6124	43.6124	43.3866	42.8866	41.8866	40.8866	39.8866	38.8866	38.7168	34.164	29.7612	25.5182	21.4287	17.4432	13.7424	10.5011	7.7887	5.63773	4.03089	2.90203
37	Medium variant	More developed regions	b	901	Development Group	1803	2040-2045	82.7835	81.975	80.475	78.0274	72.5526	73.0526	73.5526	68.0829	63.1544	58.2903	53.4854	52.9854	51.9854	50.9854	49.9854	48.9854	48.7231	48.2231	47.2231	46.2231	45.2231	44.2231	43.9924	43.4924	42.4924	41.4924	40.4924	39.4924	39.3008	34.7003	30.2599	25.9931	21.8784	17.852	14.0728	10.7485	7.95608	5.73645	4.0781	2.91631
38	Medium variant	More developed regions	b	901	Development Group	1803	2045-2050	83.4348	82.6083	81.1083	78.6566	73.1796	73.6796	74.1796	68.7073	63.7734	58.9021	54.0895	53.5895	52.5895	51.5895	50.5895	49.5895	49.3217	48.8217	47.8217	46.8217	45.8217	44.8217	44.5866	44.0866	43.0866	42.0866	41.0866	40.0866	39.8883	35.2618	30.7663	26.4557	22.3142	18.2531	14.4173	11.0289	8.16982	5.88712	4.17533	2.97325
39	Medium variant	More developed regions	b	901	Development Group	1803	2050-2055	84.0565	83.2151	81.7151	79.2599	73.781	74.281	74.781	69.3067	64.3682	59.4904	54.6703	54.1703	53.1703	52.1703	51.1703	50.1703	49.8928	49.3928	48.3928	47.3928	46.3928	45.3928	45.1509	44.6509	43.6509	42.6509	41.6509	40.6509	40.447	35.8107	31.2836	26.9072	22.7138	18.6212	14.747	11.3119	8.40006	6.06305	4.30064	3.05621
40	Medium variant	More developed regions	b	901	Development Group	1803	2055-2060	84.6582	83.8042	82.3042	79.8462	74.3657	74.8657	75.3657	69.8897	64.9473	60.0632	55.2355	54.7355	53.7355	52.7355	51.7355	50.7355	50.447	49.947	48.947	47.947	46.947	45.947	45.6918	45.1918	44.1918	43.1918	42.1918	41.1918	40.9783	36.333	31.7921	27.3762	23.106	18.9624	15.0487	11.5667	8.6034	6.21462	4.4053	3.12281
41	Medium variant	More developed regions	b	901	Development Group	1803	2060-2065	85.271	84.4059	82.9059	80.4452	74.9632	75.4632	75.9632	70.4853	65.5392	60.6489	55.8132	55.3132	54.3132	53.3132	52.3132	51.3132	51.0139	50.5139	49.5139	48.5139	47.5139	46.5139	46.243	45.743	44.743	43.743	42.743	41.743	41.5122	36.8526	32.297	27.8614	23.5429	19.3247	15.3508	11.8018	8.77054	6.32005	4.46167	3.14576
42	Medium variant	More developed regions	b	901	Development Group	1803	2065-2070	85.8666	84.9914	83.4914	81.0282	75.5448	76.0448	76.5448	71.0652	66.1154	61.2189	56.3754	55.8754	54.8754	53.8754	52.8754	51.8754	51.5665	51.0665	50.0665	49.0665	48.0665	47.0665	46.7817	46.2817	45.2817	44.2817	43.2817	42.2817	42.032	37.3512	32.776	28.3206	23.9779	19.7045	15.6554	12.024	8.911	6.38961	4.47911	3.13262
43	Medium variant	More developed regions	b	901	Development Group	1803	2070-2075	86.4781	85.594	84.094	81.6285	76.1441	76.6441	77.1441	71.663	66.7099	61.8077	56.9565	56.4565	55.4565	54.4565	53.4565	52.4565	52.1387	51.6387	50.6387	49.6387	48.6387	47.6387	47.3428	46.8428	45.8428	44.8428	43.8428	42.8428	42.5772	37.8745	33.2737	28.7946	24.4296	20.1202	16.0029	12.2934	9.09962	6.50404	4.53482	3.14951
44	Medium variant	More developed regions	b	901	Development Group	1803	2075-2080	87.07	86.1781	84.6781	82.2105	76.7249	77.2249	77.7249	72.2425	67.2865	62.3794	57.5214	57.0214	56.0214	55.0214	54.0214	53.0214	52.6956	52.1956	51.1956	50.1956	49.1956	48.1956	47.891	47.391	46.391	45.391	44.391	43.391	43.1137	38.393	33.7668	29.2585	24.8681	20.5275	16.3541	12.5781	9.31208	6.64642	4.61776	3.18927
45	Medium variant	More developed regions	b	901	Development Group	1803	2080-2085	87.6414	86.7425	85.2425	82.773	77.2864	77.7864	78.2864	72.8029	67.8444	62.9329	58.0686	57.5686	56.5686	55.5686	54.5686	53.5686	53.235	52.735	51.735	50.735	49.735	48.735	48.4221	47.9221	46.9221	45.9221	44.9221	43.9221	43.6356	38.9012	34.2538	29.7157	25.2925	20.925	16.7188	12.8992	9.57995	6.85511	4.76764	3.28762
46	Medium variant	More developed regions	b	901	Development Group	1803	2085-2090	88.1857	87.2805	85.7805	83.3094	77.8217	78.3217	78.8217	73.3373	68.3763	63.4602	58.5894	58.0894	57.0894	56.0894	55.0894	54.0894	53.7475	53.2475	52.2475	51.2475	50.2475	49.2475	48.9253	48.4253	47.4253	46.4253	45.4253	44.4253	44.1291	39.3825	34.717	30.1518	25.6923	21.2912	17.0541	13.194	9.82544	7.0459	4.90426	3.3769
47	Medium variant	More developed regions	b	901	Development Group	1803	2090-2095	88.7153	87.8043	86.3043	83.8315	78.3434	78.8434	79.3434	73.8579	68.8943	63.9733	59.0957	58.5957	57.5957	56.5957	55.5957	54.5957	54.2451	53.7451	52.7451	51.7451	50.7451	49.7451	49.4126	48.9126	47.9126	46.9126	45.9126	44.9126	44.6052	39.846	35.1637	30.5746	26.0817	21.6434	17.3708	13.4657	10.0444	7.20905	5.0149	3.44436
48	Medium variant	More developed regions	b	901	Development Group	1803	2095-2100	89.2463	88.3298	86.8298	84.3553	78.8664	79.3664	79.8664	74.3798	69.4139	64.4882	59.6035	59.1035	58.1035	57.1035	56.1035	55.1035	54.7444	54.2444	53.2444	52.2444	51.2444	50.2444	49.9016	49.4016	48.4016	47.4016	46.4016	45.4016	45.0823	40.3093	35.6103	30.9998	26.4782	22.0016	17.6792	13.7137	10.2257	7.32491	5.07541	3.46586
49	Medium variant	Less developed regions	c	902	Development Group	1803	2020-2025	71.687	72.773	71.273	69.5616	64.3962	64.8962	65.3962	60.1362	55.4453	50.8306	46.2281	45.7281	44.7281	43.7281	42.7281	41.7281	41.6313	41.1313	40.1313	39.1313	38.1313	37.1313	37.0819	36.5819	35.5819	34.5819	33.5819	32.5819	32.6086	28.2285	23.9853	19.9547	16.2247	12.8861	10.0113	7.61308	5.69551	4.22976	3.15868	2.4082
50	Medium variant	Less developed regions	c	902	Development Group	1803	2025-2030	72.6002	73.4878	71.9878	70.2171	65.0296	65.5296	66.0296	60.7512	56.0381	51.4032	46.7854	46.2854	45.2854	44.2854	43.2854	42.2854	42.1836	41.6836	40.6836	39.6836	38.6836	37.6836	37.6131	37.1131	36.1131	35.1131	34.1131	33.1131	33.107	28.7209	24.4788	20.4168	16.6304	13.2382	10.2999	7.83864	5.86294	4.34753	3.23722	2.45805
51	Medium variant	Less developed regions	c	902	Development Group	1803	2030-2035	73.4602	74.176	72.676	70.8484	65.6437	66.1437	66.6437	61.3511	56.6188	51.9616	47.3267	46.8267	45.8267	44.8267	43.8267	42.8267	42.7122	42.2122	41.2122	40.2122	39.2122	38.2122	38.1398	37.6398	36.6398	35.6398	34.6398	33.6398	33.615	29.1963	24.9493	20.8871	17.0641	13.6099	10.6064	8.07995	6.04333	4.47528	3.32299	2.51284
52	Medium variant	Less developed regions	c	902	Development Group	1803	2035-2040	74.2403	74.8097	73.3097	71.4285	66.2062	66.7062	67.2062	61.9025	57.1554	52.4789	47.825	47.325	46.325	45.325	44.325	43.325	43.196	42.696	41.696	40.696	39.696	38.696	38.6127	38.1127	37.1127	36.1127	35.1127	34.1127	34.0898	29.6527	25.3707	21.3015	17.473	13.9739	10.9132	8.32743	6.23368	4.61453	3.41994	2.57735
53	Medium variant	Less developed regions	c	902	Development Group	1803	2040-2045	74.9767	75.4199	73.9199	71.9886	66.7487	67.2487	67.7487	62.4336	57.675	52.9835	48.3119	47.8119	46.8119	45.8119	44.8119	43.8119	43.665	43.165	42.165	41.165	40.165	39.165	39.0676	38.5676	37.5676	36.5676	35.5676	34.5676	34.5343	30.1008	25.7975	21.6865	17.8437	14.3218	11.2164	8.58187	6.43816	4.77155	3.53524	2.65862
54	Medium variant	Less developed regions	c	902	Development Group	1803	2045-2050	75.6474	75.9816	74.4816	72.5048	67.2473	67.7473	68.2473	62.9213	58.1515	53.4489	48.7646	48.2646	47.2646	46.2646	45.2646	44.2646	44.1014	43.6014	42.6014	41.6014	40.6014	39.6014	39.4868	38.9868	37.9868	36.9868	35.9868	34.9868	34.9405	30.4971	26.1996	22.0657	18.1761	14.631	11.4931	8.82058	6.63574	4.92786	3.65331	2.74398
55	Medium variant	Less developed regions	c	902	Development Group	1803	2050-2055	76.2737	76.5158	75.0158	72.9986	67.7237	68.2237	68.7237	63.3872	58.6062	53.8922	49.1982	48.6982	47.6982	46.6982	45.6982	44.6982	44.5232	44.0232	43.0232	42.0232	41.0232	40.0232	39.8921	39.3921	38.3921	37.3921	36.3921	35.3921	35.3281	30.8707	26.5617	22.4332	18.5166	14.9247	11.7492	9.03555	6.80855	5.06046	3.75038	2.81189
56	Medium variant	Less developed regions	c	902	Development Group	1803	2055-2060	76.8541	77.0165	75.5165	73.4628	68.1729	68.6729	69.1729	63.8263	59.0341	54.3077	49.6028	49.1028	48.1028	47.1028	46.1028	45.1028	44.918	44.418	43.418	42.418	41.418	40.418	40.2743	39.7743	38.7743	37.7743	36.7743	35.7743	35.6925	31.2142	26.8872	22.7426	18.8276	15.2025	11.9858	9.22874	6.95909	5.17203	3.82897	2.86465
57	Medium variant	Less developed regions	c	902	Development Group	1803	2060-2065	77.401	77.4949	75.9949	73.9079	68.6043	69.1043	69.6043	64.2485	59.4457	54.7069	49.9899	49.4899	48.4899	47.4899	46.4899	45.4899	45.294	44.794	43.794	42.794	41.794	40.794	40.64	40.14	39.14	38.14	37.14	36.14	36.0446	31.5456	27.1924	23.0244	19.089	15.4531	12.204	9.41163	7.10595	5.28468	3.9115	2.92261
58	Medium variant	Less developed regions	c	902	Development Group	1803	2065-2070	77.9108	77.943	76.443	74.3251	69.0088	69.5088	70.0088	64.645	59.833	55.083	50.3545	49.8545	48.8545	47.8545	46.8545	45.8545	45.6469	45.1469	44.1469	43.1469	42.1469	41.1469	40.9817	40.4817	39.4817	38.4817	37.4817	36.4817	36.3763	31.8632	27.4861	23.2876	19.327	15.6689	12.3944	9.57369	7.23817	5.38771	3.98805	2.9769
59	Medium variant	Less developed regions	c	902	Development Group	1803	2070-2075	78.4155	78.3933	76.8933	74.7477	69.42	69.92	70.42	65.0487	60.2284	55.468	50.7281	50.2281	49.2281	48.2281	47.2281	46.2281	46.0084	45.5084	44.5084	43.5084	42.5084	41.5084	41.3303	40.8303	39.8303	38.8303	37.8303	36.8303	36.7125	32.1878	27.7932	23.5647	19.5674	15.8837	12.5883	9.74286	7.3801	5.5017	4.07556	3.04122
60	Medium variant	Less developed regions	c	902	Development Group	1803	2075-2080	78.8987	78.8271	77.3271	75.1556	69.8169	70.3169	70.8169	65.4387	60.6104	55.8406	51.0902	50.5902	49.5902	48.5902	47.5902	46.5902	46.3584	45.8584	44.8584	43.8584	42.8584	41.8584	41.6668	41.1668	40.1668	39.1668	38.1668	37.1668	37.0349	32.4958	28.0869	23.8367	19.8036	16.0826	12.758	9.88175	7.48844	5.58195	4.13192	3.07878
61	Medium variant	Less developed regions	c	902	Development Group	1803	2080-2085	79.3509	79.2348	77.7348	75.5395	70.1907	70.6907	71.1907	65.8059	60.9704	56.1915	51.4315	50.9315	49.9315	48.9315	47.9315	46.9315	46.6886	46.1886	45.1886	44.1886	43.1886	42.1886	41.9838	41.4838	40.4838	39.4838	38.4838	37.4838	37.337	32.7817	28.3554	24.087	20.0279	16.2656	12.8979	9.97988	7.54946	5.61319	4.14204	3.07608
62	Medium variant	Less developed regions	c	902	Development Group	1803	2085-2090	79.8117	79.6561	78.1561	75.9392	70.5807	71.0807	71.5807	66.1896	61.347	56.5594	51.7899	51.2899	50.2899	49.2899	48.2899	47.2899	47.0365	46.5365	45.5365	44.5365	43.5365	42.5365	42.3192	41.8192	40.8192	39.8192	38.8192	37.8192	37.6577	33.0854	28.6394	24.3494	20.2689	16.4743	13.0644	10.1042	7.63485	5.66593	4.17009	3.08758
63	Medium variant	Less developed regions	c	902	Development Group	1803	2090-2095	80.2883	80.0979	78.5979	76.3617	70.9944	71.4944	71.9944	66.5974	61.7478	56.9517	52.1729	51.6729	50.6729	49.6729	48.6729	47.6729	47.4091	46.9091	45.9091	44.9091	43.9091	42.9091	42.6798	42.1798	41.1798	40.1798	39.1798	38.1798	38.0041	33.4145	28.9476	24.6329	20.5267	16.7045	13.2577	10.259	7.75204	5.74931	4.22563	3.12221
64	Medium variant	Less developed regions	c	902	Development Group	1803	2095-2100	80.754	80.5309	79.0309	76.7768	71.4013	71.9013	72.4013	66.9989	62.1429	57.3387	52.551	52.051	51.051	50.051	49.051	48.051	47.7774	47.2774	46.2774	45.2774	44.2774	43.2774	43.0369	42.5369	41.5369	40.5369	39.5369	38.5369	38.3483	33.7429	29.2561	24.9166	20.7828	16.9339	13.4584	10.4277	7.88762	5.85282	4.30053	3.17357
65	Medium variant	Least developed countries	d	941	Development Group	902	2020-2025	66.102	67.8976	66.3976	65.1927	60.2347	60.7347	61.2347	56.093	51.5314	47.0707	42.6456	42.1456	41.1456	40.1456	39.1456	38.1456	38.2605	37.7605	36.7605	35.7605	34.7605	33.7605	33.9414	33.4414	32.4414	31.4414	30.4414	29.4414	29.6922	25.5444	21.5444	17.7554	14.2683	11.1931	8.58219	6.45579	4.79926	3.56639	2.68829	2.087
66	Medium variant	Least developed countries	d	941	Development Group	902	2025-2030	67.3969	68.8843	67.3843	66.0345	61.0154	61.5154	62.0154	56.8364	52.2353	47.7314	43.2604	42.7604	41.7604	40.7604	39.7604	38.7604	38.8257	38.3257	37.3257	36.3257	35.3257	34.3257	34.4582	33.9582	32.9582	31.9582	30.9582	29.9582	30.1609	25.9654	21.9244	18.0914	14.5486	11.4108	8.75124	6.57977	4.88468	3.62149	2.7215	2.10568
67	Medium variant	Least developed countries	d	941	Development Group	902	2030-2035	68.5635	69.7896	68.2896	66.8121	61.7427	62.2427	62.7427	57.531	52.8942	48.3525	43.8446	43.3446	42.3446	41.3446	40.3446	39.3446	39.37	38.87	37.87	36.87	35.87	34.87	34.9594	34.4594	33.4594	32.4594	31.4594	30.4594	30.6227	26.3864	22.3022	18.4299	14.8429	11.6449	8.92328	6.69642	4.95635	3.66021	2.73869	2.11051
68	Medium variant	Least developed countries	d	941	Development Group	902	2035-2040	69.5942	70.602	69.102	67.5121	62.401	62.901	63.401	58.1628	53.4965	48.9222	44.3838	43.8838	42.8838	41.8838	40.8838	39.8838	39.879	39.379	38.379	37.379	36.379	35.379	35.4354	34.9354	33.9354	32.9354	31.9354	30.9354	31.0645	26.7979	22.6792	18.7657	15.1416	11.8946	9.11014	6.82616	5.0387	3.70701	2.76156	2.11905
69	Medium variant	Least developed countries	d	941	Development Group	902	2040-2045	70.546	71.3696	69.8696	68.1806	63.0331	63.5331	64.0331	58.7727	54.0826	49.4806	44.9143	44.4143	43.4143	42.4143	41.4143	40.4143	40.3831	39.8831	38.8831	37.8831	36.8831	35.8831	35.9134	35.4134	34.4134	33.4134	32.4134	31.4134	31.5153	27.22	23.0754	19.1301	15.4656	12.1787	9.3447	7.01087	5.17689	3.80516	2.82793	2.16205
70	Medium variant	Least developed countries	d	941	Development Group	902	2045-2050	71.4346	72.1028	70.6028	68.8279	63.6478	64.1478	64.6478	59.3685	54.6585	50.0338	45.4431	44.9431	43.9431	42.9431	41.9431	40.9431	40.8869	40.3869	39.3869	38.3869	37.3869	36.3869	36.3934	35.8934	34.8934	33.8934	32.8934	31.8934	31.9733	27.655	23.4841	19.5128	15.8164	12.4936	9.62641	7.25275	5.37523	3.96012	2.94345	2.24461
71	Medium variant	Least developed countries	d	941	Development Group	902	2050-2055	72.2375	72.7746	71.2746	69.4243	64.2146	64.7146	65.2146	59.9183	55.191	50.5473	45.9362	45.4362	44.4362	43.4362	42.4362	41.4362	41.3573	40.8573	39.8573	38.8573	37.8573	36.8573	36.8403	36.3403	35.3403	34.3403	33.3403	32.3403	32.399	28.0616	23.8685	19.8684	16.143	12.7864	9.88368	7.46989	5.55045	4.09505	3.04272	2.3147
72	Medium variant	Least developed countries	d	941	Development Group	902	2055-2060	72.9678	73.3945	71.8945	69.9797	64.7449	65.2449	65.7449	60.4337	55.691	51.0303	46.4016	45.9016	44.9016	43.9016	42.9016	41.9016	41.8033	41.3033	40.3033	39.3033	38.3033	37.3033	37.2642	36.7642	35.7642	34.7642	33.7642	32.7642	32.8005	28.443	24.2315	20.2061	16.4476	13.0568	10.1136	7.65733	5.6963	4.20319	3.11925	2.36665
73	Medium variant	Least developed countries	d	941	Development Group	902	2060-2065	73.651	73.9822	72.4822	70.5106	65.2538	65.7538	66.2538	60.9294	56.1728	51.4964	46.8513	46.3513	45.3513	44.3513	43.3513	42.3513	42.2355	41.7355	40.7355	39.7355	38.7355	37.7355	37.6766	37.1766	36.1766	35.1766	34.1766	33.1766	33.1909	28.8112	24.5794	20.5331	16.7452	13.3168	10.3329	7.83434	5.8325	4.30289	3.18879	2.41309
74	Medium variant	Least developed countries	d	941	Development Group	902	2065-2070	74.2965	74.5443	73.0443	71.0228	65.7463	66.2463	66.7463	61.4102	56.6409	51.9496	47.2889	46.7889	45.7889	44.7889	43.7889	42.7889	42.6563	42.1563	41.1563	40.1563	39.1563	38.1563	38.0788	37.5788	36.5788	35.5788	34.5788	33.5788	33.5728	29.1706	24.9147	20.8447	17.033	13.5719	10.5517	8.01435	5.97394	4.40881	3.26447	2.4649
75	Medium variant	Least developed countries	d	941	Development Group	902	2070-2075	74.9035	75.0794	73.5794	71.5156	66.2222	66.7222	67.2222	61.8759	57.0952	52.3902	47.7145	47.2145	46.2145	45.2145	44.2145	43.2145	43.0656	42.5656	41.5656	40.5656	39.5656	38.5656	38.47	37.97	36.97	35.97	34.97	33.97	33.9446	29.5212	25.2403	21.1409	17.3008	13.8101	10.754	8.17908	6.10183	4.50328	3.33093	2.50963
76	Medium variant	Least developed countries	d	941	Development Group	902	2075-2080	75.49	75.6014	74.1014	71.9999	66.6912	67.1912	67.6912	62.3355	57.5443	52.8264	48.1363	47.6363	46.6363	45.6363	44.6363	43.6363	43.4713	42.9713	41.9713	40.9713	39.9713	38.9713	38.8576	38.3576	37.3576	36.3576	35.3576	34.3576	34.3126	29.8686	25.564	21.4342	17.5586	14.0338	10.9411	8.32846	6.21519	4.58481	3.38651	2.5457
77	Medium variant	Least developed countries	d	941	Development Group	902	2080-2085	76.0554	76.1085	74.6085	72.4731	67.1508	67.6508	68.1508	62.7865	57.9853	53.2552	48.5515	48.0515	47.0515	46.0515	45.0515	44.0515	43.8712	43.3712	42.3712	41.3712	40.3712	39.3712	39.2396	38.7396	37.7396	36.7396	35.7396	34.7396	34.6749	30.2099	25.8823	21.7242	17.8122	14.2469	11.1148	8.46284	6.31311	4.65167	3.42918	2.57112
78	Medium variant	Least developed countries	d	941	Development Group	902	2085-2090	76.6129	76.6136	75.1136	72.9482	67.6132	68.1132	68.6132	63.241	58.4304	53.6884	48.9713	48.4713	47.4713	46.4713	45.4713	44.4713	44.276	43.776	42.776	41.776	40.776	39.776	39.6268	39.1268	38.1268	37.1268	36.1268	35.1268	35.0423	30.5556	26.2041	22.0181	18.0714	14.4629	11.2864	8.5909	6.40187	4.70812	3.4616	2.58747
79	Medium variant	Least developed countries	d	941	Development Group	902	2090-2095	77.1587	77.113	75.613	73.4222	68.0762	68.5762	69.0762	63.6969	58.8776	54.1244	49.3947	48.8947	47.8947	46.8947	45.8947	44.8947	44.6851	44.1851	43.1851	42.1851	41.1851	40.1851	40.0192	39.5192	38.5192	37.5192	36.5192	35.5192	35.4154	30.907	26.5307	22.3157	18.3356	14.6842	11.4587	8.71562	6.48437	4.75673	3.48593	2.59648
80	Medium variant	Least developed countries	d	941	Development Group	902	2095-2100	77.7132	77.6242	76.1242	73.9104	68.5543	69.0543	69.5543	64.1682	59.3403	54.5761	49.834	49.334	48.334	47.334	46.334	45.334	45.1103	44.6103	43.6103	42.6103	41.6103	40.6103	40.428	39.928	38.928	37.928	36.928	35.928	35.8053	31.2752	26.8736	22.6284	18.6133	14.9198	11.6449	8.85307	6.5778	4.81414	3.51692	2.61029
81	Medium variant	Less developed regions, excluding least developed countries	e	934	Development Group	902	2020-2025	72.8739	73.6538	72.1538	70.239	65.009	65.509	66.009	60.7101	55.9776	51.3178	46.6698	46.1698	45.1698	44.1698	43.1698	42.1698	42.0297	41.5297	40.5297	39.5297	38.5297	37.5297	37.4379	36.9379	35.9379	34.9379	33.9379	32.9379	32.9245	28.5083	24.2329	20.1722	16.4122	13.0452	10.1409	7.71375	5.76967	4.28145	3.19279	2.42959
82	Medium variant	Less developed regions, excluding least developed countries	e	934	Development Group	902	2025-2030	73.7296	74.3402	72.8402	70.8876	65.6419	66.1419	66.6419	61.3287	56.5777	51.9006	47.2398	46.7398	45.7398	44.7398	43.7398	42.7398	42.5955	42.0955	41.0955	40.0955	39.0955	38.0955	37.9834	37.4834	36.4834	35.4834	34.4834	33.4834	33.4385	29.0173	24.7429	20.65	16.8326	13.4084	10.4371	7.94366	5.93878	4.39897	3.26994	2.47756
83	Medium variant	Less developed regions, excluding least developed countries	e	934	Development Group	902	2030-2035	74.5243	74.9907	73.4907	71.5021	66.2452	66.7452	67.2452	61.9217	57.1548	52.4582	47.7825	47.2825	46.2825	45.2825	44.2825	43.2825	43.1272	42.6272	41.6272	40.6272	39.6272	38.6272	38.5135	38.0135	37.0135	36.0135	35.0135	34.0135	33.9499	29.4967	25.2184	21.1249	17.2695	13.7817	10.7428	8.18202	6.11466	4.52134	3.35011	2.52705
84	Medium variant	Less developed regions, excluding least developed countries	e	934	Development Group	902	2035-2040	75.2766	75.6214	74.1214	72.0992	66.8301	67.3301	67.8301	62.4984	57.7192	53.0051	48.3115	47.8115	46.8115	45.8115	44.8115	43.8115	43.6422	43.1422	42.1422	41.1422	40.1422	39.1422	39.0175	38.5175	37.5175	36.5175	35.5175	34.5175	34.4546	29.9808	25.6659	21.5641	17.6994	14.1627	11.0638	8.44077	6.31341	4.66648	3.45098	2.5941
85	Medium variant	Less developed regions, excluding least developed countries	e	934	Development Group	902	2040-2045	75.9881	76.2279	74.7279	72.6737	67.3922	67.8922	68.3922	63.052	58.2635	53.5362	48.8261	48.3261	47.3261	46.3261	45.3261	44.3261	44.1397	43.6397	42.6397	41.6397	40.6397	39.6397	39.5009	39.0009	38.0009	37.0009	36.0009	35.0009	34.9268	30.4554	26.1169	21.9713	18.0902	14.5254	11.3763	8.69942	6.518	4.82078	3.56203	2.67069
86	Medium variant	Less developed regions, excluding least developed countries	e	934	Development Group	902	2045-2050	76.6449	76.7935	75.2935	73.2098	67.9154	68.4154	68.9154	63.5666	58.7685	54.0314	49.3097	48.8097	47.8097	46.8097	45.8097	44.8097	44.6075	44.1075	43.1075	42.1075	41.1075	40.1075	39.9512	39.4512	38.4512	37.4512	36.4512	35.4512	35.3631	30.8803	26.5458	22.3745	18.4436	14.8513	11.6646	8.94502	6.71847	4.97697	3.67808	2.75311
87	Medium variant	Less developed regions, excluding least developed countries	e	934	Development Group	902	2050-2055	77.2683	77.3402	75.8402	73.7305	68.4229	68.9229	69.4229	64.0656	59.2576	54.5099	49.7794	49.2794	48.2794	47.2794	46.2794	45.2794	45.0658	44.5658	43.5658	42.5658	41.5658	40.5658	40.3928	39.8928	38.8928	37.8928	36.8928	35.8928	35.7858	31.287	26.9388	22.7704	18.8088	15.1654	11.9352	9.16887	6.89531	5.10991	3.77309	2.81779
88	Medium variant	Less developed regions, excluding least developed countries	e	934	Development Group	902	2055-2060	77.8596	77.8637	76.3637	74.2295	68.9107	69.4107	69.9107	64.5449	59.7268	54.9673	50.2263	49.7263	48.7263	47.7263	46.7263	45.7263	45.5035	45.0035	44.0035	43.0035	42.0035	41.0035	40.8179	40.3179	39.3179	38.3179	37.3179	36.3179	36.1922	31.6704	27.3013	23.1143	19.15	15.4685	12.1917	9.3766	7.05532	5.22668	3.85372	2.87059
89	Medium variant	Less developed regions, excluding least developed countries	e	934	Development Group	902	2060-2065	78.4238	78.3707	76.8707	74.7142	69.3848	69.8848	70.3848	65.0112	60.1834	55.4121	50.6595	50.1595	49.1595	48.1595	47.1595	46.1595	45.9259	45.4259	44.4259	43.4259	42.4259	41.4259	41.2304	40.7304	39.7304	38.7304	37.7304	36.7304	36.5909	32.0469	27.6487	23.4349	19.4471	15.7489	12.4339	9.57746	7.21449	5.34676	3.93994	2.92972
90	Medium variant	Less developed regions, excluding least developed countries	e	934	Development Group	902	2065-2070	78.9551	78.8501	77.3501	75.1721	69.8328	70.3328	70.8328	65.4525	60.6163	55.8343	51.0706	50.5706	49.5706	48.5706	47.5706	46.5706	46.3258	45.8258	44.8258	43.8258	42.8258	41.8258	41.6193	41.1193	40.1193	39.1193	38.1193	37.1193	36.9699	32.4109	27.9864	23.7385	19.7211	15.9957	12.6487	9.75718	7.35817	5.45605	4.01889	2.98394
91	Medium variant	Less developed regions, excluding least developed countries	e	934	Development Group	902	2070-2075	79.4867	79.3354	77.8354	75.6374	70.2888	70.7888	71.2888	65.9022	61.0585	56.2667	51.4922	50.9922	49.9922	48.9922	47.9922	46.9922	46.7357	46.2357	45.2357	44.2357	43.2357	42.2357	42.0168	41.5168	40.5168	39.5168	38.5168	37.5168	37.355	32.7842	28.3411	24.0606	20.0024	16.2455	12.8698	9.94592	7.51256	5.57659	4.10857	3.04763
92	Medium variant	Less developed regions, excluding least developed countries	e	934	Development Group	902	2075-2080	79.9851	79.792	78.292	76.0745	70.717	71.217	71.717	66.3244	61.4737	56.6735	51.8895	51.3895	50.3895	49.3895	48.3895	47.3895	47.1219	46.6219	45.6219	44.6219	43.6219	42.6219	42.3904	41.8904	40.8904	39.8904	38.8904	37.8904	37.7151	33.1302	28.6727	24.3702	20.2743	16.4762	13.0662	10.1058	7.63625	5.66696	4.17071	3.08778
93	Medium variant	Less developed regions, excluding least developed countries	e	934	Development Group	902	2080-2085	80.4802	80.25	78.75	76.5146	71.1489	71.6489	72.1489	66.7506	61.8934	57.085	52.292	51.792	50.792	49.792	48.792	47.792	47.5141	47.0141	46.0141	45.0141	44.0141	43.0141	42.77	42.27	41.27	40.27	39.27	38.27	38.0803	33.479	29.0033	24.6817	20.5581	16.715	13.2567	10.2479	7.73355	5.72665	4.20208	3.10035
94	Medium variant	Less developed regions, excluding least developed countries	e	934	Development Group	902	2085-2090	80.9647	80.702	79.202	76.9498	71.5759	72.0759	72.5759	67.1722	62.3089	57.4928	52.6915	52.1915	51.1915	50.1915	49.1915	48.1915	47.9043	47.4043	46.4043	45.4043	44.4043	43.4043	43.1489	42.6489	41.6489	40.6489	39.6489	38.6489	38.4456	33.8277	29.3322	24.9884	20.8427	16.9656	13.4617	10.4059	7.84687	5.8012	4.24617	3.12303
95	Medium variant	Less developed regions, excluding least developed countries	e	934	Development Group	902	2090-2095	81.4516	81.1603	79.6603	77.3925	72.0109	72.5109	73.0109	67.602	62.7328	57.9094	53.1002	52.6002	51.6002	50.6002	49.6002	48.6002	48.304	47.804	46.804	45.804	44.804	43.804	43.5382	43.0382	42.0382	41.0382	40.0382	39.0382	38.8223	34.1882	29.6725	25.3045	21.1333	17.2284	13.6857	10.5882	7.98742	5.90315	4.31546	3.1671
96	Medium variant	Less developed regions, excluding least developed countries	e	934	Development Group	902	2095-2100	81.9509	81.6335	80.1335	77.8509	72.4621	72.9621	73.4621	68.0485	63.1736	58.343	53.5261	53.0261	52.0261	51.0261	50.0261	49.0261	48.7213	48.2213	47.2213	46.2213	45.2213	44.2213	43.9455	43.4455	42.4455	41.4455	40.4455	39.4455	39.2179	34.569	30.0336	25.6406	21.4411	17.5076	13.9328	10.7987	8.15884	6.03587	4.41289	3.23497
97	Medium variant	Less developed regions, excluding China		948	Development Group	1803	2020-2025	70.1587	71.411	69.911	68.2835	63.1589	63.6589	64.1589	58.9233	54.2644	49.6912	45.1325	44.6325	43.6325	42.6325	41.6325	40.6325	40.5958	40.0958	39.0958	38.0958	37.0958	36.0958	36.1149	35.6149	34.6149	33.6149	32.6149	31.6149	31.7093	27.4281	23.3311	19.4615	15.8724	12.6523	9.86897	7.54826	5.68905	4.26085	3.20857	2.46285
98	Medium variant	Less developed regions, excluding China		948	Development Group	1803	2025-2030	71.1461	72.174	70.674	68.9747	63.8209	64.3209	64.8209	59.5649	54.8818	50.2838	45.7036	45.2036	44.2036	43.2036	42.2036	41.2036	41.1436	40.6436	39.6436	38.6436	37.6436	36.6436	36.6362	36.1362	35.1362	34.1362	33.1362	32.1362	32.2021	27.8906	23.7619	19.8555	16.2228	12.9473	10.1054	7.72852	5.81915	4.34944	3.2654	2.49716
99	Medium variant	Less developed regions, excluding China		948	Development Group	1803	2030-2035	72.059	72.8985	71.3985	69.6339	64.4569	64.9569	65.4569	60.1835	55.4786	50.8563	46.2555	45.7555	44.7555	43.7555	42.7555	41.7555	41.6774	41.1774	40.1774	39.1774	38.1774	37.1774	37.1491	36.6491	35.6491	34.6491	33.6491	32.6491	32.6919	28.3535	24.193	20.2527	16.5814	13.2577	10.3613	7.93023	5.97071	4.45777	3.33913	2.54511
100	Medium variant	Less developed regions, excluding China		948	Development Group	1803	2035-2040	72.8823	73.5635	72.0635	70.2388	65.0407	65.5407	66.0407	60.7533	56.0301	51.3859	46.7649	46.2649	45.2649	44.2649	43.2649	42.2649	42.1693	41.6693	40.6693	39.6693	38.6693	37.6693	37.6249	37.1249	36.1249	35.1249	34.1249	33.1249	33.1494	28.7893	24.6013	20.6267	16.9198	13.5555	10.6122	8.13338	6.128	4.57408	3.42135	2.60091
101	Medium variant	Less developed regions, excluding China		948	Development Group	1803	2040-2045	73.6497	74.1948	72.6948	70.8146	65.5966	66.0966	66.5966	61.2963	56.5584	51.8955	47.2552	46.7552	45.7552	44.7552	43.7552	42.7552	42.6413	42.1413	41.1413	40.1413	39.1413	38.1413	38.0803	37.5803	36.5803	35.5803	34.5803	33.5803	33.5896	29.2103	24.9983	20.9929	17.2477	13.844	10.8573	8.3333	6.28415	4.69061	3.50452	2.65788
102	Medium variant	Less developed regions, excluding China		948	Development Group	1803	2045-2050	74.3662	74.7927	73.2927	71.3613	66.1244	66.6244	67.1244	61.8117	57.0602	52.3821	47.7253	47.2253	46.2253	45.2253	44.2253	43.2253	43.0929	42.5929	41.5929	40.5929	39.5929	38.5929	38.5134	38.0134	37.0134	36.0134	35.0134	34.0134	34.0062	29.6107	25.3765	21.3435	17.5639	14.1201	11.0928	8.52654	6.43592	4.80453	3.58628	2.71418
103	Medium variant	Less developed regions, excluding China		948	Development Group	1803	2050-2055	75.015	75.3405	73.8405	71.8633	66.6071	67.1071	67.6071	62.2832	57.5192	52.8273	48.1573	47.6573	46.6573	45.6573	44.6573	43.6573	43.5095	43.0095	42.0095	41.0095	40.0095	39.0095	38.9116	38.4116	37.4116	36.4116	35.4116	34.4116	34.3858	29.9728	25.7198	21.6616	17.8521	14.3721	11.3057	8.69911	6.56953	4.90303	3.65539	2.76042
104	Medium variant	Less developed regions, excluding China		948	Development Group	1803	2055-2060	75.6332	75.8719	74.3719	72.3537	67.0807	67.5807	68.0807	62.7457	57.9695	53.2639	48.5808	48.0808	47.0808	46.0808	45.0808	44.0808	43.92	43.42	42.42	41.42	40.42	39.42	39.3058	38.8058	37.8058	36.8058	35.8058	34.8058	34.7603	30.3257	26.0509	21.9693	18.1297	14.6141	11.5078	8.86061	6.6924	4.99176	3.71619	2.80002
105	Medium variant	Less developed regions, excluding China		948	Development Group	1803	2060-2065	76.2121	76.3758	74.8758	72.8206	67.5321	68.0321	68.5321	63.187	58.3994	53.6806	48.9846	48.4846	47.4846	46.4846	45.4846	44.4846	44.3109	43.8109	42.8109	41.8109	40.8109	39.8109	39.6831	39.1831	38.1831	37.1831	36.1831	35.1831	35.1205	30.6638	26.3629	22.255	18.3897	14.8407	11.6971	9.01181	6.80735	5.07463	3.77277	2.83668
106	Medium variant	Less developed regions, excluding China		948	Development Group	1803	2065-2070	76.7839	76.8812	75.3812	73.2922	67.9896	68.4896	68.9896	63.6353	58.8369	54.1052	49.3961	48.8961	47.8961	46.8961	45.8961	44.8961	44.7089	44.2089	43.2089	42.2089	41.2089	40.2089	40.0669	39.5669	38.5669	37.5669	36.5669	35.5669	35.4894	31.013	26.6845	22.5442	18.6482	15.069	11.8896	9.16733	6.92718	5.16242	3.83395	2.8774
107	Medium variant	Less developed regions, excluding China		948	Development Group	1803	2070-2075	77.3058	77.3441	75.8441	73.7248	68.4095	68.9095	69.4095	64.0471	59.2396	54.4965	49.7752	49.2752	48.2752	47.2752	46.2752	45.2752	45.075	44.575	43.575	42.575	41.575	40.575	40.4192	39.9192	38.9192	37.9192	36.9192	35.9192	35.8272	31.3347	26.9836	22.8112	18.8792	15.2682	12.056	9.3001	7.02772	5.23434	3.88238	2.90804
108	Medium variant	Less developed regions, excluding China		948	Development Group	1803	2075-2080	77.8329	77.8182	76.3182	74.1707	68.8436	69.3436	69.8436	64.4736	59.6574	54.9036	50.1706	49.6706	48.6706	47.6706	46.6706	45.6706	45.4574	44.9574	43.9574	42.9574	41.9574	40.9574	40.787	40.287	39.287	38.287	37.287	36.287	36.1794	31.6699	27.299	23.0986	19.129	15.4791	12.2309	9.43833	7.13115	5.3072	3.93053	2.93784
109	Medium variant	Less developed regions, excluding China		948	Development Group	1803	2080-2085	78.3416	78.2792	76.7792	74.6058	69.2678	69.7678	70.2678	64.8909	60.0666	55.303	50.5592	50.0592	49.0592	48.0592	47.0592	46.0592	45.8337	45.3337	44.3337	43.3337	42.3337	41.3337	41.149	40.649	39.649	38.649	37.649	36.649	36.5256	31.9985	27.6074	23.3829	19.3814	15.6911	12.4036	9.57168	7.22774	5.37223	3.97083	2.96052
110	Medium variant	Less developed regions, excluding China		948	Development Group	1803	2085-2090	78.8417	78.7368	77.2368	75.0398	69.6913	70.1913	70.6913	65.3076	60.4757	55.7026	50.9484	50.4484	49.4484	48.4484	47.4484	46.4484	46.2113	45.7113	44.7113	43.7113	42.7113	41.7113	41.5127	41.0127	40.0127	39.0127	38.0127	37.0127	36.8733	32.3279	27.9153	23.6658	19.6358	15.9078	12.5767	9.70148	7.31781	5.42903	4.00243	2.97508
111	Medium variant	Less developed regions, excluding China		948	Development Group	1803	2090-2095	79.347	79.2046	77.7046	75.4867	70.1286	70.6286	71.1286	65.7385	60.8992	56.1168	51.3525	50.8525	49.8525	48.8525	47.8525	46.8525	46.604	46.104	45.104	44.104	43.104	42.104	41.8921	41.3921	40.3921	39.3921	38.3921	37.3921	37.2369	32.6728	28.2377	23.9614	19.9019	16.1395	12.7667	9.84888	7.42514	5.50167	4.04775	3.0009
112	Medium variant	Less developed regions, excluding China		948	Development Group	1803	2095-2100	79.8491	79.6721	78.1721	75.9348	70.5678	71.0678	71.5678	66.1718	61.3253	56.534	51.7599	51.2599	50.2599	49.2599	48.2599	47.2599	47.0005	46.5005	45.5005	44.5005	43.5005	42.5005	42.276	41.776	40.776	39.776	38.776	37.776	37.6061	33.0242	28.567	24.2637	20.1738	16.3789	12.9696	10.0132	7.55139	5.59322	4.11022	3.04102
113	Medium variant	Land-locked Developing Countries (LLDC)	f	1636	Special other	1803	2020-2025	66.6853	68.1967	66.6967	65.3875	60.3544	60.8544	61.3544	56.176	51.5801	47.0942	42.6605	42.1605	41.1605	40.1605	39.1605	38.1605	38.2879	37.7879	36.7879	35.7879	34.7879	33.7879	34.009	33.509	32.509	31.509	30.509	29.509	29.8101	25.6969	21.7137	17.9242	14.4184	11.2743	8.58933	6.40819	4.71914	3.47435	2.59974	2.01084
114	Medium variant	Land-locked Developing Countries (LLDC)	f	1636	Special other	1803	2025-2030	67.9525	69.1587	67.6587	66.211	61.1282	61.6282	62.1282	56.9124	52.2699	47.7361	43.2602	42.7602	41.7602	40.7602	39.7602	38.7602	38.8397	38.3397	37.3397	36.3397	35.3397	34.3397	34.4983	33.9983	32.9983	31.9983	30.9983	29.9983	30.2338	26.0688	22.0447	18.2192	14.6744	11.4881	8.7601	6.53753	4.81168	3.53686	2.63972	2.0352
115	Medium variant	Land-locked Developing Countries (LLDC)	f	1636	Special other	1803	2030-2035	69.0763	70.0227	68.5227	66.9515	61.8302	62.3302	62.8302	57.5872	52.9088	48.3298	43.8126	43.3126	42.3126	41.3126	40.3126	39.3126	39.3564	38.8564	37.8564	36.8564	35.8564	34.8564	34.9747	34.4747	33.4747	32.4747	31.4747	30.4747	30.6614	26.4453	22.3783	18.5149	14.9344	11.7078	8.93541	6.67002	4.90613	3.60028	2.67994	2.05943
116	Medium variant	Land-locked Developing Countries (LLDC)	f	1636	Special other	1803	2035-2040	70.0878	70.8177	69.3177	67.6397	62.4823	62.9823	63.4823	58.2176	53.5134	48.8994	44.3424	43.8424	42.8424	41.8424	40.8424	39.8424	39.8508	39.3508	38.3508	37.3508	36.3508	35.3508	35.4392	34.9392	33.9392	32.9392	31.9392	30.9392	31.0938	26.8385	22.7274	18.8224	15.2025	11.9412	9.13128	6.827	5.02583	3.68708	2.73997	2.09928
117	Medium variant	Land-locked Developing Countries (LLDC)	f	1636	Special other	1803	2040-2045	70.9973	71.5502	70.0502	68.2823	63.091	63.591	64.091	58.8066	54.0825	49.4429	44.8539	44.3539	43.3539	42.3539	41.3539	40.3539	40.3262	39.8262	38.8262	37.8262	36.8262	35.8262	35.8832	35.3832	34.3832	33.3832	32.3832	31.3832	31.5133	27.2306	23.0845	19.1362	15.4721	12.1702	9.32138	6.97748	5.13898	3.76783	2.79483	2.13498
118	Medium variant	Land-locked Developing Countries (LLDC)	f	1636	Special other	1803	2045-2050	71.8275	72.2388	70.7388	68.8969	63.6762	64.1762	64.6762	59.3742	54.6323	49.9734	45.3604	44.8604	43.8604	42.8604	41.8604	40.8604	40.8023	40.3023	39.3023	38.3023	37.3023	36.3023	36.3258	35.8258	34.8258	33.8258	32.8258	31.8258	31.9288	27.6251	23.4524	19.468	15.7568	12.4075	9.51261	7.12354	5.24417	3.83911	2.84036	2.16252
119	Medium variant	Land-locked Developing Countries (LLDC)	f	1636	Special other	1803	2050-2055	72.582	72.8775	71.3775	69.4724	64.2277	64.7277	65.2277	59.9107	55.1527	50.4764	45.8453	45.3453	44.3453	43.3453	42.3453	41.3453	41.2638	40.7638	39.7638	38.7638	37.7638	36.7638	36.7582	36.2582	35.2582	34.2582	33.2582	32.2582	32.3318	28.0051	23.8126	19.7989	16.0477	12.6478	9.70142	7.26287	5.33992	3.89992	2.87574	2.18113
120	Medium variant	Land-locked Developing Countries (LLDC)	f	1636	Special other	1803	2055-2060	73.3209	73.5215	72.0215	70.0623	64.7979	65.2979	65.7979	60.4681	55.6957	51.0023	46.3533	45.8533	44.8533	43.8533	42.8533	41.8533	41.7525	41.2525	40.2525	39.2525	38.2525	37.2525	37.2218	36.7218	35.7218	34.7218	33.7218	32.7218	32.7663	28.411	24.1951	20.1561	16.3694	12.9218	9.92063	7.42846	5.45726	3.97767	2.92396	2.20927
121	Medium variant	Land-locked Developing Countries (LLDC)	f	1636	Special other	1803	2060-2065	74.0129	74.1339	72.6339	70.6269	65.3451	65.8451	66.3451	61.0045	56.2202	51.5116	46.8454	46.3454	45.3454	44.3454	43.3454	42.3454	42.2261	41.7261	40.7261	39.7261	38.7261	37.7261	37.6751	37.1751	36.1751	35.1751	34.1751	33.1751	33.1946	28.8109	24.5667	20.5023	16.6868	13.1995	10.1495	7.60759	5.58967	4.06986	2.98452	2.24702
122	Medium variant	Land-locked Developing Countries (LLDC)	f	1636	Special other	1803	2065-2070	74.675	74.7281	73.2281	71.1793	65.8819	66.3819	66.8819	61.5317	56.737	52.0151	47.3329	46.8329	45.8329	44.8329	43.8329	42.8329	42.6948	42.1948	41.1948	40.1948	39.1948	38.1948	38.1236	37.6236	36.6236	35.6236	34.6236	33.6236	33.6221	29.2127	24.9383	20.8423	16.9978	13.4777	10.3868	7.80093	5.73932	4.17962	3.06091	2.29775
123	Medium variant	Land-locked Developing Countries (LLDC)	f	1636	Special other	1803	2070-2075	75.3044	75.2989	73.7989	71.7133	66.4014	66.9014	67.4014	62.0424	57.2384	52.5052	47.8089	47.3089	46.3089	45.3089	44.3089	43.3089	43.1535	42.6535	41.6535	40.6535	39.6535	38.6535	38.5618	38.0618	37.0618	36.0618	35.0618	34.0618	34.0397	29.6088	25.3069	21.1767	17.2957	13.7433	10.6173	7.99237	5.89059	4.29294	3.14139	2.35215
124	Medium variant	Land-locked Developing Countries (LLDC)	f	1636	Special other	1803	2075-2080	75.9177	75.862	74.362	72.2438	66.919	67.419	67.919	62.552	57.7394	52.9956	48.2868	47.7868	46.7868	45.7868	44.7868	43.7868	43.6155	43.1155	42.1155	41.1155	40.1155	39.1155	39.0041	38.5041	37.5041	36.5041	35.5041	34.5041	34.4604	30.008	25.6823	21.5194	17.5969	14.0031	10.8372	8.16998	6.02656	4.39127	3.20855	2.3956
125	Medium variant	Land-locked Developing Countries (LLDC)	f	1636	Special other	1803	2080-2085	76.5309	76.4308	74.9308	72.7833	67.4472	67.9472	68.4472	63.0726	58.2517	53.4977	48.7767	48.2767	47.2767	46.2767	45.2767	44.2767	44.0905	43.5905	42.5905	41.5905	40.5905	39.5905	39.4606	38.9606	37.9606	36.9606	35.9606	34.9606	34.8952	30.4196	26.0697	21.8775	17.9154	14.2736	11.0587	8.34158	6.15138	4.47606	3.26223	2.42731
126	Medium variant	Land-locked Developing Countries (LLDC)	f	1636	Special other	1803	2085-2090	77.141	77.0018	75.5018	73.3281	67.9817	68.4817	68.9817	63.6006	58.772	54.008	49.2752	48.7752	47.7752	46.7752	45.7752	44.7752	44.5747	44.0747	43.0747	42.0747	41.0747	40.0747	39.9272	39.4272	38.4272	37.4272	36.4272	35.4272	35.3414	30.8427	26.4669	22.2457	18.2484	14.5598	11.2918	8.52072	6.28013	4.56199	3.31523	2.45746
127	Medium variant	Land-locked Developing Countries (LLDC)	f	1636	Special other	1803	2090-2095	77.7457	77.5723	76.0723	73.8755	68.5199	69.0199	69.5199	64.1326	59.297	54.5238	49.7798	49.2798	48.2798	47.2798	46.2798	45.2798	45.0655	44.5655	43.5655	42.5655	41.5655	40.5655	40.4013	39.9013	38.9013	37.9013	36.9013	35.9013	35.7964	31.2758	26.8743	22.6229	18.5916	14.8612	11.542	8.71753	6.42573	4.6627	3.38025	2.49671
128	Medium variant	Land-locked Developing Countries (LLDC)	f	1636	Special other	1803	2095-2100	78.3538	78.1487	76.6487	74.4305	69.0663	69.5663	70.0663	64.6732	59.8307	55.0487	50.2938	49.7938	48.7938	47.7938	46.7938	45.7938	45.5661	45.0661	44.0661	43.0661	42.0661	41.0661	40.8856	40.3856	39.3856	38.3856	37.3856	36.3856	36.2621	31.7206	27.2943	23.0123	18.9454	15.1751	11.8092	8.9343	6.59209	4.78292	3.462	2.54922
129	Medium variant	Small Island Developing States (SIDS)	g	1637	Special other	1803	2020-2025	73.0361	74.161	72.661	70.887	65.7049	66.2049	66.7049	61.4523	56.7956	52.235	47.6964	47.1964	46.1964	45.1964	44.1964	43.1964	43.1609	42.6609	41.6609	40.6609	39.6609	38.6609	38.6605	38.1605	37.1605	36.1605	35.1605	34.1605	34.2335	29.8963	25.6974	21.7017	17.9797	14.5843	11.5844	9.02097	6.90698	5.22913	3.94877	3.0083
130	Medium variant	Small Island Developing States (SIDS)	g	1637	Special other	1803	2025-2030	73.9574	74.8722	73.3722	71.5253	66.3135	66.8135	67.3135	62.0397	57.3555	52.7671	48.2045	47.7045	46.7045	45.7045	44.7045	43.7045	43.6522	43.1522	42.1522	41.1522	40.1522	39.1522	39.1268	38.6268	37.6268	36.6268	35.6268	34.6268	34.6714	30.3347	26.1333	22.1208	18.3671	14.9306	11.8798	9.26398	7.099	5.3746	4.05441	3.082
131	Medium variant	Small Island Developing States (SIDS)	g	1637	Special other	1803	2030-2035	74.8504	75.5836	74.0836	72.1721	66.9338	67.4338	67.9338	62.6406	57.9326	53.3163	48.7306	48.2306	47.2306	46.2306	45.2306	44.2306	44.1578	43.6578	42.6578	41.6578	40.6578	39.6578	39.6175	39.1175	38.1175	37.1175	36.1175	35.1175	35.1408	30.7789	26.5795	22.5639	18.7933	15.3174	12.2199	9.5534	7.33657	5.56221	4.1969	3.18628
132	Medium variant	Small Island Developing States (SIDS)	g	1637	Special other	1803	2035-2040	75.5671	76.1458	74.6458	72.6782	67.4158	67.9158	68.4158	63.1054	58.3759	53.7353	49.1268	48.6268	47.6268	46.6268	45.6268	44.6268	44.537	44.037	43.037	42.037	41.037	40.037	39.9803	39.4803	38.4803	37.4803	36.4803	35.4803	35.49	31.1071	26.8834	22.8773	19.1133	15.6286	12.5069	9.81035	7.55885	5.74741	4.34528	3.30069
133	Medium variant	Small Island Developing States (SIDS)	g	1637	Special other	1803	2040-2045	76.1877	76.6311	75.1311	73.1132	67.8304	68.3304	68.8304	63.5046	58.7555	54.0913	49.4602	48.9602	47.9602	46.9602	45.9602	44.9602	44.8506	44.3506	43.3506	42.3506	41.3506	40.3506	40.2794	39.7794	38.7794	37.7794	36.7794	35.7794	35.7739	31.3782	27.1319	23.0976	19.3508	15.8775	12.7499	10.0403	7.76862	5.93129	4.49985	3.42534
134	Medium variant	Small Island Developing States (SIDS)	g	1637	Special other	1803	2045-2050	76.7442	77.0655	75.5655	73.5012	68.2006	68.7006	69.2006	63.8612	59.0946	54.4086	49.7551	49.2551	48.2551	47.2551	46.2551	45.2551	45.1249	44.6249	43.6249	42.6249	41.6249	40.6249	40.5358	40.0358	39.0358	38.0358	37.0358	36.0358	36.0172	31.6068	27.3478	23.2863	19.5055	16.0559	12.9433	10.2401	7.96505	6.1148	4.6629	3.56342
135	Medium variant	Small Island Developing States (SIDS)	g	1637	Special other	1803	2050-2055	77.2321	77.4471	75.9471	73.8413	68.5244	69.0244	69.5244	64.1735	59.3917	54.6869	50.0139	49.5139	48.5139	47.5139	46.5139	45.5139	45.365	44.865	43.865	42.865	41.865	40.865	40.7584	40.2584	39.2584	38.2584	37.2584	36.2584	36.2239	31.8026	27.5308	23.4573	19.6447	16.1718	13.0677	10.3677	8.08981	6.23097	4.7659	3.65049
136	Medium variant	Small Island Developing States (SIDS)	g	1637	Special other	1803	2055-2060	77.7159	77.8374	76.3374	74.1943	68.8619	69.3619	69.8619	64.4998	59.7037	54.9805	50.2879	49.7879	48.7879	47.7879	46.7879	45.7879	45.6195	45.1195	44.1195	43.1195	42.1195	41.1195	40.9941	40.4941	39.4941	38.4941	37.4941	36.4941	36.4414	32.0021	27.7173	23.6279	19.8	16.2962	13.1758	10.4588	8.16403	6.28927	4.81002	3.6827
137	Medium variant	Small Island Developing States (SIDS)	g	1637	Special other	1803	2060-2065	78.1648	78.2083	76.7083	74.5331	69.1868	69.6868	70.1868	64.8145	60.0053	55.2657	50.5551	50.0551	49.0551	48.0551	47.0551	46.0551	45.8682	45.3682	44.3682	43.3682	42.3682	41.3682	41.2247	40.7247	39.7247	38.7247	37.7247	36.7247	36.6537	32.1958	27.8912	23.7874	19.9434	16.4219	13.2748	10.5322	8.21449	6.32068	4.82688	3.68948
138	Medium variant	Small Island Developing States (SIDS)	g	1637	Special other	1803	2065-2070	78.603	78.5785	77.0785	74.875	69.5164	70.0164	70.5164	65.1347	60.3132	55.5583	50.8314	50.3314	49.3314	48.3314	47.3314	46.3314	46.1272	45.6272	44.6272	43.6272	42.6272	41.6272	41.4661	40.9661	39.9661	38.9661	37.9661	36.9661	36.8774	32.4007	28.0759	23.9489	20.0904	16.5493	13.3739	10.6043	8.2626	6.34903	4.84038	3.69296
139	Medium variant	Small Island Developing States (SIDS)	g	1637	Special other	1803	2070-2075	79.0443	78.9587	77.4587	75.2299	69.8601	70.3601	70.8601	65.47	60.6372	55.8679	51.1257	50.6257	49.6257	48.6257	47.6257	46.6257	46.406	45.906	44.906	43.906	42.906	41.906	41.7284	41.2284	40.2284	39.2284	38.2284	37.2284	37.1223	32.6276	28.2835	24.1341	20.2499	16.6956	13.5043	10.7172	8.35729	6.42573	4.90033	3.7382
140	Medium variant	Small Island Developing States (SIDS)	g	1637	Special other	1803	2075-2080	79.454	79.3143	77.8143	75.5629	70.1831	70.6831	71.1831	65.7855	60.9427	56.1606	51.4042	50.9042	49.9042	48.9042	47.9042	46.9042	46.6701	46.1701	45.1701	44.1701	43.1701	42.1701	41.9779	41.4779	40.4779	39.4779	38.4779	37.4779	37.3557	32.8438	28.4814	24.3113	20.4035	16.828	13.6243	10.8231	8.44776	6.50035	4.95961	3.78352
141	Medium variant	Small Island Developing States (SIDS)	g	1637	Special other	1803	2080-2085	79.8856	79.6983	78.1983	75.927	70.5383	71.0383	71.5383	66.1337	61.2814	56.4866	51.7162	51.2162	50.2162	49.2162	48.2162	47.2162	46.9673	46.4673	45.4673	44.4673	43.4673	42.4673	42.2598	41.7598	40.7598	39.7598	38.7598	37.7598	37.6212	33.0905	28.7073	24.513	20.5777	16.9748	13.7472	10.9218	8.5236	6.55578	4.99801	3.80869
142	Medium variant	Small Island Developing States (SIDS)	g	1637	Special other	1803	2085-2090	80.2919	80.0622	78.5622	76.2734	70.8767	71.3767	71.8767	66.4657	61.6049	56.7989	52.0158	51.5158	50.5158	49.5158	48.5158	47.5158	47.2529	46.7529	45.7529	44.7529	43.7529	42.7529	42.5304	42.0304	41.0304	40.0304	39.0304	38.0304	37.8756	33.327	28.9227	24.7041	20.7403	17.1071	13.8501	10.9965	8.57296	6.58413	5.01047	3.81041
143	Medium variant	Small Island Developing States (SIDS)	g	1637	Special other	1803	2090-2095	80.7149	80.4468	78.9468	76.6422	71.238	71.738	72.238	66.8211	61.9518	57.1347	52.3392	51.8392	50.8392	49.8392	48.8392	47.8392	47.5629	47.0629	46.0629	45.0629	44.0629	43.0629	42.8252	42.3252	41.3252	40.3252	39.3252	38.3252	38.1534	33.5859	29.1601	24.9153	20.9214	17.2527	13.9584	11.0696	8.61514	6.60156	5.01025	3.7994
144	Medium variant	Small Island Developing States (SIDS)	g	1637	Special other	1803	2095-2100	81.1495	80.8464	79.3464	77.0273	71.6163	72.1163	72.6163	67.1939	62.3169	57.4893	52.6821	52.1821	51.1821	50.1821	49.1821	48.1821	47.8932	47.3932	46.3932	45.3932	44.3932	43.3932	43.1413	42.6413	41.6413	40.6413	39.6413	38.6413	38.453	33.8664	29.4192	25.1495	21.1257	17.424	14.0956	11.1731	8.68769	6.64772	5.03576	3.81027
145	Medium variant	World Bank income groups		1802	Label/Separator	900	2020-2025	...	...	#VALUE!	...	#VALUE!	...	#VALUE!	...	...	...	...	#VALUE!	#VALUE!	#VALUE!	#VALUE!	#VALUE!	...	#VALUE!	#VALUE!	#VALUE!	#VALUE!	#VALUE!	...	#VALUE!	#VALUE!	#VALUE!	#VALUE!	#VALUE!	...	...	...	...	...	...	...	...	...	...	...	...
146	Medium variant	World Bank income groups		1802	Label/Separator	900	2025-2030	...	...	#VALUE!	...	#VALUE!	...	#VALUE!	...	...	...	...	#VALUE!	#VALUE!	#VALUE!	#VALUE!	#VALUE!	...	#VALUE!	#VALUE!	#VALUE!	#VALUE!	#VALUE!	...	#VALUE!	#VALUE!	#VALUE!	#VALUE!	#VALUE!	...	...	...	...	...	...	...	...	...	...	...	...
147	Medium variant	World Bank income groups		1802	Label/Separator	900	2030-2035	...	...	#VALUE!	...	#VALUE!	...	#VALUE!	...	...	...	...	#VALUE!	#VALUE!	#VALUE!	#VALUE!	#VALUE!	...	#VALUE!	#VALUE!	#VALUE!	#VALUE!	#VALUE!	...	#VALUE!	#VALUE!	#VALUE!	#VALUE!	#VALUE!	...	...	...	...	...	...	...	...	...	...	...	...
148	Medium variant	World Bank income groups		1802	Label/Separator	900	2035-2040	...	...	#VALUE!	...	#VALUE!	...	#VALUE!	...	...	...	...	#VALUE!	#VALUE!	#VALUE!	#VALUE!	#VALUE!	...	#VALUE!	#VALUE!	#VALUE!	#VALUE!	#VALUE!	...	#VALUE!	#VALUE!	#VALUE!	#VALUE!	#VALUE!	...	...	...	...	...	...	...	...	...	...	...	...
149	Medium variant	World Bank income groups		1802	Label/Separator	900	2040-2045	...	...	#VALUE!	...	#VALUE!	...	#VALUE!	...	...	...	...	#VALUE!	#VALUE!	#VALUE!	#VALUE!	#VALUE!	...	#VALUE!	#VALUE!	#VALUE!	#VALUE!	#VALUE!	...	#VALUE!	#VALUE!	#VALUE!	#VALUE!	#VALUE!	...	...	...	...	...	...	...	...	...	...	...	...
150	Medium variant	World Bank income groups		1802	Label/Separator	900	2045-2050	...	...	#VALUE!	...	#VALUE!	...	#VALUE!	...	...	...	...	#VALUE!	#VALUE!	#VALUE!	#VALUE!	#VALUE!	...	#VALUE!	#VALUE!	#VALUE!	#VALUE!	#VALUE!	...	#VALUE!	#VALUE!	#VALUE!	#VALUE!	#VALUE!	...	...	...	...	...	...	...	...	...	...	...	...
151	Medium variant	World Bank income groups		1802	Label/Separator	900	2050-2055	...	...	#VALUE!	...	#VALUE!	...	#VALUE!	...	...	...	...	#VALUE!	#VALUE!	#VALUE!	#VALUE!	#VALUE!	...	#VALUE!	#VALUE!	#VALUE!	#VALUE!	#VALUE!	...	#VALUE!	#VALUE!	#VALUE!	#VALUE!	#VALUE!	...	...	...	...	...	...	...	...	...	...	...	...
152	Medium variant	World Bank income groups		1802	Label/Separator	900	2055-2060	...	...	#VALUE!	...	#VALUE!	...	#VALUE!	...	...	...	...	#VALUE!	#VALUE!	#VALUE!	#VALUE!	#VALUE!	...	#VALUE!	#VALUE!	#VALUE!	#VALUE!	#VALUE!	...	#VALUE!	#VALUE!	#VALUE!	#VALUE!	#VALUE!	...	...	...	...	...	...	...	...	...	...	...	...
153	Medium variant	World Bank income groups		1802	Label/Separator	900	2060-2065	...	...	#VALUE!	...	#VALUE!	...	#VALUE!	...	...	...	...	#VALUE!	#VALUE!	#VALUE!	#VALUE!	#VALUE!	...	#VALUE!	#VALUE!	#VALUE!	#VALUE!	#VALUE!	...	#VALUE!	#VALUE!	#VALUE!	#VALUE!	#VALUE!	...	...	...	...	...	...	...	...	...	...	...	...
154	Medium variant	World Bank income groups		1802	Label/Separator	900	2065-2070	...	...	#VALUE!	...	#VALUE!	...	#VALUE!	...	...	...	...	#VALUE!	#VALUE!	#VALUE!	#VALUE!	#VALUE!	...	#VALUE!	#VALUE!	#VALUE!	#VALUE!	#VALUE!	...	#VALUE!	#VALUE!	#VALUE!	#VALUE!	#VALUE!	...	...	...	...	...	...	...	...	...	...	...	...
155	Medium variant	World Bank income groups		1802	Label/Separator	900	2070-2075	...	...	#VALUE!	...	#VALUE!	...	#VALUE!	...	...	...	...	#VALUE!	#VALUE!	#VALUE!	#VALUE!	#VALUE!	...	#VALUE!	#VALUE!	#VALUE!	#VALUE!	#VALUE!	...	#VALUE!	#VALUE!	#VALUE!	#VALUE!	#VALUE!	...	...	...	...	...	...	...	...	...	...	...	...
156	Medium variant	World Bank income groups		1802	Label/Separator	900	2075-2080	...	...	#VALUE!	...	#VALUE!	...	#VALUE!	...	...	...	...	#VALUE!	#VALUE!	#VALUE!	#VALUE!	#VALUE!	...	#VALUE!	#VALUE!	#VALUE!	#VALUE!	#VALUE!	...	#VALUE!	#VALUE!	#VALUE!	#VALUE!	#VALUE!	...	...	...	...	...	...	...	...	...	...	...	...
157	Medium variant	World Bank income groups		1802	Label/Separator	900	2080-2085	...	...	#VALUE!	...	#VALUE!	...	#VALUE!	...	...	...	...	#VALUE!	#VALUE!	#VALUE!	#VALUE!	#VALUE!	...	#VALUE!	#VALUE!	#VALUE!	#VALUE!	#VALUE!	...	#VALUE!	#VALUE!	#VALUE!	#VALUE!	#VALUE!	...	...	...	...	...	...	...	...	...	...	...	...
158	Medium variant	World Bank income groups		1802	Label/Separator	900	2085-2090	...	...	#VALUE!	...	#VALUE!	...	#VALUE!	...	...	...	...	#VALUE!	#VALUE!	#VALUE!	#VALUE!	#VALUE!	...	#VALUE!	#VALUE!	#VALUE!	#VALUE!	#VALUE!	...	#VALUE!	#VALUE!	#VALUE!	#VALUE!	#VALUE!	...	...	...	...	...	...	...	...	...	...	...	...
159	Medium variant	World Bank income groups		1802	Label/Separator	900	2090-2095	...	...	#VALUE!	...	#VALUE!	...	#VALUE!	...	...	...	...	#VALUE!	#VALUE!	#VALUE!	#VALUE!	#VALUE!	...	#VALUE!	#VALUE!	#VALUE!	#VALUE!	#VALUE!	...	#VALUE!	#VALUE!	#VALUE!	#VALUE!	#VALUE!	...	...	...	...	...	...	...	...	...	...	...	...
160	Medium variant	World Bank income groups		1802	Label/Separator	900	2095-2100	...	...	#VALUE!	...	#VALUE!	...	#VALUE!	...	...	...	...	#VALUE!	#VALUE!	#VALUE!	#VALUE!	#VALUE!	...	#VALUE!	#VALUE!	#VALUE!	#VALUE!	#VALUE!	...	#VALUE!	#VALUE!	#VALUE!	#VALUE!	#VALUE!	...	...	...	...	...	...	...	...	...	...	...	...
161	Medium variant	High-income countries	h	1503	Income Group	1802	2020-2025	81.4596	80.7947	79.2947	76.8722	71.4142	71.9142	72.4142	66.9631	62.0659	57.2286	52.4204	51.9204	50.9204	49.9204	48.9204	47.9204	47.6264	47.1264	46.1264	45.1264	44.1264	43.1264	42.8593	42.3593	41.3593	40.3593	39.3593	38.3593	38.1527	33.5482	29.0869	24.8043	20.7189	16.7932	13.1531	9.98743	7.36225	5.30325	3.78415	2.73079
162	Medium variant	High-income countries	h	1503	Income Group	1802	2025-2030	82.128	81.4258	79.9258	77.497	72.035	72.535	73.035	67.5798	62.675	57.8303	53.0171	52.5171	51.5171	50.5171	49.5171	48.5171	48.2192	47.7192	46.7192	45.7192	44.7192	43.7192	43.4483	42.9483	41.9483	40.9483	39.9483	38.9483	38.7323	34.1141	29.6294	25.3077	21.1691	17.1858	13.4843	10.2513	7.55839	5.43761	3.86808	2.77811
163	Medium variant	High-income countries	h	1503	Income Group	1802	2030-2035	82.9093	82.1666	80.6666	78.2304	72.7639	73.2639	73.7639	68.304	63.3903	58.5349	53.715	53.215	52.215	51.215	50.215	49.215	48.9106	48.4106	47.4106	46.4106	45.4106	44.4106	44.1297	43.6297	42.6297	41.6297	40.6297	39.6297	39.4012	34.7632	30.2544	25.8984	21.7071	17.6573	13.8835	10.5705	7.79628	5.60083	3.97007	2.83561
164	Medium variant	High-income countries	h	1503	Income Group	1802	2035-2040	83.534	82.7645	81.2645	78.8229	73.3532	73.8532	74.3532	68.8896	63.9697	59.1055	54.2772	53.7772	52.7772	51.7772	50.7772	49.7772	49.4664	48.9664	47.9664	46.9664	45.9664	44.9664	44.676	44.176	43.176	42.176	41.176	40.176	39.934	35.2806	30.7496	26.3688	22.1448	18.0458	14.2122	10.8325	7.99023	5.73221	4.05032	2.8791
165	Medium variant	High-income countries	h	1503	Income Group	1802	2040-2045	84.1428	83.3507	81.8507	79.4043	73.9317	74.4317	74.9317	69.4645	64.5385	59.6673	54.8311	54.3311	53.3311	52.3311	51.3311	50.3311	50.0112	49.5112	48.5112	47.5112	46.5112	45.5112	45.2115	44.7115	43.7115	42.7115	41.7115	40.7115	40.4555	35.7831	31.2318	26.8212	22.5656	18.4272	14.5391	11.0975	8.19061	5.87174	4.13882	2.92985
166	Medium variant	High-income countries	h	1503	Income Group	1802	2045-2050	84.7182	83.9072	82.4072	79.9569	74.4819	74.9819	75.4819	70.0117	65.0797	60.2024	55.3613	54.8613	53.8613	52.8613	51.8613	50.8613	50.5338	50.0338	49.0338	48.0338	47.0338	46.0338	45.7234	45.2234	44.2234	43.2234	42.2234	41.2234	40.955	36.2642	31.6889	27.2535	22.9616	18.7841	14.8424	11.34	8.36997	5.99226	4.21085	2.96703
167	Medium variant	High-income countries	h	1503	Income Group	1802	2050-2055	85.2731	84.4466	82.9466	80.493	75.0157	75.5157	76.0157	70.5431	65.6059	60.7221	55.8769	55.3769	54.3769	53.3769	52.3769	51.3769	51.0448	50.5448	49.5448	48.5448	47.5448	46.5448	46.2253	45.7253	44.7253	43.7253	42.7253	41.7253	41.4439	36.7373	32.1387	27.6733	23.351	19.1325	15.1449	11.5888	8.56104	6.12728	4.2975	3.01694
168	Medium variant	High-income countries	h	1503	Income Group	1802	2055-2060	85.8281	84.9885	83.4885	81.0322	75.5534	76.0534	76.5534	71.0786	66.1368	61.2463	56.3952	55.8952	54.8952	53.8952	52.8952	51.8952	51.5586	51.0586	50.0586	49.0586	48.0586	47.0586	46.7326	46.2326	45.2326	44.2326	43.2326	42.2326	41.9396	37.2161	32.5975	28.1024	23.7431	19.4886	15.4557	11.846	8.76005	6.26916	4.38953	3.07077
169	Medium variant	High-income countries	h	1503	Income Group	1802	2060-2065	86.3783	85.5272	84.0272	81.5684	76.0878	76.5878	77.0878	71.6111	66.6652	61.7683	56.9105	56.4105	55.4105	54.4105	53.4105	52.4105	52.0678	51.5678	50.5678	49.5678	48.5678	47.5678	47.2356	46.7356	45.7356	44.7356	43.7356	42.7356	42.4335	37.6949	33.0548	28.5351	24.1402	19.8474	15.7753	12.1175	8.97729	6.43078	4.50023	3.14025
170	Medium variant	High-income countries	h	1503	Income Group	1802	2065-2070	86.9066	86.0448	84.5448	82.0833	76.6013	77.1013	77.6013	72.1229	67.1733	62.2705	57.4058	56.9058	55.9058	54.9058	53.9058	52.9058	52.5562	52.0562	51.0562	50.0562	49.0562	48.0562	47.7166	47.2166	46.2166	45.2166	44.2166	43.2166	42.9058	38.1551	33.4954	28.9496	24.5259	20.1902	16.0627	12.3413	9.13461	6.52665	4.54703	3.15425
171	Medium variant	High-income countries	h	1503	Income Group	1802	2070-2075	87.4549	86.5835	85.0835	82.6197	77.1366	77.6366	78.1366	72.6566	67.7037	62.7955	57.9238	57.4238	56.4238	55.4238	54.4238	53.4238	53.0665	52.5665	51.5665	50.5665	49.5665	48.5665	48.2187	47.7187	46.7187	45.7187	44.7187	43.7187	43.3981	38.6349	33.9589	29.3885	24.9338	20.5626	16.3869	12.6077	9.33753	6.66709	4.6335	3.20052
172	Medium variant	High-income countries	h	1503	Income Group	1802	2075-2080	87.9755	87.0957	85.5957	83.1298	77.6453	78.1453	78.6453	73.1638	68.2079	63.2952	58.4177	57.9177	56.9177	55.9177	54.9177	53.9177	53.5534	53.0534	52.0534	51.0534	50.0534	49.0534	48.6975	48.1975	47.1975	46.1975	45.1975	44.1975	43.8672	39.0914	34.3993	29.8084	25.3256	20.919	16.6968	12.8613	9.52899	6.79726	4.71083	3.23888
173	Medium variant	High-income countries	h	1503	Income Group	1802	2080-2085	88.5005	87.613	86.113	83.6451	78.1595	78.6595	79.1595	73.6767	68.7181	63.8011	58.9185	58.4185	57.4185	56.4185	55.4185	54.4185	54.0478	53.5478	52.5478	51.5478	50.5478	49.5478	49.1842	48.6842	47.6842	46.6842	45.6842	44.6842	44.3442	39.5557	34.8469	30.235	25.7266	21.2873	17.0216	13.1322	9.73897	6.94523	4.80349	3.2891
174	Medium variant	High-income countries	h	1503	Income Group	1802	2085-2090	89.0137	88.1192	86.6192	84.1495	78.6628	79.1628	79.6628	74.179	69.2177	64.2962	59.4086	58.9086	57.9086	56.9086	55.9086	54.9086	54.5326	54.0326	53.0326	52.0326	51.0326	50.0326	49.6623	49.1623	48.1623	47.1623	46.1623	45.1623	44.8134	40.0126	35.2875	30.6547	26.1207	21.6574	17.3697	13.4486	10.013	7.16816	4.97138	3.40505
175	Medium variant	High-income countries	h	1503	Income Group	1802	2090-2095	89.5172	88.6163	87.1163	84.6449	79.1577	79.6577	80.1577	74.6727	69.7087	64.7825	59.8889	59.3889	58.3889	57.3889	56.3889	55.3889	55.007	54.507	53.507	52.507	51.507	50.507	50.1301	49.6301	48.6301	47.6301	46.6301	45.6301	45.2725	40.4595	35.7175	31.0625	26.501	21.9998	17.6553	13.6663	10.1576	7.24391	4.99277	3.39267
176	Medium variant	High-income countries	h	1503	Income Group	1802	2095-2100	90.0331	89.126	87.626	85.1529	79.6647	80.1647	80.6647	75.1786	70.2123	65.2815	60.3818	59.8818	58.8818	57.8818	56.8818	55.8818	55.4934	54.9934	53.9934	52.9934	51.9934	50.9934	50.61	50.11	49.11	48.11	47.11	46.11	45.7446	40.9204	36.1624	31.4862	26.898	22.3655	17.9821	13.9432	10.3758	7.40015	5.09192	3.44683
177	Medium variant	Middle-income countries	h	1517	Income Group	1802	2020-2025	72.3511	73.187	71.687	69.7926	64.5682	65.0682	65.5682	60.2744	55.5471	50.8924	46.2526	45.7526	44.7526	43.7526	42.7526	41.7526	41.6277	41.1277	40.1277	39.1277	38.1277	37.1277	37.0583	36.5583	35.5583	34.5583	33.5583	32.5583	32.5702	28.1807	23.9338	19.9084	16.1892	12.8513	9.97195	7.57202	5.65578	4.19393	3.12839	2.38403
178	Medium variant	Middle-income countries	h	1517	Income Group	1802	2025-2030	73.2164	73.8802	72.3802	70.4469	65.2066	65.7066	66.2066	60.8979	56.1513	51.4786	46.8245	46.3245	45.3245	44.3245	43.3245	42.3245	42.1933	41.6933	40.6933	39.6933	38.6933	37.6933	37.6008	37.1008	36.1008	35.1008	34.1008	33.1008	33.0791	28.6836	24.4384	20.3765	16.5933	13.2011	10.2589	7.79647	5.82246	4.31121	3.20664	2.43374
179	Medium variant	Middle-income countries	h	1517	Income Group	1802	2030-2035	74.041	74.5559	73.0559	71.0848	65.8332	66.3332	66.8332	61.5136	56.7507	52.058	47.3883	46.8883	45.8883	44.8883	43.8883	42.8883	42.7434	42.2434	41.2434	40.2434	39.2434	38.2434	38.1458	37.6458	36.6458	35.6458	34.6458	33.6458	33.602	29.1717	24.9208	20.8588	17.0329	13.5728	10.5632	8.0338	5.9978	4.43358	3.28733	2.48415
180	Medium variant	Middle-income countries	h	1517	Income Group	1802	2035-2040	74.7988	75.1855	73.6855	71.678	66.4138	66.9138	67.4138	62.0859	57.3107	52.6009	47.9138	47.4138	46.4138	45.4138	44.4138	43.4138	43.2548	42.7548	41.7548	40.7548	39.7548	38.7548	38.6439	38.1439	37.1439	36.1439	35.1439	34.1439	34.0982	29.645	25.3552	21.2845	17.4519	13.9411	10.8693	8.27655	6.18067	4.56406	3.37554	2.54086
181	Medium variant	Middle-income countries	h	1517	Income Group	1802	2040-2045	75.526	75.8024	74.3024	72.2607	66.9832	67.4832	67.9832	62.6465	57.8617	53.1388	48.4354	47.9354	46.9354	45.9354	44.9354	43.9354	43.7596	43.2596	42.2596	41.2596	40.2596	39.2596	39.1343	38.6343	37.6343	36.6343	35.6343	34.6343	34.575	30.1215	25.8052	21.6877	17.8381	14.3002	11.1776	8.53053	6.38055	4.71399	3.48282	2.61445
182	Medium variant	Middle-income countries	h	1517	Income Group	1802	2045-2050	76.2158	76.3978	74.8978	72.8249	67.5338	68.0338	68.5338	63.1879	58.3932	53.6601	48.9449	48.4449	47.4449	46.4449	45.4449	44.4449	44.2532	43.7532	42.7532	41.7532	40.7532	39.7532	39.6107	39.1107	38.1107	37.1107	36.1107	35.1107	35.0369	30.5695	26.2545	22.1077	18.2048	14.6381	11.4757	8.78374	6.58658	4.87403	3.60149	2.69869
183	Medium variant	Middle-income countries	h	1517	Income Group	1802	2050-2055	76.8465	76.9489	75.4489	73.3487	68.0437	68.5437	69.0437	63.6891	58.8846	54.1412	49.4171	48.9171	47.9171	46.9171	45.9171	44.9171	44.7141	44.2141	43.2141	42.2141	41.2141	40.2141	40.0556	39.5556	38.5556	37.5556	36.5556	35.5556	35.4641	30.9811	26.6509	22.5061	18.571	14.9528	11.7484	9.01091	6.76734	5.01095	3.70008	2.76627
184	Medium variant	Middle-income countries	h	1517	Income Group	1802	2055-2060	77.4533	77.4861	75.9861	73.8603	68.5438	69.0438	69.5438	64.1804	59.3656	54.6106	49.8759	49.3759	48.3759	47.3759	46.3759	45.3759	45.1631	44.6631	43.6631	42.6631	41.6631	40.6631	40.4915	39.9915	38.9915	37.9915	36.9915	35.9915	35.8817	31.3766	27.0253	22.8596	18.9217	15.2646	12.0136	9.22697	6.93504	5.1345	3.78642	2.82366
185	Medium variant	Middle-income countries	h	1517	Income Group	1802	2060-2065	78.0276	78.001	76.501	74.3519	69.0247	69.5247	70.0247	64.6535	59.8289	55.0621	50.3159	49.8159	48.8159	47.8159	46.8159	45.8159	45.592	45.092	44.092	43.092	42.092	41.092	40.9096	40.4096	39.4096	38.4096	37.4096	36.4096	36.2857	31.7586	27.3791	23.1861	19.2222	15.5495	12.2596	9.43092	7.09662	5.2564	3.87399	2.88378
186	Medium variant	Middle-income countries	h	1517	Income Group	1802	2065-2070	78.5827	78.5021	77.0021	74.8303	69.4932	69.9932	70.4932	65.1151	60.2821	55.5045	50.7472	50.2472	49.2472	48.2472	47.2472	46.2472	46.0118	45.5118	44.5118	43.5118	42.5118	41.5118	41.3177	40.8177	39.8177	38.8177	37.8177	36.8177	36.6827	32.1401	27.7342	23.5073	19.5122	15.8099	12.4871	9.62221	7.25046	5.37432	3.96004	2.94371
187	Medium variant	Middle-income countries	h	1517	Income Group	1802	2070-2075	79.109	78.9798	77.4798	75.2867	69.9402	70.4402	70.9402	65.5558	60.7155	55.9287	51.161	50.661	49.661	48.661	47.661	46.661	46.4143	45.9143	44.9143	43.9143	42.9143	41.9143	41.7079	41.2079	40.2079	39.2079	38.2079	37.2079	37.0606	32.5059	28.0818	23.8236	19.7893	16.0562	12.7069	9.81136	7.40656	5.49729	4.05232	3.00973
188	Medium variant	Middle-income countries	h	1517	Income Group	1802	2075-2080	79.6128	79.4399	77.9399	75.7265	70.3708	70.8708	71.3708	65.9804	61.1333	56.3382	51.5612	51.0612	50.0612	49.0612	48.0612	47.0612	46.8035	46.3035	45.3035	44.3035	43.3035	42.3035	42.0846	41.5846	40.5846	39.5846	38.5846	37.5846	37.4237	32.8546	28.4157	24.1353	20.064	16.2906	12.9073	9.97539	7.53434	5.59153	4.11792	3.05282
189	Medium variant	Middle-income countries	h	1517	Income Group	1802	2080-2085	80.1049	79.894	78.394	76.162	70.7977	71.2977	71.7977	66.4016	61.5479	56.7447	51.9589	51.4589	50.4589	49.4589	48.4589	47.4589	47.1909	46.6909	45.6909	44.6909	43.6909	42.6909	42.4596	41.9596	40.9596	39.9596	38.9596	37.9596	37.7843	33.1987	28.7413	24.4413	20.3424	16.5238	13.0911	10.1101	7.62427	5.64441	4.14348	3.06076
190	Medium variant	Middle-income countries	h	1517	Income Group	1802	2085-2090	80.5899	80.3457	78.8457	76.5965	71.2239	71.7239	72.2239	66.8222	61.9624	57.1516	52.3575	51.8575	50.8575	49.8575	48.8575	47.8575	47.5801	47.0801	46.0801	45.0801	44.0801	43.0801	42.8374	42.3374	41.3374	40.3374	39.3374	38.3374	38.1485	33.5465	29.0693	24.747	20.6262	16.7744	13.2966	10.2693	7.73938	5.72113	4.18988	3.08565
191	Medium variant	Middle-income countries	h	1517	Income Group	1802	2090-2095	81.0771	80.8033	79.3033	77.0382	71.6579	72.1579	72.6579	67.251	62.3851	57.567	52.7649	52.2649	51.2649	50.2649	49.2649	48.2649	47.9784	47.4784	46.4784	45.4784	44.4784	43.4784	43.2251	42.7251	41.7251	40.7251	39.7251	38.7251	38.5235	33.9056	29.4083	25.0618	20.9157	17.0375	13.523	10.4559	7.88558	5.82939	4.26545	3.13539
192	Medium variant	Middle-income countries	h	1517	Income Group	1802	2095-2100	81.5712	81.2702	79.7702	77.4899	72.1024	72.6024	73.1024	67.6906	62.8191	57.9937	53.1838	52.6838	51.6838	50.6838	49.6838	48.6838	48.3884	47.8884	46.8884	45.8884	44.8884	43.8884	43.6247	43.1247	42.1247	41.1247	40.1247	39.1247	38.9112	34.2783	29.7614	25.39	21.2155	17.3098	13.7651	10.6632	8.05551	5.96202	4.36374	3.20463
193	Medium variant	Upper-middle-income countries	h	1502	Income Group	1517	2020-2025	76.3267	76.1591	74.6591	72.3214	66.9242	67.4242	67.9242	62.5228	57.684	52.913	48.1727	47.6727	46.6727	45.6727	44.6727	43.6727	43.4555	42.9555	41.9555	40.9555	39.9555	38.9555	38.7878	38.2878	37.2878	36.2878	35.2878	34.2878	34.1858	29.6536	25.2276	21.0021	17.0814	13.5675	10.5278	7.97598	5.92736	4.3604	3.21936	2.42622
194	Medium variant	Upper-middle-income countries	h	1502	Income Group	1517	2025-2030	77.1839	76.9221	75.4221	73.0677	67.6599	68.1599	68.6599	63.2486	58.3945	53.6066	48.8505	48.3505	47.3505	46.3505	45.3505	44.3505	44.1255	43.6255	42.6255	41.6255	40.6255	39.6255	39.435	38.935	37.935	36.935	35.935	34.935	34.8026	30.2648	25.8352	21.5682	17.5828	13.9964	10.88	8.25086	6.13002	4.50102	3.31114	2.48271
195	Medium variant	Upper-middle-income countries	h	1502	Income Group	1517	2030-2035	78.0253	77.6817	76.1817	73.8123	68.3959	68.8959	69.3959	63.9762	59.1086	54.3021	49.5291	49.0291	48.0291	47.0291	46.0291	45.0291	44.7862	44.2862	43.2862	42.2862	41.2862	40.2862	40.0855	39.5855	38.5855	37.5855	36.5855	35.5855	35.4293	30.859	26.4187	22.1378	18.0984	14.4377	11.24	8.52895	6.33198	4.63813	3.39787	2.5338
196	Medium variant	Upper-middle-income countries	h	1502	Income Group	1517	2035-2040	78.8192	78.4086	76.9086	74.5262	69.1023	69.6023	70.1023	64.6759	59.7975	54.9748	50.184	49.684	48.684	47.684	46.684	45.684	45.4256	44.9256	43.9256	42.9256	41.9256	40.9256	40.7066	40.2066	39.2066	38.2066	37.2066	36.2066	36.0406	31.4454	26.9696	22.6694	18.5989	14.87	11.5911	8.79819	6.52507	4.76661	3.47668	2.57808
197	Medium variant	Upper-middle-income countries	h	1502	Income Group	1517	2040-2045	79.6022	79.1341	77.6341	75.2402	69.8091	70.3091	70.8091	65.3764	60.4893	55.6532	50.8459	50.3459	49.3459	48.3459	47.3459	46.3459	46.0709	45.5709	44.5709	43.5709	42.5709	41.5709	41.3371	40.8371	39.8371	38.8371	37.8371	36.8371	36.6527	32.0469	27.5437	23.2017	19.0955	15.3081	11.9536	9.08234	6.7344	4.91058	3.56877	2.63284
198	Medium variant	Upper-middle-income countries	h	1502	Income Group	1517	2045-2050	80.3796	79.8628	78.3628	75.9604	70.5228	71.0228	71.5228	66.084	61.1879	56.3407	51.5195	51.0195	50.0195	49.0195	48.0195	47.0195	46.7284	46.2284	45.2284	44.2284	43.2284	42.2284	41.979	41.479	40.479	39.479	38.479	37.479	37.2799	32.6543	28.1368	23.7622	19.6059	15.7604	12.3339	9.38637	6.96359	5.07254	3.67578	2.69906
199	Medium variant	Upper-middle-income countries	h	1502	Income Group	1517	2050-2055	81.1247	80.5673	79.0673	76.658	71.2147	71.7147	72.2147	66.7703	61.8655	57.0068	52.174	51.674	50.674	49.674	48.674	47.674	47.3688	46.8688	45.8688	44.8688	43.8688	42.8688	42.6036	42.1036	41.1036	40.1036	39.1036	38.1036	37.8888	33.2473	28.707	24.3097	20.1119	16.2056	12.7056	9.68021	7.18157	5.22303	3.77195	2.7558
200	Medium variant	Upper-middle-income countries	h	1502	Income Group	1517	2055-2060	81.8375	81.2462	79.7462	77.3307	71.8826	72.3826	72.8826	67.4335	62.5207	57.651	52.8063	52.3063	51.3063	50.3063	49.3063	48.3063	47.989	47.489	46.489	45.489	44.489	43.489	43.2087	42.7087	41.7087	40.7087	39.7087	38.7087	38.4774	33.8185	29.2596	24.8335	20.5997	16.6393	13.0711	9.97238	7.40098	5.37657	3.87155	2.81561
201	Medium variant	Upper-middle-income countries	h	1502	Income Group	1517	2060-2065	82.5209	81.9032	80.4032	77.9821	72.5303	73.0303	73.5303	68.0771	63.1574	58.2774	53.4214	52.9214	51.9214	50.9214	49.9214	48.9214	48.5921	48.0921	47.0921	46.0921	45.0921	44.0921	43.7991	43.2991	42.2991	41.2991	40.2991	39.2991	39.0522	34.3749	29.7959	25.3465	21.0756	17.0643	13.4338	10.2669	7.62615	5.5375	3.97857	2.88181
202	Medium variant	Upper-middle-income countries	h	1502	Income Group	1517	2065-2070	83.1469	82.5052	81.0052	78.579	73.124	73.624	74.124	68.6672	63.7414	58.8525	53.9861	53.4861	52.4861	51.4861	50.4861	49.4861	49.1454	48.6454	47.6454	46.6454	45.6454	44.6454	44.3399	43.8399	42.8399	41.8399	40.8399	39.8399	39.58	34.8856	30.2857	25.8127	21.5127	17.456	13.7677	10.537	7.83145	5.6827	4.07345	2.93886
203	Medium variant	Upper-middle-income countries	h	1502	Income Group	1517	2070-2075	83.7449	83.0817	81.5817	79.1508	73.6924	74.1924	74.6924	69.2325	64.3013	59.4043	54.5284	54.0284	53.0284	52.0284	51.0284	50.0284	49.6771	49.1771	48.1771	47.1771	46.1771	45.1771	44.8596	44.3596	43.3596	42.3596	41.3596	40.3596	40.0863	35.3776	30.7571	26.2579	21.9278	17.8315	14.0894	10.7988	8.03171	5.82533	4.1674	2.99594
204	Medium variant	Upper-middle-income countries	h	1502	Income Group	1517	2075-2080	84.3029	83.6202	82.1202	79.6851	74.2236	74.7236	75.2236	69.7608	64.8248	59.9207	55.0364	54.5364	53.5364	52.5364	51.5364	50.5364	50.1754	49.6754	48.6754	47.6754	46.6754	45.6754	45.347	44.847	43.847	42.847	41.847	40.847	40.5611	35.8377	31.201	26.677	22.3149	18.1815	14.3917	11.0472	8.22391	5.96388	4.25978	3.05271
205	Medium variant	Upper-middle-income countries	h	1502	Income Group	1517	2080-2085	84.8546	84.155	82.655	80.216	74.7518	75.2518	75.7518	70.2862	65.3457	60.435	55.5427	55.0427	54.0427	53.0427	52.0427	51.0427	50.6726	50.1726	49.1726	48.1726	47.1726	46.1726	45.8338	45.3338	44.3338	43.3338	42.3338	41.3338	41.036	36.2983	31.6445	27.1005	22.7072	18.5365	14.7048	11.3112	8.4348	6.12207	4.37061	3.1252
206	Medium variant	Upper-middle-income countries	h	1502	Income Group	1517	2085-2090	85.386	84.6713	83.1713	80.7289	75.2621	75.7621	76.2621	70.7941	65.8495	60.9326	56.0328	55.5328	54.5328	53.5328	52.5328	51.5328	51.154	50.654	49.654	48.654	47.654	46.654	46.3051	45.8051	44.8051	43.8051	42.8051	41.8051	41.4956	36.7439	32.0728	27.5075	23.0882	18.8803	15.0059	11.563	8.63356	6.26883	4.4713	3.18927
207	Medium variant	Upper-middle-income countries	h	1502	Income Group	1517	2090-2095	85.8973	85.1687	83.6687	81.2231	75.7541	76.2541	76.7541	71.2836	66.335	61.4121	56.5053	56.0053	55.0053	54.0053	53.0053	52.0053	51.618	51.118	50.118	49.118	48.118	47.118	46.759	46.259	45.259	44.259	43.259	42.259	41.938	37.1723	32.4842	27.8971	23.4505	19.2088	15.2903	11.7968	8.81399	6.39796	4.55613	3.24008
208	Medium variant	Upper-middle-income countries	h	1502	Income Group	1517	2095-2100	86.4088	85.6669	84.1669	81.7184	76.2473	76.7473	77.2473	71.7748	66.8224	61.8939	56.9803	56.4803	55.4803	54.4803	53.4803	52.4803	52.0852	51.5852	50.5852	49.5852	48.5852	47.5852	47.2167	46.7167	45.7167	44.7167	43.7167	42.7167	42.3842	37.6048	32.8995	28.2911	23.8169	19.5404	15.577	12.032	8.99467	6.52621	4.63922	3.28872
209	Medium variant	Lower-middle-income countries	h	1501	Income Group	1517	2020-2025	69.1315	70.4214	68.9214	67.2379	62.1148	62.6148	63.1148	57.8774	53.2058	48.6104	44.0261	43.5261	42.5261	41.5261	40.5261	39.5261	39.4679	38.9679	37.9679	36.9679	35.9679	34.9679	34.9727	34.4727	33.4727	32.4727	31.4727	30.4727	30.5628	26.2962	22.2446	18.4468	14.9412	11.8156	9.1346	6.92709	5.18449	3.86778	2.91447	2.25065
210	Medium variant	Lower-middle-income countries	h	1501	Income Group	1517	2025-2030	70.0647	71.119	69.619	67.8717	62.7215	63.2215	63.7215	58.467	53.7752	49.1586	44.555	44.055	43.055	42.055	41.055	40.055	39.9741	39.4741	38.4741	37.4741	36.4741	35.4741	35.4519	34.9519	33.9519	32.9519	31.9519	30.9519	31.0124	26.7136	22.6267	18.788	15.2361	12.054	9.31439	7.05363	5.26656	3.91596	2.93924	2.26087
211	Medium variant	Lower-middle-income countries	h	1501	Income Group	1517	2030-2035	70.9224	71.7861	70.2861	68.4841	63.3108	63.8108	64.3108	59.0407	54.3314	49.6955	45.0747	44.5747	43.5747	42.5747	41.5747	40.5747	40.477	39.977	38.977	37.977	36.977	35.977	35.9335	35.4335	34.4335	33.4335	32.4335	31.4335	31.4696	27.1417	23.0196	19.1425	15.548	12.3148	9.51931	7.20593	5.37294	3.98548	2.98161	2.28485
212	Medium variant	Lower-middle-income countries	h	1501	Income Group	1517	2035-2040	71.7121	72.4194	70.9194	69.0689	63.8746	64.3746	64.8746	59.5909	54.8654	50.2125	45.5761	45.0761	44.0761	43.0761	42.0761	41.0761	40.963	40.463	39.463	38.463	37.463	36.463	36.4033	35.9033	34.9033	33.9033	32.9033	31.9033	31.9194	27.5669	23.4127	19.4966	15.8614	12.5814	9.73447	7.37106	5.49295	4.06789	3.03513	2.31783
213	Medium variant	Lower-middle-income countries	h	1501	Income Group	1517	2040-2045	72.4603	73.0354	71.5354	69.6403	64.4279	64.9279	65.4279	60.132	55.3927	50.7236	46.0723	45.5723	44.5723	43.5723	42.5723	41.5723	41.4446	40.9446	39.9446	38.9446	37.9446	36.9446	36.8692	36.3692	35.3692	34.3692	33.3692	32.3692	32.3688	27.9941	23.8108	19.8582	16.1799	12.8543	9.95859	7.54664	5.62364	4.16016	3.09702	2.35746
214	Medium variant	Lower-middle-income countries	h	1501	Income Group	1517	2045-2050	73.1789	73.6378	72.1378	70.2	64.9713	65.4713	65.9713	60.664	55.9117	51.2284	46.5628	46.0628	45.0628	44.0628	43.0628	42.0628	41.9201	41.4201	40.4201	39.4201	38.4201	37.4201	37.3287	36.8287	35.8287	34.8287	33.8287	32.8287	32.8117	28.4179	24.2075	20.2209	16.5023	13.1305	10.1878	7.72839	5.76073	4.25838	3.16395	2.40105
215	Medium variant	Lower-middle-income countries	h	1501	Income Group	1517	2050-2055	73.8652	74.2232	72.7232	70.7465	65.5006	66.0006	66.5006	61.1827	56.4186	51.722	47.0437	46.5437	45.5437	44.5437	43.5437	42.5437	42.387	41.887	40.887	39.887	38.887	37.887	37.7793	37.2793	36.2793	35.2793	34.2793	33.2793	33.2446	28.831	24.5962	20.5773	16.8207	13.4045	10.4143	7.90695	5.89444	4.35325	3.22779	2.44197
216	Medium variant	Lower-middle-income countries	h	1501	Income Group	1517	2055-2060	74.5285	74.7968	73.2968	71.2836	66.0221	66.5221	67.0221	61.6937	56.9183	52.209	47.5182	47.0182	46.0182	45.0182	44.0182	43.0182	42.8487	42.3487	41.3487	40.3487	39.3487	38.3487	38.226	37.726	36.726	35.726	34.726	33.726	33.6736	29.2389	24.9785	20.9298	17.1369	13.678	10.641	8.08632	6.02915	4.44905	3.29236	2.48337
217	Medium variant	Lower-middle-income countries	h	1501	Income Group	1517	2060-2065	75.1594	75.351	73.851	71.805	66.5282	67.0282	67.5282	62.19	57.4039	52.6826	47.9801	47.4801	46.4801	45.4801	44.4801	43.4801	43.2982	42.7982	41.7982	40.7982	39.7982	38.7982	38.6616	38.1616	37.1616	36.1616	35.1616	34.1616	34.0931	29.6379	25.3509	21.2709	17.445	13.9463	10.865	8.26492	6.16445	4.54618	3.35846	2.5262
218	Medium variant	Lower-middle-income countries	h	1501	Income Group	1517	2065-2070	75.7749	75.8994	74.3994	72.323	67.0319	67.5319	68.0319	62.6846	57.8884	53.1556	48.4418	47.9418	46.9418	45.9418	44.9418	43.9418	43.7478	43.2478	42.2478	41.2478	40.2478	39.2478	39.0976	38.5976	37.5976	36.5976	35.5976	34.5976	34.5139	30.0396	25.7264	21.6135	17.7516	14.2156	11.0924	8.4485	6.30554	4.64909	3.42974	2.57326
219	Medium variant	Lower-middle-income countries	h	1501	Income Group	1517	2070-2075	76.3693	76.435	74.935	72.8308	67.5269	68.0269	68.5269	63.171	58.3657	53.622	48.8971	48.3971	47.3971	46.3971	45.3971	44.3971	44.1913	43.6913	42.6913	41.6913	40.6913	39.6913	39.5277	39.0277	38.0277	37.0277	36.0277	35.0277	34.9289	30.4364	26.0995	21.9547	18.0551	14.4794	11.3147	8.62762	6.44273	4.74868	3.49826	2.61811
220	Medium variant	Lower-middle-income countries	h	1501	Income Group	1517	2075-2080	76.9472	76.96	75.46	73.3292	68.0135	68.5135	69.0135	63.6498	58.8358	54.082	49.3465	48.8465	47.8465	46.8465	45.8465	44.8465	44.629	44.129	43.129	42.129	41.129	40.129	39.9522	39.4522	38.4522	37.4522	36.4522	35.4522	35.3384	30.8279	26.4679	22.2942	18.3587	14.7418	11.5346	8.80344	6.5761	4.84428	3.56298	2.65961
221	Medium variant	Lower-middle-income countries	h	1501	Income Group	1517	2080-2085	77.5032	77.4694	75.9694	73.8139	68.4874	68.9874	69.4874	64.1169	59.2954	54.5322	49.7869	49.2869	48.2869	47.2869	46.2869	45.2869	45.0585	44.5585	43.5585	42.5585	41.5585	40.5585	40.369	39.869	38.869	37.869	36.869	35.869	35.741	31.2132	26.831	22.6289	18.6608	15.0042	11.7535	8.97749	6.70704	4.93711	3.62489	2.69853
222	Medium variant	Lower-middle-income countries	h	1501	Income Group	1517	2085-2090	78.0505	77.975	76.475	74.2963	68.9592	69.4592	69.9592	64.582	59.7533	54.9814	50.2266	49.7266	48.7266	47.7266	46.7266	45.7266	45.4875	44.9875	43.9875	42.9875	41.9875	40.9875	40.7856	40.2856	39.2856	38.2856	37.2856	36.2856	36.1434	31.5987	27.1947	22.9648	18.9634	15.269	11.9747	9.15344	6.83938	5.03077	3.68713	2.73742
223	Medium variant	Lower-middle-income countries	h	1501	Income Group	1517	2090-2095	78.5868	78.4742	76.9742	74.7742	69.427	69.927	70.427	65.0433	60.2078	55.4279	50.6642	50.1642	49.1642	48.1642	47.1642	46.1642	45.9147	45.4147	44.4147	43.4147	42.4147	41.4147	41.2009	40.7009	39.7009	38.7009	37.7009	36.7009	36.5448	31.9835	27.5586	23.3021	19.2691	15.5385	12.2041	9.33997	6.98349	5.13605	3.75979	2.7849
224	Medium variant	Lower-middle-income countries	h	1501	Income Group	1517	2095-2100	79.119	78.9733	77.4733	75.2533	69.8963	70.3963	70.8963	65.5065	60.6644	55.8767	51.1044	50.6044	49.6044	48.6044	47.6044	46.6044	46.3451	45.8451	44.8451	43.8451	42.8451	41.8451	41.6196	41.1196	40.1196	39.1196	38.1196	37.1196	36.9499	32.3722	27.9267	23.6442	19.5805	15.8151	12.4424	9.53661	7.13797	5.25106	3.84084	2.83912
225	Medium variant	Low-income countries	h	1500	Income Group	1802	2020-2025	65.0452	66.8646	65.3646	64.2487	59.3284	59.8284	60.3284	55.2019	50.6625	46.2425	41.877	41.377	40.377	39.377	38.377	37.377	37.5658	37.0658	36.0658	35.0658	34.0658	33.0658	33.3314	32.8314	31.8314	30.8314	29.8314	28.8314	29.1669	25.0786	21.1061	17.3309	13.858	10.7601	8.12404	6.00605	4.38873	3.21653	2.40807	1.87417
226	Medium variant	Low-income countries	h	1500	Income Group	1802	2025-2030	66.4765	67.9817	66.4817	65.2037	60.2123	60.7123	61.2123	56.0436	51.4581	46.9863	42.5636	42.0636	41.0636	40.0636	39.0636	38.0636	38.1856	37.6856	36.6856	35.6856	34.6856	33.6856	33.8792	33.3792	32.3792	31.3792	30.3792	29.3792	29.6414	25.4974	21.4843	17.6595	14.1342	10.9809	8.29582	6.1318	4.47497	3.27186	2.44135	1.89302
227	Medium variant	Low-income countries	h	1500	Income Group	1802	2030-2035	67.7236	68.9636	67.4636	66.0442	60.9981	61.4981	61.9981	56.7938	52.1677	47.6494	43.1806	42.6806	41.6806	40.6806	39.6806	38.6806	38.7544	38.2544	37.2544	36.2544	35.2544	34.2544	34.3944	33.8944	32.8944	31.8944	30.8944	29.8944	30.103	25.9045	21.8484	17.9858	14.4112	11.2105	8.47462	6.26284	4.56492	3.32966	2.47628	1.91306
228	Medium variant	Low-income countries	h	1500	Income Group	1802	2035-2040	68.8061	69.8249	68.3249	66.7818	61.6911	62.1911	62.6911	57.4598	52.8018	48.2449	43.7362	43.2362	42.2362	41.2362	40.2362	39.2362	39.2714	38.7714	37.7714	36.7714	35.7714	34.7714	34.8731	34.3731	33.3731	32.3731	31.3731	30.3731	30.5426	26.3065	22.2095	18.3073	14.6943	11.4445	8.65808	6.39812	4.65826	3.38979	2.51251	1.93358
229	Medium variant	Low-income countries	h	1500	Income Group	1802	2040-2045	69.7822	70.6144	69.1144	67.4634	62.3325	62.8325	63.3325	58.0783	53.3959	48.8076	44.2639	43.7639	42.7639	41.7639	40.7639	39.7639	39.7637	39.2637	38.2637	37.2637	36.2637	35.2637	35.332	34.832	33.832	32.832	31.832	30.832	30.971	26.7039	22.5764	18.636	14.9812	11.6928	8.86275	6.55844	4.77706	3.47306	2.56793	1.96887
230	Medium variant	Low-income countries	h	1500	Income Group	1802	2045-2050	70.6588	71.3348	69.8348	68.0914	62.9242	63.4242	63.9242	58.6501	53.9476	49.3357	44.7632	44.2632	43.2632	42.2632	41.2632	40.2632	40.231	39.731	38.731	37.731	36.731	35.731	35.7674	35.2674	34.2674	33.2674	32.2674	31.2674	31.379	27.0879	22.9342	18.9657	15.2704	11.9433	9.07461	6.72912	4.90743	3.56729	2.63254	2.01113
231	Medium variant	Low-income countries	h	1500	Income Group	1802	2050-2055	71.4686	72.0148	70.5148	68.6914	63.4923	63.9923	64.4923	59.2003	54.4795	49.8473	45.2523	44.7523	43.7523	42.7523	41.7523	40.7523	40.6923	40.1923	39.1923	38.1923	37.1923	36.1923	36.1979	35.6979	34.6979	33.6979	32.6979	31.6979	31.7809	27.4665	23.2908	19.295	15.5683	12.1968	9.28401	6.89348	5.02943	3.65284	2.68939	2.0472
232	Medium variant	Low-income countries	h	1500	Income Group	1802	2055-2060	72.2146	72.6527	71.1527	69.2613	64.0356	64.5356	65.0356	59.7281	54.991	50.3402	45.7258	45.2258	44.2258	43.2258	42.2258	41.2258	41.1441	40.6441	39.6441	38.6441	37.6441	36.6441	36.6224	36.1224	35.1224	34.1224	33.1224	32.1224	32.1763	27.836	23.6392	19.6199	15.8619	12.455	9.5005	7.06626	5.16007	3.74628	2.75281	2.08832
233	Medium variant	Low-income countries	h	1500	Income Group	1802	2060-2065	72.9314	73.2765	71.7765	69.8257	64.5769	65.0769	65.5769	60.2557	55.5037	50.8354	46.202	45.702	44.702	43.702	42.702	41.702	41.6004	41.1004	40.1004	39.1004	38.1004	37.1004	37.0561	36.5561	35.5561	34.5561	33.5561	32.5561	32.5827	28.2136	23.9906	19.948	16.1618	12.7166	9.71731	7.23706	5.28733	3.83588	2.81263	2.12655
234	Medium variant	Low-income countries	h	1500	Income Group	1802	2065-2070	73.6009	73.8643	72.3643	70.3612	65.0919	65.5919	66.0919	60.7588	55.9938	51.3095	46.6584	46.1584	45.1584	44.1584	43.1584	42.1584	42.0376	41.5376	40.5376	39.5376	38.5376	37.5376	37.4727	36.9727	35.9727	34.9727	33.9727	32.9727	32.9772	28.5814	24.3292	20.2579	16.4458	12.9684	9.92941	7.40718	5.41659	3.92871	2.87579	2.16752
235	Medium variant	Low-income countries	h	1500	Income Group	1802	2070-2075	74.2384	74.431	72.931	70.8843	65.5976	66.0976	66.5976	61.2542	56.4778	51.7794	47.1123	46.6123	45.6123	44.6123	43.6123	42.6123	42.4735	41.9735	40.9735	39.9735	38.9735	37.9735	37.8888	37.3888	36.3888	35.3888	34.3888	33.3888	33.3731	28.9558	24.6758	20.5718	16.727	13.221	10.1493	7.59013	5.56122	4.03697	2.95257	2.21933
236	Medium variant	Low-income countries	h	1500	Income Group	1802	2075-2080	74.8626	74.9918	73.4918	71.4059	66.1034	66.6034	67.1034	61.7509	56.964	52.2525	47.5703	47.0703	46.0703	45.0703	44.0703	43.0703	42.9142	42.4142	41.4142	40.4142	39.4142	38.4142	38.3099	37.8099	36.8099	35.8099	34.8099	33.8099	33.7733	29.3353	25.0322	20.8962	17.0124	13.4701	10.3624	7.76423	5.69614	4.13585	3.02112	2.26448
237	Medium variant	Low-income countries	h	1500	Income Group	1802	2080-2085	75.4874	75.5588	74.0588	71.9379	66.6214	67.1214	67.6214	62.26	57.4631	52.7389	48.0424	47.5424	46.5424	45.5424	44.5424	43.5424	43.3699	42.8699	41.8699	40.8699	39.8699	38.8699	38.7462	38.2462	37.2462	36.2462	35.2462	34.2462	34.1882	29.728	25.4021	21.2389	17.3166	13.7309	10.5816	7.93954	5.82885	4.23062	3.08506	2.30545
238	Medium variant	Low-income countries	h	1500	Income Group	1802	2085-2090	76.1049	76.1246	74.6246	72.4727	67.143	67.643	68.143	62.7737	57.9672	53.2309	48.5205	48.0205	47.0205	46.0205	45.0205	44.0205	43.8323	43.3323	42.3323	41.3323	40.3323	39.3323	39.1901	38.6901	37.6901	36.6901	35.6901	34.6901	34.6112	30.1282	25.7779	21.5879	17.6331	14.0027	10.805	8.11354	5.95619	4.31783	3.1409	2.33902
239	Medium variant	Low-income countries	h	1500	Income Group	1802	2090-2095	76.7101	76.6844	75.1844	73.0064	67.6655	68.1655	68.6655	63.289	58.4738	53.7261	49.0029	48.5029	47.5029	46.5029	45.5029	44.5029	44.2999	43.7999	42.7999	41.7999	40.7999	39.7999	39.6405	39.1405	38.1405	37.1405	36.1405	35.1405	35.0417	30.5364	26.1607	21.942	17.9557	14.2852	11.0377	8.29487	6.08888	4.40854	3.19877	2.37356
240	Medium variant	Low-income countries	h	1500	Income Group	1802	2095-2100	77.3251	77.2566	75.7566	73.5551	68.204	68.704	69.204	63.8207	58.9967	54.238	49.502	49.002	48.002	47.002	46.002	45.002	44.7847	44.2847	43.2847	42.2847	41.2847	40.2847	40.1086	39.6086	38.6086	37.6086	36.6086	35.6086	35.4907	30.9634	26.5622	22.3133	18.2929	14.5838	11.2899	8.49738	6.24251	4.51818	3.27236	2.42024
241	Medium variant	No income group available		1518	Income Group	1802	2020-2025	80.2949	80.0538	78.5538	76.1833	70.7583	71.2583	71.7583	66.3281	61.4566	56.6426	51.8456	51.3456	50.3456	49.3456	48.3456	47.3456	47.0692	46.5692	45.5692	44.5692	43.5692	42.5692	42.34	41.84	40.84	39.84	38.84	37.84	37.7028	33.1832	28.779	24.5311	20.5278	16.8016	13.4193	10.471	7.99409	5.99789	4.45905	3.32491
242	Medium variant	No income group available		1518	Income Group	1802	2025-2030	81.0524	80.7233	79.2233	76.8333	71.4008	71.9008	72.4008	66.9643	62.0815	57.2482	52.4274	51.9274	50.9274	49.9274	48.9274	47.9274	47.6283	47.1283	46.1283	45.1283	44.1283	43.1283	42.8795	42.3795	41.3795	40.3795	39.3795	38.3795	38.2185	33.6768	29.2562	24.9851	20.9278	17.1497	13.7153	10.7122	8.18121	6.13522	4.55404	3.38667
243	Medium variant	No income group available		1518	Income Group	1802	2030-2035	81.7358	81.3312	79.8312	77.426	71.9854	72.4854	72.9854	67.5421	62.6484	57.8006	52.9618	52.4618	51.4618	50.4618	49.4618	48.4618	48.1398	47.6398	46.6398	45.6398	44.6398	43.6398	43.367	42.867	41.867	40.867	39.867	38.867	38.6843	34.1176	29.6786	25.3954	21.3141	17.4816	13.9974	10.9415	8.35819	6.26409	4.64201	3.44269
244	Medium variant	No income group available		1518	Income Group	1802	2035-2040	82.296	81.8409	80.3409	77.9262	72.4784	72.9784	73.4784	68.0298	63.126	58.2647	53.4129	52.9129	51.9129	50.9129	49.9129	48.9129	48.5756	48.0756	47.0756	46.0756	45.0756	44.0756	43.7792	43.2792	42.2792	41.2792	40.2792	39.2792	39.0699	34.4807	30.0203	25.7256	21.6363	17.7794	14.254	11.1538	8.52564	6.38936	4.7306	3.50186
245	Medium variant	No income group available		1518	Income Group	1802	2040-2045	82.8036	82.3097	80.8097	78.3899	72.9369	73.4369	73.9369	68.4831	63.5708	58.6971	53.8324	53.3324	52.3324	51.3324	50.3324	49.3324	48.9825	48.4825	47.4825	46.4825	45.4825	44.4825	44.1711	43.6711	42.6711	41.6711	40.6711	39.6711	39.4338	34.8129	30.3285	26.0123	21.9139	18.0488	14.4981	11.368	8.70669	6.53597	4.84402	3.58568
246	Medium variant	No income group available		1518	Income Group	1802	2045-2050	83.2673	82.7404	81.2404	78.8166	73.3604	73.8604	74.3604	68.9027	63.9828	59.0988	54.223	53.723	52.723	51.723	50.723	49.723	49.3617	48.8617	47.8617	46.8617	45.8617	44.8617	44.5382	44.0382	43.0382	42.0382	41.0382	40.0382	39.785	35.1302	30.6073	26.262	22.1396	18.2709	14.7142	11.5724	8.89316	6.69896	4.97986	3.69341
247	Medium variant	No income group available		1518	Income Group	1802	2050-2055	83.7235	83.1633	81.6633	79.2358	73.7771	74.2771	74.7771	69.3162	64.3898	59.4965	54.6111	54.1111	53.1111	52.1111	51.1111	50.1111	49.7385	49.2385	48.2385	47.2385	46.2385	45.2385	44.9028	44.4028	43.4028	42.4028	41.4028	40.4028	40.136	35.4618	30.8957	26.4991	22.3389	18.4571	14.9052	11.7622	9.07458	6.8645	5.12343	3.81156
248	Medium variant	No income group available		1518	Income Group	1802	2055-2060	84.1649	83.5724	82.0724	79.6412	74.1795	74.6795	75.1795	69.7157	64.7836	59.8817	54.9872	54.4872	53.4872	52.4872	51.4872	50.4872	50.1051	49.6051	48.6051	47.6051	46.6051	45.6051	45.2557	44.7557	43.7557	42.7557	41.7557	40.7557	40.4741	35.7835	31.1934	26.7389	22.5098	18.5911	15.0237	11.8634	9.15758	6.92954	5.17194	3.84593
249	Medium variant	No income group available		1518	Income Group	1802	2060-2065	84.6367	84.0168	82.5168	80.0822	74.6181	75.1181	75.6181	70.1516	65.2145	60.3051	55.4024	54.9024	53.9024	52.9024	51.9024	50.9024	50.5112	50.0112	49.0112	48.0112	47.0112	46.0112	45.6512	45.1512	44.1512	43.1512	42.1512	41.1512	40.8517	36.1426	31.5337	27.0486	22.7429	18.748	15.1277	11.9167	9.16676	6.90513	5.12645	3.79145
250	Medium variant	No income group available		1518	Income Group	1802	2065-2070	85.1638	84.5201	83.0201	80.5826	75.1158	75.6158	76.1158	70.6467	65.7045	60.7878	55.8774	55.3774	54.3774	53.3774	52.3774	51.3774	50.9781	50.4781	49.4781	48.4781	47.4781	46.4781	46.1078	45.6078	44.6078	43.6078	42.6078	41.6078	41.2941	36.561	31.9295	27.4208	23.0753	18.9891	15.2807	11.985	9.16173	6.84538	5.03425	3.68812
251	Medium variant	No income group available		1518	Income Group	1802	2070-2075	85.7216	85.0624	83.5624	81.1225	75.6533	76.1533	76.6533	71.1816	66.2348	61.3114	56.3939	55.8939	54.8939	53.8939	52.8939	51.8939	51.4874	50.9874	49.9874	48.9874	47.9874	46.9874	46.6078	46.1078	45.1078	44.1078	43.1078	42.1078	41.78	37.0282	32.3679	27.833	23.4589	19.3163	15.5196	12.1352	9.23144	6.85054	4.99603	3.6281
252	Medium variant	No income group available		1518	Income Group	1802	2075-2080	86.315	85.6411	84.1411	81.6989	76.2278	76.7278	77.2278	71.7542	66.8033	61.8739	56.9503	56.4503	55.4503	54.4503	53.4503	52.4503	52.0373	51.5373	50.5373	49.5373	48.5373	47.5373	47.1498	46.6498	45.6498	44.6498	43.6498	42.6498	42.31	37.5401	32.8573	28.287	23.8827	19.6981	15.8288	12.3676	9.38896	6.94238	5.03702	3.63543
253	Medium variant	No income group available		1518	Income Group	1802	2080-2085	86.9171	86.2285	84.7285	82.2839	76.8119	77.3119	77.8119	72.3365	67.3819	62.4474	57.5183	57.0183	56.0183	55.0183	54.0183	53.0183	52.5997	52.0997	51.0997	50.0997	49.0997	48.0997	47.7051	47.2051	46.2051	45.2051	44.2051	43.2051	42.8553	38.0702	33.3651	28.7672	24.3203	20.1004	16.1827	12.6657	9.62711	7.12116	5.16214	3.71665
254	Medium variant	No income group available		1518	Income Group	1802	2085-2090	87.4911	86.787	85.287	82.8398	77.3664	77.8664	78.3664	72.8896	67.932	62.993	58.0594	57.5594	56.5594	55.5594	54.5594	53.5594	53.1358	52.6358	51.6358	50.6358	49.6358	48.6358	48.2349	47.7349	46.7349	45.7349	44.7349	43.7349	43.3765	38.5793	33.8559	29.2308	24.751	20.4924	16.5474	12.9946	9.91207	7.35619	5.34527	3.85073
255	Medium variant	No income group available		1518	Income Group	1802	2090-2095	88.0387	87.3199	85.8199	83.3702	77.8953	78.3953	78.8953	73.4168	68.4561	63.5126	58.5742	58.0742	57.0742	56.0742	55.0742	54.0742	53.6452	53.1452	52.1452	51.1452	50.1452	49.1452	48.7375	48.2375	47.2375	46.2375	45.2375	44.2375	43.8695	39.0589	34.3178	29.6661	25.1468	20.8467	16.8594	13.2578	10.1225	7.51407	5.45545	3.9218
256	Medium variant	No income group available		1518	Income Group	1802	2095-2100	88.5621	87.8297	86.3297	83.8777	78.4014	78.9014	79.4014	73.9217	68.958	64.0101	59.0673	58.5673	57.5673	56.5673	55.5673	54.5673	54.1331	53.6331	52.6331	51.6331	50.6331	49.6331	49.2186	48.7186	47.7186	46.7186	45.7186	44.7186	44.341	39.5165	34.7578	30.0824	25.5275	21.1771	17.1334	13.4695	10.2712	7.60505	5.49989	3.93414
257	Medium variant	Geographic regions	i	1840	Label/Separator	900	2020-2025	...	...	#VALUE!	...	#VALUE!	...	#VALUE!	...	...	...	...	#VALUE!	#VALUE!	#VALUE!	#VALUE!	#VALUE!	...	#VALUE!	#VALUE!	#VALUE!	#VALUE!	#VALUE!	...	#VALUE!	#VALUE!	#VALUE!	#VALUE!	#VALUE!	...	...	...	...	...	...	...	...	...	...	...	...
258	Medium variant	Geographic regions	i	1840	Label/Separator	900	2025-2030	...	...	#VALUE!	...	#VALUE!	...	#VALUE!	...	...	...	...	#VALUE!	#VALUE!	#VALUE!	#VALUE!	#VALUE!	...	#VALUE!	#VALUE!	#VALUE!	#VALUE!	#VALUE!	...	#VALUE!	#VALUE!	#VALUE!	#VALUE!	#VALUE!	...	...	...	...	...	...	...	...	...	...	...	...
259	Medium variant	Geographic regions	i	1840	Label/Separator	900	2030-2035	...	...	#VALUE!	...	#VALUE!	...	#VALUE!	...	...	...	...	#VALUE!	#VALUE!	#VALUE!	#VALUE!	#VALUE!	...	#VALUE!	#VALUE!	#VALUE!	#VALUE!	#VALUE!	...	#VALUE!	#VALUE!	#VALUE!	#VALUE!	#VALUE!	...	...	...	...	...	...	...	...	...	...	...	...
260	Medium variant	Geographic regions	i	1840	Label/Separator	900	2035-2040	...	...	#VALUE!	...	#VALUE!	...	#VALUE!	...	...	...	...	#VALUE!	#VALUE!	#VALUE!	#VALUE!	#VALUE!	...	#VALUE!	#VALUE!	#VALUE!	#VALUE!	#VALUE!	...	#VALUE!	#VALUE!	#VALUE!	#VALUE!	#VALUE!	...	...	...	...	...	...	...	...	...	...	...	...
261	Medium variant	Geographic regions	i	1840	Label/Separator	900	2040-2045	...	...	#VALUE!	...	#VALUE!	...	#VALUE!	...	...	...	...	#VALUE!	#VALUE!	#VALUE!	#VALUE!	#VALUE!	...	#VALUE!	#VALUE!	#VALUE!	#VALUE!	#VALUE!	...	#VALUE!	#VALUE!	#VALUE!	#VALUE!	#VALUE!	...	...	...	...	...	...	...	...	...	...	...	...
262	Medium variant	Geographic regions	i	1840	Label/Separator	900	2045-2050	...	...	#VALUE!	...	#VALUE!	...	#VALUE!	...	...	...	...	#VALUE!	#VALUE!	#VALUE!	#VALUE!	#VALUE!	...	#VALUE!	#VALUE!	#VALUE!	#VALUE!	#VALUE!	...	#VALUE!	#VALUE!	#VALUE!	#VALUE!	#VALUE!	...	...	...	...	...	...	...	...	...	...	...	...
263	Medium variant	Geographic regions	i	1840	Label/Separator	900	2050-2055	...	...	#VALUE!	...	#VALUE!	...	#VALUE!	...	...	...	...	#VALUE!	#VALUE!	#VALUE!	#VALUE!	#VALUE!	...	#VALUE!	#VALUE!	#VALUE!	#VALUE!	#VALUE!	...	#VALUE!	#VALUE!	#VALUE!	#VALUE!	#VALUE!	...	...	...	...	...	...	...	...	...	...	...	...
264	Medium variant	Geographic regions	i	1840	Label/Separator	900	2055-2060	...	...	#VALUE!	...	#VALUE!	...	#VALUE!	...	...	...	...	#VALUE!	#VALUE!	#VALUE!	#VALUE!	#VALUE!	...	#VALUE!	#VALUE!	#VALUE!	#VALUE!	#VALUE!	...	#VALUE!	#VALUE!	#VALUE!	#VALUE!	#VALUE!	...	...	...	...	...	...	...	...	...	...	...	...
265	Medium variant	Geographic regions	i	1840	Label/Separator	900	2060-2065	...	...	#VALUE!	...	#VALUE!	...	#VALUE!	...	...	...	...	#VALUE!	#VALUE!	#VALUE!	#VALUE!	#VALUE!	...	#VALUE!	#VALUE!	#VALUE!	#VALUE!	#VALUE!	...	#VALUE!	#VALUE!	#VALUE!	#VALUE!	#VALUE!	...	...	...	...	...	...	...	...	...	...	...	...
266	Medium variant	Geographic regions	i	1840	Label/Separator	900	2065-2070	...	...	#VALUE!	...	#VALUE!	...	#VALUE!	...	...	...	...	#VALUE!	#VALUE!	#VALUE!	#VALUE!	#VALUE!	...	#VALUE!	#VALUE!	#VALUE!	#VALUE!	#VALUE!	...	#VALUE!	#VALUE!	#VALUE!	#VALUE!	#VALUE!	...	...	...	...	...	...	...	...	...	...	...	...
267	Medium variant	Geographic regions	i	1840	Label/Separator	900	2070-2075	...	...	#VALUE!	...	#VALUE!	...	#VALUE!	...	...	...	...	#VALUE!	#VALUE!	#VALUE!	#VALUE!	#VALUE!	...	#VALUE!	#VALUE!	#VALUE!	#VALUE!	#VALUE!	...	#VALUE!	#VALUE!	#VALUE!	#VALUE!	#VALUE!	...	...	...	...	...	...	...	...	...	...	...	...
268	Medium variant	Geographic regions	i	1840	Label/Separator	900	2075-2080	...	...	#VALUE!	...	#VALUE!	...	#VALUE!	...	...	...	...	#VALUE!	#VALUE!	#VALUE!	#VALUE!	#VALUE!	...	#VALUE!	#VALUE!	#VALUE!	#VALUE!	#VALUE!	...	#VALUE!	#VALUE!	#VALUE!	#VALUE!	#VALUE!	...	...	...	...	...	...	...	...	...	...	...	...
269	Medium variant	Geographic regions	i	1840	Label/Separator	900	2080-2085	...	...	#VALUE!	...	#VALUE!	...	#VALUE!	...	...	...	...	#VALUE!	#VALUE!	#VALUE!	#VALUE!	#VALUE!	...	#VALUE!	#VALUE!	#VALUE!	#VALUE!	#VALUE!	...	#VALUE!	#VALUE!	#VALUE!	#VALUE!	#VALUE!	...	...	...	...	...	...	...	...	...	...	...	...
270	Medium variant	Geographic regions	i	1840	Label/Separator	900	2085-2090	...	...	#VALUE!	...	#VALUE!	...	#VALUE!	...	...	...	...	#VALUE!	#VALUE!	#VALUE!	#VALUE!	#VALUE!	...	#VALUE!	#VALUE!	#VALUE!	#VALUE!	#VALUE!	...	#VALUE!	#VALUE!	#VALUE!	#VALUE!	#VALUE!	...	...	...	...	...	...	...	...	...	...	...	...
271	Medium variant	Geographic regions	i	1840	Label/Separator	900	2090-2095	...	...	#VALUE!	...	#VALUE!	...	#VALUE!	...	...	...	...	#VALUE!	#VALUE!	#VALUE!	#VALUE!	#VALUE!	...	#VALUE!	#VALUE!	#VALUE!	#VALUE!	#VALUE!	...	#VALUE!	#VALUE!	#VALUE!	#VALUE!	#VALUE!	...	...	...	...	...	...	...	...	...	...	...	...
272	Medium variant	Geographic regions	i	1840	Label/Separator	900	2095-2100	...	...	#VALUE!	...	#VALUE!	...	#VALUE!	...	...	...	...	#VALUE!	#VALUE!	#VALUE!	#VALUE!	#VALUE!	...	#VALUE!	#VALUE!	#VALUE!	#VALUE!	#VALUE!	...	#VALUE!	#VALUE!	#VALUE!	#VALUE!	#VALUE!	...	...	...	...	...	...	...	...	...	...	...	...
273	Medium variant	Africa	j	903	Region	1840	2020-2025	64.1099	65.8844	64.3844	63.323	58.4969	58.9969	59.4969	54.4416	49.9784	45.653	41.3753	40.8753	39.8753	38.8753	37.8753	36.8753	37.1385	36.6385	35.6385	34.6385	33.6385	32.6385	32.9669	32.4669	31.4669	30.4669	29.4669	28.4669	28.8563	24.8366	20.9476	17.2293	13.7761	10.6819	8.06048	5.95693	4.35276	3.19154	2.39152	1.86364
274	Medium variant	Africa	j	903	Region	1840	2025-2030	65.4453	66.9485	65.4485	64.2471	59.3585	59.8585	60.3585	55.2582	50.7422	46.3609	42.0301	41.5301	40.5301	39.5301	38.5301	37.5301	37.7363	37.2363	36.2363	35.2363	34.2363	33.2363	33.5038	33.0038	32.0038	31.0038	30.0038	29.0038	29.3332	25.2569	21.3219	17.5643	14.0715	10.9348	8.25962	6.10505	4.45653	3.26008	2.43445	1.88943
275	Medium variant	Africa	j	903	Region	1840	2030-2035	66.6524	67.9203	66.4203	65.0889	60.1458	60.6458	61.1458	56.0103	51.45	47.0132	42.6302	42.1302	41.1302	40.1302	39.1302	38.1302	38.2881	37.7881	36.7881	35.7881	34.7881	33.7881	34.0057	33.5057	32.5057	31.5057	30.5057	29.5057	29.7859	25.6615	21.6799	17.8853	14.3611	11.1896	8.47339	6.27606	4.58647	3.35388	2.49904	1.93215
276	Medium variant	Africa	j	903	Region	1840	2035-2040	67.7514	68.8146	67.3146	65.8645	60.8702	61.3702	61.8702	56.7038	52.1101	47.6276	43.1934	42.6934	41.6934	40.6934	39.6934	38.6934	38.8044	38.3044	37.3044	36.3044	35.3044	34.3044	34.48	33.98	32.98	31.98	30.98	29.98	30.22	26.0565	22.0347	18.1987	14.6419	11.444	8.69833	6.46615	4.73928	3.47055	2.58389	1.99131
277	Medium variant	Africa	j	903	Region	1840	2040-2045	68.7321	69.6216	68.1216	66.5666	61.5241	62.0241	62.5241	57.3298	52.7078	48.1913	43.7152	43.2152	42.2152	41.2152	40.2152	39.2152	39.2798	38.7798	37.7798	36.7798	35.7798	34.7798	34.9139	34.4139	33.4139	32.4139	31.4139	30.4139	30.6202	26.4239	22.3696	18.4981	14.9013	11.6747	8.90164	6.63752	4.87673	3.57529	2.65984	2.04398
278	Medium variant	Africa	j	903	Region	1840	2045-2050	69.6435	70.3867	68.8867	67.24	62.1539	62.6539	63.1539	57.9338	53.2855	48.7393	44.231	43.731	42.731	41.731	40.731	39.731	39.7556	39.2556	38.2556	37.2556	36.2556	35.2556	35.3462	34.8462	33.8462	32.8462	31.8462	30.8462	31.0161	26.7914	22.7085	18.8075	15.175	11.909	9.10042	6.79875	5.00125	3.66677	2.72398	2.08716
279	Medium variant	Africa	j	903	Region	1840	2050-2055	70.4719	71.093	69.593	67.8666	62.7422	63.2422	63.7422	58.499	53.8267	49.2534	44.7177	44.2177	43.2177	42.2177	41.2177	40.2177	40.2125	39.7125	38.7125	37.7125	36.7125	35.7125	35.7657	35.2657	34.2657	33.2657	32.2657	31.2657	31.3968	27.1407	23.0336	19.1073	15.4474	12.1461	9.29979	6.95894	5.12371	3.75576	2.78562	2.12812
280	Medium variant	Africa	j	903	Region	1840	2055-2060	71.2391	71.7552	70.2552	68.458	63.3014	63.8014	64.3014	59.038	54.3443	49.7458	45.1845	44.6845	43.6845	42.6845	41.6845	40.6845	40.6538	40.1538	39.1538	38.1538	37.1538	36.1538	36.179	35.679	34.679	33.679	32.679	31.679	31.7759	27.4845	23.3486	19.4004	15.7169	12.3875	9.50582	7.1272	5.25463	3.85268	2.85404	2.17445
281	Medium variant	Africa	j	903	Region	1840	2060-2065	71.9531	72.3778	70.8778	69.0175	63.8322	64.3322	64.8322	59.5515	54.839	50.2181	45.6328	45.1328	44.1328	43.1328	42.1328	41.1328	41.0778	40.5778	39.5778	38.5778	37.5778	36.5778	36.5786	36.0786	35.0786	34.0786	33.0786	32.0786	32.1497	27.8264	23.6565	19.6799	15.9762	12.624	9.7138	7.30255	5.39573	3.9608	2.93306	2.2298
282	Medium variant	Africa	j	903	Region	1840	2065-2070	72.627	72.9714	71.4714	69.5545	64.3432	64.8432	65.3432	60.0471	55.3183	50.6773	46.0699	45.5699	44.5699	43.5699	42.5699	41.5699	41.4913	40.9913	39.9913	38.9913	37.9913	36.9913	36.968	36.468	35.468	34.468	33.468	32.468	32.5159	28.1678	23.9657	19.9528	16.2187	12.8477	9.91632	7.47868	5.54199	4.07644	3.02017	2.29261
283	Medium variant	Africa	j	903	Region	1840	2070-2075	73.2521	73.5269	72.0269	70.0608	64.8268	65.3268	65.8268	60.5173	55.7745	51.1165	46.4899	45.9899	44.9899	43.9899	42.9899	41.9899	41.8898	41.3898	40.3898	39.3898	38.3898	37.3898	37.3433	36.8433	35.8433	34.8433	33.8433	32.8433	32.8684	28.4983	24.2717	20.2247	16.4498	13.0486	10.0927	7.62726	5.66154	4.16806	3.08707	2.33931
284	Medium variant	Africa	j	903	Region	1840	2075-2080	73.8669	74.0803	72.5803	70.5699	65.3154	65.8154	66.3154	60.9936	56.238	51.5644	46.9203	46.4203	45.4203	44.4203	43.4203	42.4203	42.3003	41.8003	40.8003	39.8003	38.8003	37.8003	37.7311	37.2311	36.2311	35.2311	34.2311	33.2311	33.2324	28.8392	24.5896	20.5157	16.7011	13.2551	10.2606	7.75691	5.75608	4.23295	3.129	2.36489
285	Medium variant	Africa	j	903	Region	1840	2080-2085	74.4555	74.6142	73.1142	71.0639	65.7915	66.2915	66.7915	61.4587	56.6913	52.0034	47.3435	46.8435	45.8435	44.8435	43.8435	42.8435	42.7056	42.2056	41.2056	40.2056	39.2056	38.2056	38.1157	37.6157	36.6157	35.6157	34.6157	33.6157	33.594	29.1768	24.9033	20.8047	16.9605	13.4695	10.4275	7.87854	5.83797	4.2832	3.15654	2.37782
286	Medium variant	Africa	j	903	Region	1840	2085-2090	75.0549	75.1653	73.6653	71.5793	66.2904	66.7904	67.2904	61.9475	57.169	52.4673	47.792	47.292	46.292	45.292	44.292	43.292	43.1372	42.6372	41.6372	40.6372	39.6372	38.6372	38.5277	38.0277	37.0277	36.0277	35.0277	34.0277	33.984	29.5425	25.2429	21.117	17.2445	13.7155	10.6239	8.02622	5.94183	4.35106	3.19756	2.40073
287	Medium variant	Africa	j	903	Region	1840	2090-2095	75.6446	75.712	74.212	72.0948	66.7911	67.2911	67.7911	62.4391	57.6508	52.9367	48.2474	47.7474	46.7474	45.7474	44.7474	43.7474	43.5768	43.0768	42.0768	41.0768	40.0768	39.0768	38.9496	38.4496	37.4496	36.4496	35.4496	34.4496	34.386	29.922	25.597	21.4427	17.5409	13.9802	10.8486	8.20849	6.0824	4.45384	3.26887	2.44789
288	Medium variant	Africa	j	903	Region	1840	2095-2100	76.2251	76.2522	74.7522	72.6063	67.2891	67.7891	68.2891	62.9287	58.1312	53.4056	48.703	48.203	47.203	46.203	45.203	44.203	44.0177	43.5177	42.5177	41.5177	40.5177	39.5177	39.3735	38.8735	37.8735	36.8735	35.8735	34.8735	34.7912	30.3065	25.9574	21.7745	17.8408	14.2501	11.0872	8.41115	6.24675	4.5806	3.36179	2.51282
289	Medium variant	Asia	k	935	Region	1840	2020-2025	74.1958	74.8434	73.3434	71.2283	65.9024	66.4024	66.9024	61.5429	56.743	51.9992	47.2709	46.7709	45.7709	44.7709	43.7709	42.7709	42.5606	42.0606	41.0606	40.0606	39.0606	38.0606	37.9057	37.4057	36.4057	35.4057	34.4057	33.4057	33.3351	28.8697	24.5563	20.4715	16.6979	13.3271	10.4081	7.95719	5.98179	4.45762	3.33223	2.5351
290	Medium variant	Asia	k	935	Region	1840	2025-2030	75.0492	75.5049	74.0049	71.8452	66.5024	67.0024	67.5024	62.1281	57.3088	52.5459	47.8019	47.3019	46.3019	45.3019	44.3019	43.3019	43.0856	42.5856	41.5856	40.5856	39.5856	38.5856	38.4122	37.9122	36.9122	35.9122	34.9122	33.9122	33.8135	29.3442	25.0293	20.9081	17.0746	13.6499	10.6768	8.17143	6.14461	4.57538	3.41335	2.5885
291	Medium variant	Asia	k	935	Region	1840	2030-2035	75.838	76.1288	74.6288	72.4297	67.0733	67.5733	68.0733	62.6884	57.8537	53.0719	48.3119	47.8119	46.8119	45.8119	44.8119	43.8119	43.5821	43.0821	42.0821	41.0821	40.0821	39.0821	38.906	38.406	37.406	36.406	35.406	34.406	34.2898	29.7903	25.473	21.3481	17.4694	13.9797	10.947	8.38235	6.30072	4.68453	3.48537	2.63342
292	Medium variant	Asia	k	935	Region	1840	2035-2040	76.5492	76.704	75.204	72.9717	67.6023	68.1023	68.6023	63.209	58.3632	53.566	48.7893	48.2893	47.2893	46.2893	45.2893	44.2893	44.0448	43.5448	42.5448	41.5448	40.5448	39.5448	39.3555	38.8555	37.8555	36.8555	35.8555	34.8555	34.74	30.2214	25.8688	21.7385	17.847	14.299	11.2002	8.57154	6.43258	4.76932	3.53495	2.65914
293	Medium variant	Asia	k	935	Region	1840	2040-2045	77.241	77.2808	75.7808	73.5202	68.1387	68.6387	69.1387	63.7372	58.8821	54.0733	49.2817	48.7817	47.7817	46.7817	45.7817	44.7817	44.52	44.02	43.02	42.02	41.02	40.02	39.8147	39.3147	38.3147	37.3147	36.3147	35.3147	35.1847	30.6682	26.2917	22.1164	18.2096	14.6232	11.4601	8.76841	6.57223	4.86135	3.59092	2.69034
294	Medium variant	Asia	k	935	Region	1840	2045-2050	77.8976	77.8392	76.3392	74.0551	68.6632	69.1632	69.6632	64.2538	59.3896	54.5715	49.7697	49.2697	48.2697	47.2697	46.2697	45.2697	44.9932	44.4932	43.4932	42.4932	41.4932	40.4932	40.2692	39.7692	38.7692	37.7692	36.7692	35.7692	35.6224	31.0906	26.7184	22.5168	18.5583	14.9434	11.7349	8.99466	6.75003	4.99431	3.68551	2.75458
295	Medium variant	Asia	k	935	Region	1840	2050-2055	78.515	78.3719	76.8719	74.5674	69.1656	69.6656	70.1656	64.7493	59.8764	55.0486	50.2383	49.7383	48.7383	47.7383	46.7383	45.7383	45.4516	44.9516	43.9516	42.9516	41.9516	40.9516	40.7115	40.2115	39.2115	38.2115	37.2115	36.2115	36.0438	31.4926	27.1029	22.9054	18.9168	15.25	11.9976	9.21036	6.91884	5.11969	3.77372	2.8134
296	Medium variant	Asia	k	935	Region	1840	2055-2060	79.1188	78.901	77.401	75.0788	69.6693	70.1693	70.6693	65.2466	60.3648	55.5264	50.7059	50.2059	49.2059	48.2059	47.2059	46.2059	45.9096	45.4096	44.4096	43.4096	42.4096	41.4096	41.1572	40.6572	39.6572	38.6572	37.6572	36.6572	36.4697	31.8916	27.4756	23.2534	19.2617	15.5565	12.259	9.4239	7.08497	5.24229	3.85947	2.87038
297	Medium variant	Asia	k	935	Region	1840	2060-2065	79.7034	79.4223	77.9223	75.5847	70.1681	70.6681	71.1681	65.7395	60.8495	56.0005	51.1689	50.6689	49.6689	48.6689	47.6689	46.6689	46.3614	45.8614	44.8614	43.8614	42.8614	41.8614	41.5975	41.0975	40.0975	39.0975	38.0975	37.0975	36.8954	32.2922	27.8409	23.5843	19.5597	15.8358	12.4997	9.62302	7.24217	5.36032	3.9437	2.92772
298	Medium variant	Asia	k	935	Region	1840	2065-2070	80.2754	79.9364	78.4364	76.0851	70.6622	71.1622	71.6622	66.2285	61.3312	56.4723	51.6299	51.1299	50.1299	49.1299	48.1299	47.1299	46.8105	46.3105	45.3105	44.3105	43.3105	42.3105	42.0336	41.5336	40.5336	39.5336	38.5336	37.5336	37.3185	32.698	28.2153	23.915	19.8486	16.0843	12.7065	9.78673	7.36443	5.44587	3.9995	2.96155
299	Medium variant	Asia	k	935	Region	1840	2070-2075	80.8395	80.4487	78.9487	76.5857	71.1566	71.6566	72.1566	66.7182	61.8142	56.9464	52.0938	51.5938	50.5938	49.5938	48.5938	47.5938	47.2626	46.7626	45.7626	44.7626	43.7626	42.7626	42.4719	41.9719	40.9719	39.9719	38.9719	37.9719	37.7418	33.1058	28.6016	24.2629	20.1447	16.3356	12.9174	9.95522	7.49159	5.53586	4.05891	2.99796
300	Medium variant	Asia	k	935	Region	1840	2075-2080	81.4114	80.9739	79.4739	77.1003	71.6655	72.1655	72.6655	67.2225	62.3119	57.4357	52.5736	52.0736	51.0736	50.0736	49.0736	48.0736	47.7309	47.2309	46.2309	45.2309	44.2309	43.2309	42.9259	42.4259	41.4259	40.4259	39.4259	38.4259	38.1791	33.5241	28.9994	24.6331	20.4675	16.6013	13.1322	10.1182	7.60602	5.60888	4.10012	3.01744
301	Medium variant	Asia	k	935	Region	1840	2080-2085	81.9737	81.4946	79.9946	77.6118	72.1721	72.6721	73.1721	67.7249	62.8081	57.9236	53.0524	52.5524	51.5524	50.5524	49.5524	48.5524	48.1992	47.6992	46.6992	45.6992	44.6992	43.6992	43.3808	42.8808	41.8808	40.8808	39.8808	38.8808	38.6172	33.9414	29.392	24.9985	20.7981	16.8737	13.3388	10.2601	7.69	5.64671	4.10618	3.00554
302	Medium variant	Asia	k	935	Region	1840	2085-2090	82.5574	82.0416	80.5416	78.1505	72.7063	73.2063	73.7063	68.255	63.3322	58.4397	53.5598	53.0598	52.0598	51.0598	50.0598	49.0598	48.6967	48.1967	47.1967	46.1967	45.1967	44.1967	43.866	43.366	42.366	41.366	40.366	39.366	39.0864	34.3897	29.8136	25.3887	21.1545	17.1846	13.5888	10.4476	7.81861	5.72529	4.14699	3.02149
303	Medium variant	Asia	k	935	Region	1840	2090-2095	83.1386	82.5902	81.0902	78.6918	73.2435	73.7435	74.2435	68.7886	63.8603	58.9604	54.0722	53.5722	52.5722	51.5722	50.5722	49.5722	49.1998	48.6998	47.6998	46.6998	45.6998	44.6998	44.3577	43.8577	42.8577	41.8577	40.8577	39.8577	39.5639	34.8478	30.2455	25.7877	21.516	17.5041	13.8554	10.6577	7.97316	5.83008	4.21164	3.05722
304	Medium variant	Asia	k	935	Region	1840	2095-2100	83.738	83.1603	81.6603	79.2553	73.8035	74.3035	74.8035	69.3454	64.412	59.5049	54.6088	54.1088	53.1088	52.1088	51.1088	50.1088	49.7273	49.2273	48.2273	47.2273	46.2273	45.2273	44.8744	44.3744	43.3744	42.3744	41.3744	40.3744	40.0671	35.3331	30.7059	26.2149	21.9028	17.8473	14.1514	10.9012	8.16246	5.96808	4.30551	3.11673
305	Medium variant	Europe	l	908	Region	1840	2020-2025	79.0894	78.3612	76.8612	74.4193	68.9565	69.4565	69.9565	64.502	59.592	54.7272	49.9095	49.4095	48.4095	47.4095	46.4095	45.4095	45.1887	44.6887	43.6887	42.6887	41.6887	40.6887	40.5635	40.0635	39.0635	38.0635	37.0635	36.0635	36.0026	31.5424	27.2198	23.1003	19.2264	15.5184	12.0937	9.15725	6.75574	4.8946	3.53251	2.59036
306	Medium variant	Europe	l	908	Region	1840	2025-2030	79.8543	79.0896	77.5896	75.1406	69.6732	70.1732	70.6732	65.2154	60.3006	55.4313	50.5962	50.0962	49.0962	48.0962	47.0962	46.0962	45.8294	45.3294	44.3294	43.3294	42.3294	41.3294	41.1723	40.6723	39.6723	38.6723	37.6723	36.6723	36.6071	32.1368	27.8124	23.6487	19.6855	15.9014	12.4212	9.42391	6.9608	5.04252	3.63228	2.6533
307	Medium variant	Europe	l	908	Region	1840	2030-2035	80.6053	79.8118	78.3118	75.8569	70.3853	70.8853	71.3853	65.923	61.0033	56.1292	51.2916	50.7916	49.7916	48.7916	47.7916	46.7916	46.5024	46.0024	45.0024	44.0024	43.0024	42.0024	41.7908	41.2908	40.2908	39.2908	38.2908	37.2908	37.19	32.7106	28.3701	24.2018	20.1848	16.3128	12.7591	9.68465	7.14739	5.1647	3.70441	2.69089
308	Medium variant	Europe	l	908	Region	1840	2035-2040	81.32	80.5045	79.0045	76.5451	71.0703	71.5703	72.0703	66.6037	61.6767	56.7967	51.9563	51.4563	50.4563	49.4563	48.4563	47.4563	47.1657	46.6657	45.6657	44.6657	43.6657	42.6657	42.4283	41.9283	40.9283	39.9283	38.9283	37.9283	37.7692	33.2506	28.8941	24.703	20.6772	16.7395	13.093	9.92403	7.2996	5.2458	3.73544	2.69253
309	Medium variant	Europe	l	908	Region	1840	2040-2045	82.0089	81.1754	79.6754	77.2123	71.7352	72.2352	72.7352	67.2653	62.3312	57.4414	52.5961	52.0961	51.0961	50.0961	49.0961	48.0961	47.8053	47.3053	46.3053	45.3053	44.3053	43.3053	43.0671	42.5671	41.5671	40.5671	39.5671	38.5671	38.3811	33.8002	29.3993	25.1881	21.1371	17.1704	13.4484	10.1983	7.49444	5.37098	3.80662	2.72716
310	Medium variant	Europe	l	908	Region	1840	2045-2050	82.6669	81.8176	80.3176	77.8511	72.3722	72.8722	73.3722	67.9	62.9604	58.0609	53.204	52.704	51.704	50.704	49.704	48.704	48.4099	47.9099	46.9099	45.9099	44.9099	43.9099	43.6737	43.1737	42.1737	41.1737	40.1737	39.1737	38.986	34.3749	29.9033	25.6411	21.5693	17.5728	13.8062	10.5025	7.73926	5.55576	3.93664	2.81234
311	Medium variant	Europe	l	908	Region	1840	2050-2055	83.3124	82.4491	80.9491	78.4796	72.999	73.499	73.999	68.5249	63.5811	58.6737	53.804	53.304	52.304	51.304	50.304	49.304	48.9952	48.4952	47.4952	46.4952	45.4952	44.4952	44.2544	43.7544	42.7544	41.7544	40.7544	39.7544	39.5668	34.9497	30.4395	26.0911	21.9567	17.934	14.1379	10.7955	7.98586	5.75149	4.08226	2.91374
312	Medium variant	Europe	l	908	Region	1840	2055-2060	83.9322	83.0566	81.5566	79.0843	73.602	74.102	74.602	69.1261	64.1788	59.2655	54.3859	53.8859	52.8859	51.8859	50.8859	49.8859	49.5599	49.0599	48.0599	47.0599	46.0599	45.0599	44.801	44.301	43.301	42.301	41.301	40.301	40.1059	35.4848	30.9645	26.5674	22.3329	18.2509	14.4154	11.0272	8.16807	5.88514	4.17292	2.97032
313	Medium variant	Europe	l	908	Region	1840	2060-2065	84.5677	83.6815	82.1815	79.7068	74.2229	74.7229	75.2229	69.745	64.7943	59.8762	54.9892	54.4892	53.4892	52.4892	51.4892	50.4892	50.1491	49.6491	48.6491	47.6491	46.6491	45.6491	45.3682	44.8682	43.8682	42.8682	41.8682	40.8682	40.651	36.017	31.4867	27.0733	22.7796	18.6051	14.7057	11.248	8.32004	5.9765	4.21781	2.98498
314	Medium variant	Europe	l	908	Region	1840	2065-2070	85.225	84.3297	82.8297	80.3529	74.8675	75.3675	75.8675	70.3877	65.4331	60.5097	55.6168	55.1168	54.1168	53.1168	52.1168	51.1168	50.7669	50.2669	49.2669	48.2669	47.2669	46.2669	45.9681	45.4681	44.4681	43.4681	42.4681	41.4681	41.2255	36.5647	32.0148	27.5857	23.2706	19.0264	15.0288	11.4665	8.43927	6.01446	4.20132	2.94186
315	Medium variant	Europe	l	908	Region	1840	2070-2075	85.8751	84.972	83.472	80.9937	75.5071	76.0071	76.5071	71.0254	66.0671	61.1382	56.2393	55.7393	54.7393	53.7393	52.7393	51.7393	51.3826	50.8826	49.8826	48.8826	47.8826	46.8826	46.5722	46.0722	45.0722	44.0722	43.0722	42.0722	41.81	37.1208	32.5396	28.0875	23.7557	19.4747	15.395	11.7407	8.62073	6.11397	4.23945	2.94273
316	Medium variant	Europe	l	908	Region	1840	2075-2080	86.4985	85.5884	84.0884	81.6086	76.1211	76.6211	77.1211	71.6381	66.6764	61.742	56.8366	56.3366	55.3366	54.3366	53.3366	52.3366	51.9735	51.4735	50.4735	49.4735	48.4735	47.4735	47.1557	46.6557	45.6557	44.6557	43.6557	42.6557	42.381	37.6701	33.0566	28.5687	24.2129	19.905	15.7674	12.044	8.84876	6.26877	4.33195	2.98964
317	Medium variant	Europe	l	908	Region	1840	2080-2085	87.1082	86.1918	84.6918	82.2106	76.7222	77.2222	77.7222	72.2379	67.2735	62.3341	57.4218	56.9218	55.9218	54.9218	53.9218	52.9218	52.5507	52.0507	51.0507	50.0507	49.0507	48.0507	47.7257	47.2257	46.2257	45.2257	44.2257	43.2257	42.9427	38.2172	33.5781	29.052	24.656	20.3289	16.178	12.4295	9.19468	6.56073	4.5606	3.15449
318	Medium variant	Europe	l	908	Region	1840	2085-2090	87.6844	86.7623	85.2623	82.7798	77.2905	77.7905	78.2905	72.8052	67.8383	62.8946	57.9755	57.4755	56.4755	55.4755	54.4755	53.4755	53.0949	52.5949	51.5949	50.5949	49.5949	48.5949	48.26	47.76	46.76	45.76	44.76	43.76	43.4678	38.7307	34.0719	29.5131	25.0704	20.6995	16.5066	12.7063	9.4125	6.71828	4.66359	3.2144
319	Medium variant	Europe	l	908	Region	1840	2090-2095	88.2203	87.2928	85.7928	83.3091	77.8191	78.3191	78.8191	73.3326	68.3635	63.4162	58.4915	57.9915	56.9915	55.9915	54.9915	53.9915	53.6019	53.1019	52.1019	51.1019	50.1019	49.1019	48.7553	48.2553	47.2553	46.2553	45.2553	44.2553	43.9513	39.2021	34.5276	29.9435	25.4614	21.0445	16.8093	12.9571	9.60528	6.85277	4.74673	3.25859
320	Medium variant	Europe	l	908	Region	1840	2095-2100	88.7726	87.8404	86.3404	83.8555	78.3647	78.8647	79.3647	73.8773	68.906	63.9552	59.0258	58.5258	57.5258	56.5258	55.5258	54.5258	54.1287	53.6287	52.6287	51.6287	50.6287	49.6287	49.2706	48.7706	47.7706	46.7706	45.7706	44.7706	44.4527	39.6886	34.9977	30.393	25.8803	21.4195	17.1288	13.2101	9.78592	6.96405	4.80113	3.27463
321	Medium variant	Latin America and the Caribbean	m	904	Region	1840	2020-2025	76.0804	76.134	74.634	72.3803	66.9972	67.4972	67.9972	62.6264	57.8939	53.2869	48.698	48.198	47.198	46.198	45.198	44.198	44.1097	43.6097	42.6097	41.6097	40.6097	39.6097	39.5501	39.0501	38.0501	37.0501	36.0501	35.0501	35.053	30.6693	26.4435	22.4167	18.6495	15.1685	12.0512	9.37434	7.15802	5.39469	4.04863	3.06196
322	Medium variant	Latin America and the Caribbean	m	904	Region	1840	2025-2030	76.9982	76.9234	75.4234	73.1423	67.7477	68.2477	68.7477	63.3648	58.6083	53.9711	49.3559	48.8559	47.8559	46.8559	45.8559	44.8559	44.7441	44.2441	43.2441	42.2441	41.2441	40.2441	40.1591	39.6591	38.6591	37.6591	36.6591	35.6591	35.6347	31.2205	26.9577	22.8849	19.0585	15.5105	12.3228	9.57751	7.29942	5.48468	4.09954	3.08597
323	Medium variant	Latin America and the Caribbean	m	904	Region	1840	2030-2035	77.9738	77.7866	76.2866	73.9809	68.5761	69.0761	69.5761	64.1815	59.4019	54.7329	50.0882	49.5882	48.5882	47.5882	46.5882	45.5882	45.4503	44.9503	43.9503	42.9503	41.9503	40.9503	40.8391	40.3391	39.3391	38.3391	37.3391	36.3391	36.2848	31.8359	27.5323	23.4098	19.5216	15.8988	12.6325	9.81004	7.4617	5.58816	4.15821	3.11383
324	Medium variant	Latin America and the Caribbean	m	904	Region	1840	2035-2040	78.8226	78.5496	77.0496	74.7237	69.3104	69.8104	70.3104	64.9067	60.1068	55.4093	50.7372	50.2372	49.2372	48.2372	47.2372	46.2372	46.0743	45.5743	44.5743	43.5743	42.5743	41.5743	41.4388	40.9388	39.9388	38.9388	37.9388	36.9388	36.8586	32.3779	28.0368	23.8704	19.9291	16.2444	12.9109	10.0217	7.61154	5.68547	4.21483	3.142
325	Medium variant	Latin America and the Caribbean	m	904	Region	1840	2040-2045	79.6651	79.3184	77.8184	75.4746	70.0535	70.5535	71.0535	65.641	60.8232	56.0988	51.3994	50.8994	49.8994	48.8994	47.8994	46.8994	46.7109	46.2109	45.2109	44.2109	43.2109	42.2109	42.0503	41.5503	40.5503	39.5503	38.5503	37.5503	37.4443	32.9334	28.5546	24.3428	20.3474	16.6007	13.1999	10.2428	7.76937	5.78896	4.27594	3.17332
326	Medium variant	Latin America and the Caribbean	m	904	Region	1840	2045-2050	80.4877	80.0775	78.5775	76.2185	70.7905	71.2905	71.7905	66.37	61.5354	56.7868	52.0621	51.5621	50.5621	49.5621	48.5621	47.5621	47.3489	46.8489	45.8489	44.8489	43.8489	42.8489	42.6634	42.1634	41.1634	40.1634	39.1634	38.1634	38.0313	33.491	29.0767	24.8205	20.7706	16.962	13.4951	10.4706	7.93335	5.89759	4.34095	3.20739
327	Medium variant	Latin America and the Caribbean	m	904	Region	1840	2050-2055	81.2597	80.7956	79.2956	76.9245	71.4903	71.9903	72.4903	67.0627	62.2129	57.4425	52.6957	52.1957	51.1957	50.1957	49.1957	48.1957	47.9602	47.4602	46.4602	45.4602	44.4602	43.4602	43.2517	42.7517	41.7517	40.7517	39.7517	38.7517	38.5949	34.0268	29.5793	25.2821	21.1809	17.3131	13.7828	10.693	8.09337	6.00315	4.4034	3.23922
328	Medium variant	Latin America and the Caribbean	m	904	Region	1840	2055-2060	82.0061	81.4962	79.9962	77.6144	72.1745	72.6745	73.1745	67.7404	62.8766	58.0856	53.3179	52.8179	51.8179	50.8179	49.8179	48.8179	48.5622	48.0622	47.0622	46.0622	45.0622	44.0622	43.8321	43.3321	42.3321	41.3321	40.3321	39.3321	39.1516	34.5557	30.0761	25.7395	21.5886	17.6627	14.0686	10.9127	8.25002	6.10472	4.46166	3.26718
329	Medium variant	Latin America and the Caribbean	m	904	Region	1840	2060-2065	82.6913	82.142	80.642	78.2506	72.806	73.306	73.806	68.366	63.4898	58.6804	53.8934	53.3934	52.3934	51.3934	50.3934	49.3934	49.119	48.619	47.619	46.619	45.619	44.619	44.3697	43.8697	42.8697	41.8697	40.8697	39.8697	39.6672	35.0453	30.5343	26.1612	21.965	17.9853	14.3318	11.1141	8.39203	6.19483	4.51113	3.28854
330	Medium variant	Latin America and the Caribbean	m	904	Region	1840	2065-2070	83.3584	82.7747	81.2747	78.8747	73.4253	73.9253	74.4253	68.9803	64.0932	59.2671	54.4623	53.9623	52.9623	51.9623	50.9623	49.9623	49.6702	49.1702	48.1702	47.1702	46.1702	45.1702	44.9027	44.4027	43.4027	42.4027	41.4027	40.4027	40.1804	35.5334	30.992	26.5823	22.3436	18.3136	14.6032	11.3252	8.54426	6.29469	4.56915	3.31697
331	Medium variant	Latin America and the Caribbean	m	904	Region	1840	2070-2075	83.9919	83.3777	81.8777	79.4702	74.017	74.517	75.017	69.5674	64.6704	59.8294	55.0084	54.5084	53.5084	52.5084	51.5084	50.5084	50.2	49.7	48.7	47.7	46.7	45.7	45.4154	44.9154	43.9154	42.9154	41.9154	40.9154	40.6744	36.0055	31.4348	26.9892	22.7081	18.632	14.8699	11.5362	8.69969	6.39973	4.63304	3.35096
332	Medium variant	Latin America and the Caribbean	m	904	Region	1840	2075-2080	84.5961	83.956	82.456	80.0416	74.5848	75.0848	75.5848	70.131	65.2253	60.3708	55.5351	55.0351	54.0351	53.0351	52.0351	51.0351	50.7115	50.2115	49.2115	48.2115	47.2115	46.2115	45.911	45.411	44.411	43.411	42.411	41.411	41.152	36.4618	31.8655	27.3849	23.0611	18.9392	15.1274	11.7399	8.84952	6.5004	4.69352	3.38235
333	Medium variant	Latin America and the Caribbean	m	904	Region	1840	2080-2085	85.1778	84.5146	83.0146	80.5939	75.1339	75.6339	76.1339	70.6763	65.7625	60.8958	56.0467	55.5467	54.5467	53.5467	52.5467	51.5467	51.2094	50.7094	49.7094	48.7094	47.7094	46.7094	46.394	45.894	44.894	43.894	42.894	41.894	41.6181	36.9075	32.2867	27.7763	23.4113	19.2432	15.3818	11.9402	8.99547	6.59684	4.74967	3.4097
334	Medium variant	Latin America and the Caribbean	m	904	Region	1840	2085-2090	85.7282	85.0442	83.5442	81.118	75.6549	76.1549	76.6549	71.1939	66.2729	61.3952	56.5339	56.0339	55.0339	54.0339	53.0339	52.0339	51.684	51.184	50.184	49.184	48.184	47.184	46.8549	46.3549	45.3549	44.3549	43.3549	42.3549	42.0634	37.3338	32.6893	28.1503	23.751	19.539	15.6297	12.1353	9.13714	6.68959	4.80253	3.43411
335	Medium variant	Latin America and the Caribbean	m	904	Region	1840	2090-2095	86.2819	85.5794	84.0794	81.6481	76.1825	76.6825	77.1825	71.7185	66.7908	61.9025	57.0297	56.5297	55.5297	54.5297	53.5297	52.5297	52.1676	51.6676	50.6676	49.6676	48.6676	47.6676	47.3254	46.8254	45.8254	44.8254	43.8254	42.8254	42.5185	37.77	33.102	28.5337	24.0996	19.848	15.8907	12.3429	9.2901	6.79183	4.86291	3.46429
336	Medium variant	Latin America and the Caribbean	m	904	Region	1840	2095-2100	86.8188	86.0992	84.5992	82.1632	76.6951	77.1951	77.6951	72.2281	67.2942	62.3963	57.5127	57.0127	56.0127	55.0127	54.0127	53.0127	52.6393	52.1393	51.1393	50.1393	49.1393	48.1393	47.7847	47.2847	46.2847	45.2847	44.2847	43.2847	42.9637	38.1976	33.5075	28.9116	24.4434	20.1536	16.1519	12.5538	9.44832	6.90024	4.92926	3.49945
337	Medium variant	Northern America	n	905	Region	1840	2020-2025	79.501	78.9281	77.4281	75.043	69.5902	70.0902	70.5902	65.1414	60.264	55.4979	50.8123	50.3123	49.3123	48.3123	47.3123	46.3123	46.1552	45.6552	44.6552	43.6552	42.6552	41.6552	41.5152	41.0152	40.0152	39.0152	38.0152	37.0152	36.9219	32.4343	28.1174	24.0002	20.0775	16.3251	12.8796	9.89493	7.41661	5.45538	3.98153	2.92987
338	Medium variant	Northern America	n	905	Region	1840	2025-2030	80.2264	79.603	78.103	75.7095	70.252	70.752	71.252	65.798	60.9109	56.1375	51.4518	50.9518	49.9518	48.9518	47.9518	46.9518	46.794	46.294	45.294	44.294	43.294	42.294	42.1489	41.6489	40.6489	39.6489	38.6489	37.6489	37.5433	33.0345	28.6874	24.5355	20.5688	16.7559	13.2386	10.1785	7.62687	5.60032	4.07361	2.9833
339	Medium variant	Northern America	n	905	Region	1840	2030-2035	81.3182	80.6313	79.1313	76.7261	71.2623	71.7623	72.2623	66.8016	61.9011	57.1144	52.425	51.925	50.925	49.925	48.925	47.925	47.7649	47.2649	46.2649	45.2649	44.2649	43.2649	43.1077	42.6077	41.6077	40.6077	39.6077	38.6077	38.4811	33.9413	29.552	25.343	21.3066	17.4069	13.7849	10.6132	7.95132	5.8252	4.21696	3.0665
340	Medium variant	Northern America	n	905	Region	1840	2035-2040	82.0352	81.3141	79.8141	77.4017	71.9348	72.4348	72.9348	67.4705	62.5625	57.7666	53.0709	52.5709	51.5709	50.5709	49.5709	48.5709	48.406	47.906	46.906	45.906	44.906	43.906	43.74	43.24	42.24	41.24	40.24	39.24	39.0973	34.5372	30.1212	25.8761	21.791	17.8337	14.1428	10.8971	8.16165	5.96888	4.30617	3.1159
341	Medium variant	Northern America	n	905	Region	1840	2040-2045	82.7492	81.9995	80.4995	78.0808	72.6106	73.1106	73.6106	68.1431	63.2284	58.4235	53.7197	53.2197	52.2197	51.2197	50.2197	49.2197	49.0464	48.5464	47.5464	46.5464	45.5464	44.5464	44.3698	43.8698	42.8698	41.8698	40.8698	39.8698	39.7124	35.1303	30.6878	26.4087	22.2788	18.2639	14.5055	11.1862	8.37696	6.11663	4.39831	3.16723
342	Medium variant	Northern America	n	905	Region	1840	2045-2050	83.4458	82.6718	81.1718	78.7472	73.2746	73.7746	74.2746	68.8041	63.8831	59.0696	54.3572	53.8572	52.8572	51.8572	50.8572	49.8572	49.6741	49.1741	48.1741	47.1741	46.1741	45.1741	44.9848	44.4848	43.4848	42.4848	41.4848	40.4848	40.3119	35.7097	31.2392	26.9268	22.7559	18.6873	14.8627	11.4708	8.58813	6.26032	4.48642	3.21479
343	Medium variant	Northern America	n	905	Region	1840	2050-2055	84.0818	83.2882	81.7882	79.3586	73.8838	74.3838	74.8838	69.411	64.4847	59.663	54.9422	54.4422	53.4422	52.4422	51.4422	50.4422	50.2497	49.7497	48.7497	47.7497	46.7497	45.7497	45.548	45.048	44.048	43.048	42.048	41.048	40.8599	36.2394	31.7451	27.4003	23.1921	19.0771	15.1932	11.7355	8.78523	6.39466	4.56859	3.25862
344	Medium variant	Northern America	n	905	Region	1840	2055-2060	84.6868	83.8767	82.3767	79.9427	74.4666	74.9666	75.4666	69.9921	65.0613	60.2317	55.5016	55.0016	54.0016	53.0016	52.0016	51.0016	50.7997	50.2997	49.2997	48.2997	47.2997	46.2997	46.0867	45.5867	44.5867	43.5867	42.5867	41.5867	41.3843	36.7455	32.2289	27.856	23.6115	19.4539	15.5164	11.9979	8.98419	6.5334	4.65611	3.30758
345	Medium variant	Northern America	n	905	Region	1840	2060-2065	85.2609	84.4369	82.9369	80.4989	75.0208	75.5208	76.0208	70.5445	65.6096	60.7724	56.0327	55.5327	54.5327	53.5327	52.5327	51.5327	51.3209	50.8209	49.8209	48.8209	47.8209	46.8209	46.5976	46.0976	45.0976	44.0976	43.0976	42.0976	41.8824	37.2267	32.6879	28.2883	24.0119	19.8139	15.8268	12.2514	9.1776	6.66908	4.7422	3.356
346	Medium variant	Northern America	n	905	Region	1840	2065-2070	85.8049	84.9684	83.4684	81.0267	75.5469	76.0469	76.5469	71.0691	66.1304	61.2859	56.5365	56.0365	55.0365	54.0365	53.0365	52.0365	51.8141	51.3141	50.3141	49.3141	48.3141	47.3141	47.0802	46.5802	45.5802	44.5802	43.5802	42.5802	42.3535	37.6826	33.1226	28.696	24.3892	20.1541	16.1196	12.4895	9.35779	6.79358	4.819	3.39692
347	Medium variant	Northern America	n	905	Region	1840	2070-2075	86.3391	85.4917	83.9917	81.5467	76.0661	76.5661	77.0661	71.587	66.6451	61.7934	57.0336	56.5336	55.5336	54.5336	53.5336	52.5336	52.3	51.8	50.8	49.8	48.8	47.8	47.555	47.055	46.055	45.055	44.055	43.055	42.8164	38.1315	33.5523	29.0998	24.7618	20.4909	16.4106	12.7275	9.53877	6.91933	4.89709	3.439
348	Medium variant	Northern America	n	905	Region	1840	2075-2080	86.8502	85.9932	84.4932	82.045	76.5627	77.0627	77.5627	72.0826	67.1377	62.2796	57.5099	57.0099	56.0099	55.0099	54.0099	53.0099	52.7653	52.2653	51.2653	50.2653	49.2653	48.2653	48.0096	47.5096	46.5096	45.5096	44.5096	43.5096	43.2597	38.561	33.9643	29.4886	25.1214	20.8155	16.6917	12.9574	9.71347	7.04011	4.97115	3.47771
349	Medium variant	Northern America	n	905	Region	1840	2080-2085	87.3753	86.5093	85.0093	82.5582	77.075	77.575	78.075	72.5938	67.6463	62.7817	58.0017	57.5017	56.5017	55.5017	54.5017	53.5017	53.2456	52.7456	51.7456	50.7456	49.7456	48.7456	48.4784	47.9784	46.9784	45.9784	44.9784	43.9784	43.7168	39.0041	34.3891	29.8907	25.4955	21.1548	16.9871	13.2007	9.89989	7.17031	5.05209	3.52106
350	Medium variant	Northern America	n	905	Region	1840	2085-2090	87.8867	87.0127	85.5127	83.0588	77.5745	78.0745	78.5745	73.0924	68.1424	63.2712	58.4809	57.9809	56.9809	55.9809	54.9809	53.9809	53.7136	53.2136	52.2136	51.2136	50.2136	49.2136	48.9354	48.4354	47.4354	46.4354	45.4354	44.4354	44.162	39.4353	34.8023	30.2814	25.8603	21.4869	17.2757	13.4373	10.0794	7.29346	5.12606	3.55792
351	Medium variant	Northern America	n	905	Region	1840	2090-2095	88.4084	87.5267	86.0267	83.5701	78.0857	78.5857	79.0857	73.6026	68.6496	63.7715	58.9705	58.4705	57.4705	56.4705	55.4705	54.4705	54.1917	53.6917	52.6917	51.6917	50.6917	49.6917	49.4024	48.9024	47.9024	46.9024	45.9024	44.9024	44.6176	39.877	35.2257	30.6819	26.2342	21.8293	17.5758	13.6861	10.2709	7.42733	5.20868	3.60109
352	Medium variant	Northern America	n	905	Region	1840	2095-2100	88.9182	88.0295	86.5295	84.0703	78.5846	79.0846	79.5846	74.1003	69.1448	64.2606	59.4493	58.9493	57.9493	56.9493	55.9493	54.9493	54.6588	54.1588	53.1588	52.1588	51.1588	50.1588	49.8589	49.3589	48.3589	47.3589	46.3589	45.3589	45.0634	40.3097	35.641	31.0749	26.6014	22.1677	17.879	13.9452	10.4788	7.58124	5.31188	3.66255
353	Medium variant	Oceania	o	909	Region	1840	2020-2025	79.2524	79.5441	78.0441	75.8709	70.5134	71.0134	71.5134	66.1418	61.3534	56.6264	51.8909	51.3909	50.3909	49.3909	48.3909	47.3909	47.157	46.657	45.657	44.657	43.657	42.657	42.4616	41.9616	40.9616	39.9616	38.9616	37.9616	37.8408	33.3098	28.8882	24.608	20.5192	16.6265	13.0092	9.86909	7.27026	5.236	3.73787	2.70049
354	Medium variant	Oceania	o	909	Region	1840	2025-2030	79.9048	80.0764	78.5764	76.3734	71.0019	71.5019	72.0019	66.6164	61.8049	57.0545	52.3105	51.8105	50.8105	49.8105	48.8105	47.8105	47.5715	47.0715	46.0715	45.0715	44.0715	43.0715	42.8617	42.3617	41.3617	40.3617	39.3617	38.3617	38.2149	33.6759	29.2508	24.966	20.8738	16.9526	13.2959	10.1101	7.46202	5.37933	3.83804	2.76593
355	Medium variant	Oceania	o	909	Region	1840	2030-2035	80.5013	80.56	79.06	76.8281	71.4471	71.9471	72.4471	67.0512	62.2222	57.4482	52.6853	52.1853	51.1853	50.1853	49.1853	48.1853	47.9404	47.4404	46.4404	45.4404	44.4404	43.4404	43.227	42.727	41.727	40.727	39.727	38.727	38.5661	33.9984	29.5666	25.2801	21.1863	17.2569	13.5717	10.3503	7.66119	5.53524	3.95268	2.84506
356	Medium variant	Oceania	o	909	Region	1840	2035-2040	81.0312	80.9822	79.4822	77.2221	71.8321	72.3321	72.8321	67.4288	62.5865	57.7948	53.0127	52.5127	51.5127	50.5127	49.5127	48.5127	48.2523	47.7523	46.7523	45.7523	44.7523	43.7523	43.5356	43.0356	42.0356	41.0356	40.0356	39.0356	38.8736	34.2922	29.8282	25.5395	21.4506	17.5178	13.8146	10.5684	7.8482	5.68698	4.0685	2.9281
357	Medium variant	Oceania	o	909	Region	1840	2040-2045	81.5194	81.3709	79.8709	77.5842	72.1837	72.6837	73.1837	67.7729	62.9203	58.1141	53.317	52.817	51.817	50.817	49.817	48.817	48.5393	48.0393	47.0393	46.0393	45.0393	44.0393	43.8076	43.3076	42.3076	41.3076	40.3076	39.3076	39.1448	34.5657	30.0884	25.7612	21.6744	17.7476	14.0357	10.7741	8.03115	5.84104	4.19043	3.01856
358	Medium variant	Oceania	o	909	Region	1840	2045-2050	82.0035	81.7701	80.2701	77.9603	72.5493	73.0493	73.5493	68.1309	63.268	58.4504	53.6407	53.1407	52.1407	51.1407	50.1407	49.1407	48.849	48.349	47.349	46.349	45.349	44.349	44.0997	43.5997	42.5997	41.5997	40.5997	39.5997	39.4214	34.8447	30.3748	26.0341	21.8991	17.9705	14.254	10.981	8.21889	6.00249	4.3211	3.11785
359	Medium variant	Oceania	o	909	Region	1840	2050-2055	82.4566	82.155	80.655	78.3261	72.9054	73.4054	73.9054	68.4794	63.6063	58.7776	53.9583	53.4583	52.4583	51.4583	50.4583	49.4583	49.1554	48.6554	47.6554	46.6554	45.6554	44.6554	44.3924	43.8924	42.8924	41.8924	40.8924	39.8924	39.6952	35.1026	30.6411	26.316	22.1683	18.196	14.4576	11.1578	8.3654	6.11736	4.4058	3.1764
360	Medium variant	Oceania	o	909	Region	1840	2055-2060	82.9091	82.5506	81.0506	78.7052	73.2761	73.7761	74.2761	68.8429	63.9589	59.1178	54.2878	53.7878	52.7878	51.7878	50.7878	49.7878	49.4749	48.9749	47.9749	46.9749	45.9749	44.9749	44.6994	44.1994	43.1994	42.1994	41.1994	40.1994	39.9865	35.3708	30.8902	26.5794	22.4546	18.4651	14.693	11.3548	8.5216	6.23377	4.48685	3.22899
361	Medium variant	Oceania	o	909	Region	1840	2060-2065	83.3461	82.9418	81.4418	79.083	73.6474	74.1474	74.6474	69.2086	64.3153	59.4624	54.6219	54.1219	53.1219	52.1219	51.1219	50.1219	49.7996	49.2996	48.2996	47.2996	46.2996	45.2996	45.0152	44.5152	43.5152	42.5152	41.5152	40.5152	40.29	35.6577	31.151	26.8204	22.722	18.7502	14.9535	11.5847	8.71567	6.38926	4.60438	3.31261
362	Medium variant	Oceania	o	909	Region	1840	2065-2070	83.769	83.3221	81.8221	79.4507	74.0098	74.5098	75.0098	69.5663	64.6649	59.8015	54.9507	54.4507	53.4507	52.4507	51.4507	50.4507	50.1189	49.6189	48.6189	47.6189	46.6189	45.6189	45.3255	44.8255	43.8255	42.8255	41.8255	40.8255	40.5923	35.948	31.4244	27.064	22.9451	18.9983	15.2065	11.8345	8.95207	6.60117	4.7829	3.45332
363	Medium variant	Oceania	o	909	Region	1840	2070-2075	84.1983	83.71	82.21	79.8264	74.3806	74.8806	75.3806	69.9327	65.0242	60.1511	55.2903	54.7903	53.7903	52.7903	51.7903	50.7903	50.4481	49.9481	48.9481	47.9481	46.9481	45.9481	45.6445	45.1445	44.1445	43.1445	42.1445	41.1445	40.9017	36.2491	31.7125	27.332	23.1742	19.2137	15.438	12.0745	9.18912	6.8223	4.97627	3.61133
364	Medium variant	Oceania	o	909	Region	1840	2075-2080	84.6435	84.119	82.619	80.2248	74.7738	75.2738	75.7738	70.3218	65.4065	60.5244	55.654	55.154	54.154	53.154	52.154	51.154	50.8012	50.3012	49.3012	48.3012	47.3012	46.3012	45.9856	45.4856	44.4856	43.4856	42.4856	41.4856	41.2305	36.5662	32.0198	27.6223	23.4353	19.4374	15.6494	12.2686	9.36094	6.96765	5.09309	3.70024
365	Medium variant	Oceania	o	909	Region	1840	2080-2085	85.1043	84.5472	83.0472	80.6435	75.1881	75.6881	76.1881	70.7322	65.8104	60.92	56.041	55.541	54.541	53.541	52.541	51.541	51.1783	50.6783	49.6783	48.6783	47.6783	46.6783	46.3506	45.8506	44.8506	43.8506	42.8506	41.8506	41.5813	36.9024	32.3428	27.9352	23.7272	19.6939	15.8655	12.4409	9.48902	7.05499	5.14642	3.72824
366	Medium variant	Oceania	o	909	Region	1840	2085-2090	85.6101	85.0244	83.5244	81.1123	75.6523	76.1523	76.6523	71.1923	66.2642	61.3659	56.4787	55.9787	54.9787	53.9787	52.9787	51.9787	51.6071	51.1071	50.1071	49.1071	48.1071	47.1071	46.7687	46.2687	45.2687	44.2687	43.2687	42.2687	41.9857	37.2901	32.7142	28.2934	24.0767	20.0153	16.1401	12.6638	9.65888	7.17464	5.22299	3.77159
367	Medium variant	Oceania	o	909	Region	1840	2090-2095	86.1267	85.5152	84.0152	81.5958	76.132	76.632	77.132	71.6684	66.7344	61.8285	56.9339	56.4339	55.4339	54.4339	53.4339	52.4339	52.0544	51.5544	50.5544	49.5544	48.5544	47.5544	47.2064	46.7064	45.7064	44.7064	43.7064	42.7064	42.4111	37.6993	33.1043	28.6659	24.4366	20.3625	16.4563	12.9421	9.89366	7.36302	5.36573	3.87324
368	Medium variant	Oceania	o	909	Region	1840	2095-2100	86.6454	86.0098	84.5098	82.0834	76.6164	77.1164	77.6164	72.1496	67.21	62.2967	57.3946	56.8946	55.8946	54.8946	53.8946	52.8946	52.5072	52.0072	51.0072	50.0072	49.0072	48.0072	47.6503	47.1503	46.1503	45.1503	44.1503	43.1503	42.8437	38.1169	33.5024	29.0412	24.7916	20.7042	16.7807	13.2417	10.1606	7.59041	5.54946	4.0133
369	Medium variant	Sustainable Development Goal (SDG) regions	p	1828	Label/Separator	900	2020-2025	...	...	#VALUE!	...	#VALUE!	...	#VALUE!	...	...	...	...	#VALUE!	#VALUE!	#VALUE!	#VALUE!	#VALUE!	...	#VALUE!	#VALUE!	#VALUE!	#VALUE!	#VALUE!	...	#VALUE!	#VALUE!	#VALUE!	#VALUE!	#VALUE!	...	...	...	...	...	...	...	...	...	...	...	...
370	Medium variant	Sustainable Development Goal (SDG) regions	p	1828	Label/Separator	900	2025-2030	...	...	#VALUE!	...	#VALUE!	...	#VALUE!	...	...	...	...	#VALUE!	#VALUE!	#VALUE!	#VALUE!	#VALUE!	...	#VALUE!	#VALUE!	#VALUE!	#VALUE!	#VALUE!	...	#VALUE!	#VALUE!	#VALUE!	#VALUE!	#VALUE!	...	...	...	...	...	...	...	...	...	...	...	...
371	Medium variant	Sustainable Development Goal (SDG) regions	p	1828	Label/Separator	900	2030-2035	...	...	#VALUE!	...	#VALUE!	...	#VALUE!	...	...	...	...	#VALUE!	#VALUE!	#VALUE!	#VALUE!	#VALUE!	...	#VALUE!	#VALUE!	#VALUE!	#VALUE!	#VALUE!	...	#VALUE!	#VALUE!	#VALUE!	#VALUE!	#VALUE!	...	...	...	...	...	...	...	...	...	...	...	...
372	Medium variant	Sustainable Development Goal (SDG) regions	p	1828	Label/Separator	900	2035-2040	...	...	#VALUE!	...	#VALUE!	...	#VALUE!	...	...	...	...	#VALUE!	#VALUE!	#VALUE!	#VALUE!	#VALUE!	...	#VALUE!	#VALUE!	#VALUE!	#VALUE!	#VALUE!	...	#VALUE!	#VALUE!	#VALUE!	#VALUE!	#VALUE!	...	...	...	...	...	...	...	...	...	...	...	...
373	Medium variant	Sustainable Development Goal (SDG) regions	p	1828	Label/Separator	900	2040-2045	...	...	#VALUE!	...	#VALUE!	...	#VALUE!	...	...	...	...	#VALUE!	#VALUE!	#VALUE!	#VALUE!	#VALUE!	...	#VALUE!	#VALUE!	#VALUE!	#VALUE!	#VALUE!	...	#VALUE!	#VALUE!	#VALUE!	#VALUE!	#VALUE!	...	...	...	...	...	...	...	...	...	...	...	...
374	Medium variant	Sustainable Development Goal (SDG) regions	p	1828	Label/Separator	900	2045-2050	...	...	#VALUE!	...	#VALUE!	...	#VALUE!	...	...	...	...	#VALUE!	#VALUE!	#VALUE!	#VALUE!	#VALUE!	...	#VALUE!	#VALUE!	#VALUE!	#VALUE!	#VALUE!	...	#VALUE!	#VALUE!	#VALUE!	#VALUE!	#VALUE!	...	...	...	...	...	...	...	...	...	...	...	...
375	Medium variant	Sustainable Development Goal (SDG) regions	p	1828	Label/Separator	900	2050-2055	...	...	#VALUE!	...	#VALUE!	...	#VALUE!	...	...	...	...	#VALUE!	#VALUE!	#VALUE!	#VALUE!	#VALUE!	...	#VALUE!	#VALUE!	#VALUE!	#VALUE!	#VALUE!	...	#VALUE!	#VALUE!	#VALUE!	#VALUE!	#VALUE!	...	...	...	...	...	...	...	...	...	...	...	...
376	Medium variant	Sustainable Development Goal (SDG) regions	p	1828	Label/Separator	900	2055-2060	...	...	#VALUE!	...	#VALUE!	...	#VALUE!	...	...	...	...	#VALUE!	#VALUE!	#VALUE!	#VALUE!	#VALUE!	...	#VALUE!	#VALUE!	#VALUE!	#VALUE!	#VALUE!	...	#VALUE!	#VALUE!	#VALUE!	#VALUE!	#VALUE!	...	...	...	...	...	...	...	...	...	...	...	...
377	Medium variant	Sustainable Development Goal (SDG) regions	p	1828	Label/Separator	900	2060-2065	...	...	#VALUE!	...	#VALUE!	...	#VALUE!	...	...	...	...	#VALUE!	#VALUE!	#VALUE!	#VALUE!	#VALUE!	...	#VALUE!	#VALUE!	#VALUE!	#VALUE!	#VALUE!	...	#VALUE!	#VALUE!	#VALUE!	#VALUE!	#VALUE!	...	...	...	...	...	...	...	...	...	...	...	...
378	Medium variant	Sustainable Development Goal (SDG) regions	p	1828	Label/Separator	900	2065-2070	...	...	#VALUE!	...	#VALUE!	...	#VALUE!	...	...	...	...	#VALUE!	#VALUE!	#VALUE!	#VALUE!	#VALUE!	...	#VALUE!	#VALUE!	#VALUE!	#VALUE!	#VALUE!	...	#VALUE!	#VALUE!	#VALUE!	#VALUE!	#VALUE!	...	...	...	...	...	...	...	...	...	...	...	...
379	Medium variant	Sustainable Development Goal (SDG) regions	p	1828	Label/Separator	900	2070-2075	...	...	#VALUE!	...	#VALUE!	...	#VALUE!	...	...	...	...	#VALUE!	#VALUE!	#VALUE!	#VALUE!	#VALUE!	...	#VALUE!	#VALUE!	#VALUE!	#VALUE!	#VALUE!	...	#VALUE!	#VALUE!	#VALUE!	#VALUE!	#VALUE!	...	...	...	...	...	...	...	...	...	...	...	...
380	Medium variant	Sustainable Development Goal (SDG) regions	p	1828	Label/Separator	900	2075-2080	...	...	#VALUE!	...	#VALUE!	...	#VALUE!	...	...	...	...	#VALUE!	#VALUE!	#VALUE!	#VALUE!	#VALUE!	...	#VALUE!	#VALUE!	#VALUE!	#VALUE!	#VALUE!	...	#VALUE!	#VALUE!	#VALUE!	#VALUE!	#VALUE!	...	...	...	...	...	...	...	...	...	...	...	...
381	Medium variant	Sustainable Development Goal (SDG) regions	p	1828	Label/Separator	900	2080-2085	...	...	#VALUE!	...	#VALUE!	...	#VALUE!	...	...	...	...	#VALUE!	#VALUE!	#VALUE!	#VALUE!	#VALUE!	...	#VALUE!	#VALUE!	#VALUE!	#VALUE!	#VALUE!	...	#VALUE!	#VALUE!	#VALUE!	#VALUE!	#VALUE!	...	...	...	...	...	...	...	...	...	...	...	...
382	Medium variant	Sustainable Development Goal (SDG) regions	p	1828	Label/Separator	900	2085-2090	...	...	#VALUE!	...	#VALUE!	...	#VALUE!	...	...	...	...	#VALUE!	#VALUE!	#VALUE!	#VALUE!	#VALUE!	...	#VALUE!	#VALUE!	#VALUE!	#VALUE!	#VALUE!	...	#VALUE!	#VALUE!	#VALUE!	#VALUE!	#VALUE!	...	...	...	...	...	...	...	...	...	...	...	...
383	Medium variant	Sustainable Development Goal (SDG) regions	p	1828	Label/Separator	900	2090-2095	...	...	#VALUE!	...	#VALUE!	...	#VALUE!	...	...	...	...	#VALUE!	#VALUE!	#VALUE!	#VALUE!	#VALUE!	...	#VALUE!	#VALUE!	#VALUE!	#VALUE!	#VALUE!	...	#VALUE!	#VALUE!	#VALUE!	#VALUE!	#VALUE!	...	...	...	...	...	...	...	...	...	...	...	...
384	Medium variant	Sustainable Development Goal (SDG) regions	p	1828	Label/Separator	900	2095-2100	...	...	#VALUE!	...	#VALUE!	...	#VALUE!	...	...	...	...	#VALUE!	#VALUE!	#VALUE!	#VALUE!	#VALUE!	...	#VALUE!	#VALUE!	#VALUE!	#VALUE!	#VALUE!	...	#VALUE!	#VALUE!	#VALUE!	#VALUE!	#VALUE!	...	...	...	...	...	...	...	...	...	...	...	...
385	Medium variant	SUB-SAHARAN AFRICA		947	SDG region	1828	2020-2025	62.1138	64.0174	62.5174	61.5616	56.8058	57.3058	57.8058	52.7874	48.3644	44.0943	39.8875	39.3875	38.3875	37.3875	36.3875	35.3875	35.7424	35.2424	34.2424	33.2424	32.2424	31.2424	31.6838	31.1838	30.1838	29.1838	28.1838	27.1838	27.6919	23.7746	19.977	16.3556	13.009	10.0266	7.51225	5.51989	4.02176	2.95318	2.22753	1.755
386	Medium variant	SUB-SAHARAN AFRICA		947	SDG region	1828	2025-2030	63.56	65.1707	63.6707	62.5556	57.7231	58.2231	58.7231	53.6585	49.1826	44.8487	40.572	40.072	39.072	38.072	37.072	36.072	36.3473	35.8473	34.8473	33.8473	32.8473	31.8473	32.2059	31.7059	30.7059	29.7059	28.7059	27.7059	28.1381	24.1559	20.3027	16.6292	13.2358	10.2127	7.65745	5.6268	4.09582	3.00151	2.25739	1.77261
387	Medium variant	SUB-SAHARAN AFRICA		947	SDG region	1828	2030-2035	64.8626	66.2282	64.7282	63.4726	58.572	59.072	59.572	54.4653	49.9435	45.553	41.2156	40.7156	39.7156	38.7156	37.7156	36.7156	36.9251	36.4251	35.4251	34.4251	33.4251	32.4251	32.7106	32.2106	31.2106	30.2106	29.2106	28.2106	28.573	24.5299	20.624	16.9049	13.4668	10.4035	7.81036	5.74288	4.1791	3.05806	2.29395	1.7953
388	Medium variant	SUB-SAHARAN AFRICA		947	SDG region	1828	2035-2040	66.0347	67.1907	65.6907	64.3099	59.3504	59.8504	60.3504	55.2068	50.6446	46.2063	41.8172	41.3172	40.3172	39.3172	38.3172	37.3172	37.4715	36.9715	35.9715	34.9715	33.9715	32.9715	33.1979	32.6979	31.6979	30.6979	29.6979	28.6979	28.9993	24.9004	20.9447	17.1804	13.7017	10.5981	7.96619	5.8611	4.26381	3.11544	2.3309	1.81812
389	Medium variant	SUB-SAHARAN AFRICA		947	SDG region	1828	2040-2045	67.0969	68.0744	66.5744	65.0825	60.0718	60.5718	61.0718	55.8965	51.2995	46.8191	42.3858	41.8858	40.8858	39.8858	38.8858	37.8858	37.9931	37.4931	36.4931	35.4931	34.4931	33.4931	33.6697	33.1697	32.1697	31.1697	30.1697	29.1697	29.421	25.2717	21.2695	17.4607	13.9393	10.7966	8.1255	5.98216	4.35064	3.17429	2.36876	1.84146
390	Medium variant	SUB-SAHARAN AFRICA		947	SDG region	1828	2045-2050	68.0762	68.901	67.401	65.8105	60.7539	61.2539	61.7539	56.551	51.9241	47.4074	42.9345	42.4345	41.4345	40.4345	39.4345	38.4345	38.5004	38.0004	37.0004	36.0004	35.0004	34.0004	34.1339	33.6339	32.6339	31.6339	30.6339	29.6339	29.8426	25.6519	21.6064	17.7556	14.1911	11.0068	8.29512	6.11183	4.44424	3.2381	2.41007	1.86706
391	Medium variant	SUB-SAHARAN AFRICA		947	SDG region	1828	2050-2055	68.9752	69.6714	68.1714	66.4947	61.397	61.897	62.397	57.1698	52.5173	47.9697	43.4629	42.9629	41.9629	40.9629	39.9629	38.9629	38.9921	38.4921	37.4921	36.4921	35.4921	34.4921	34.5874	34.0874	33.0874	32.0874	31.0874	30.0874	30.2589	26.0332	21.9522	18.0614	14.4562	11.2283	8.47301	6.247	4.54103	3.30343	2.45182	1.89252
392	Medium variant	SUB-SAHARAN AFRICA		947	SDG region	1828	2055-2060	69.8136	70.3998	68.8998	67.1466	62.0136	62.5136	63.0136	57.7649	53.0899	48.5155	43.9796	43.4796	42.4796	41.4796	40.4796	39.4796	39.4771	38.9771	37.9771	36.9771	35.9771	34.9771	35.0376	34.5376	33.5376	32.5376	31.5376	30.5376	30.6748	26.4171	22.3057	18.3817	14.7365	11.4664	8.66632	6.39574	4.64904	3.37743	2.49986	1.92233
393	Medium variant	SUB-SAHARAN AFRICA		947	SDG region	1828	2060-2065	70.5996	71.0908	69.5908	67.7703	62.6057	63.1057	63.6057	58.3382	53.6433	49.0455	44.4842	43.9842	42.9842	41.9842	40.9842	39.9842	39.954	39.454	38.454	37.454	36.454	35.454	35.4839	34.9839	33.9839	32.9839	31.9839	30.9839	31.0892	26.8009	22.6609	18.7085	15.0304	11.7186	8.87341	6.55704	4.76773	3.4599	2.5542	1.95655
394	Medium variant	SUB-SAHARAN AFRICA		947	SDG region	1828	2065-2070	71.3449	71.7532	70.2532	68.3725	63.1798	63.6798	64.1798	58.8956	54.183	49.5639	44.9798	44.4798	43.4798	42.4798	41.4798	40.4798	40.4246	39.9246	38.9246	37.9246	36.9246	35.9246	35.9271	35.4271	34.4271	33.4271	32.4271	31.4271	31.5035	27.1855	23.0165	19.0355	15.3286	11.9817	9.09486	6.73451	4.9025	3.55679	2.62036	1.99978
395	Medium variant	SUB-SAHARAN AFRICA		947	SDG region	1828	2070-2075	72.0537	72.3907	70.8907	68.9578	63.7409	64.2409	64.7409	59.4421	54.7142	50.0762	45.4714	44.9714	43.9714	42.9714	41.9714	40.9714	40.8939	40.3939	39.3939	38.3939	37.3939	36.3939	36.3716	35.8716	34.8716	33.8716	32.8716	31.8716	31.9217	27.5765	23.3784	19.3674	15.6301	12.252	9.32778	6.92607	5.05209	3.6675	2.69822	2.05215
396	Medium variant	SUB-SAHARAN AFRICA		947	SDG region	1828	2075-2080	72.7343	73.0082	71.5082	69.5284	64.2897	64.7897	65.2897	59.978	55.2363	50.5815	45.958	45.458	44.458	43.458	42.458	41.458	41.3595	40.8595	39.8595	38.8595	37.8595	36.8595	36.8141	36.3141	35.3141	34.3141	33.3141	32.3141	32.3396	27.9691	23.7438	19.7017	15.932	12.5222	9.56341	7.12252	5.20777	3.78449	2.78175	2.10917
397	Medium variant	SUB-SAHARAN AFRICA		947	SDG region	1828	2080-2085	73.3728	73.5901	72.0901	70.068	64.8102	65.3102	65.8102	60.4871	55.7333	51.0636	46.4234	45.9234	44.9234	43.9234	42.9234	41.9234	41.8062	41.3062	40.3062	39.3062	38.3062	37.3062	37.2394	36.7394	35.7394	34.7394	33.7394	32.7394	32.7421	28.3483	24.0982	20.0275	16.2243	12.7824	9.79098	7.3129	5.35918	3.89863	2.86339	2.16483
398	Medium variant	SUB-SAHARAN AFRICA		947	SDG region	1828	2085-2090	74.009	74.1758	72.6758	70.6156	65.3403	65.8403	66.3403	61.0067	56.2416	51.5577	46.9014	46.4014	45.4014	44.4014	43.4014	42.4014	42.2662	41.7662	40.7662	39.7662	38.7662	37.7662	37.6789	37.1789	36.1789	35.1789	34.1789	33.1789	33.1592	28.742	24.467	20.3679	16.5311	13.052	10.0228	7.50343	5.50808	4.00901	2.94113	2.21715
399	Medium variant	SUB-SAHARAN AFRICA		947	SDG region	1828	2090-2095	74.6263	74.7483	73.2483	71.1548	65.8637	66.3637	66.8637	61.5206	56.7451	52.0482	47.3771	46.8771	45.8771	44.8771	43.8771	42.8771	42.7251	42.2251	41.2251	40.2251	39.2251	38.2251	38.1184	37.6184	36.6184	35.6184	34.6184	33.6184	33.5773	29.137	24.8372	20.7099	16.8405	13.3226	10.2506	7.68624	5.64714	4.10907	3.00934	2.26147
400	Medium variant	SUB-SAHARAN AFRICA		947	SDG region	1828	2095-2100	75.2424	75.3227	73.8227	71.6988	66.3931	66.8931	67.3931	62.0411	57.2556	52.5464	47.8611	47.3611	46.3611	45.3611	44.3611	43.3611	43.1931	42.6931	41.6931	40.6931	39.6931	38.6931	38.5679	38.0679	37.0679	36.0679	35.0679	34.0679	34.0062	29.5435	25.2188	21.0632	17.1612	13.6057	10.4906	7.88039	5.79616	4.2173	3.08383	2.31032
401	Medium variant	Eastern Africa		910	Subregion	947	2020-2025	65.8212	67.2171	65.7171	64.2395	59.1935	59.6935	60.1935	55.0138	50.4111	45.9333	41.5476	41.0476	40.0476	39.0476	38.0476	37.0476	37.269	36.769	35.769	34.769	33.769	32.769	33.117	32.617	31.617	30.617	29.617	28.617	29.0549	25.077	21.2111	17.4942	14.0264	10.9009	8.22177	6.06668	4.42089	3.22953	2.41007	1.87109
402	Medium variant	Eastern Africa		910	Subregion	947	2025-2030	67.2747	68.3376	66.8376	65.2193	60.1133	60.6133	61.1133	55.8937	51.2433	46.7056	42.2504	41.7504	40.7504	39.7504	38.7504	37.7504	37.8917	37.3917	36.3917	35.3917	34.3917	33.3917	33.6553	33.1553	32.1553	31.1553	30.1553	29.1553	29.5116	25.4637	21.5412	17.7744	14.2638	11.0977	8.37874	6.18509	4.50506	3.28591	2.44582	1.8927
403	Medium variant	Eastern Africa		910	Subregion	947	2030-2035	68.5514	69.3412	67.8412	66.1038	60.9472	61.4472	61.9472	56.6945	52.0066	47.4219	42.912	42.412	41.412	40.412	39.412	38.412	38.4907	37.9907	36.9907	35.9907	34.9907	33.9907	34.1837	33.6837	32.6837	31.6837	30.6837	29.6837	29.9721	25.8613	21.8841	18.0725	14.5193	11.3133	8.55423	6.32061	4.60399	3.35418	2.49056	1.92077
404	Medium variant	Eastern Africa		910	Subregion	947	2035-2040	69.6797	70.2479	68.7479	66.9113	61.7133	62.2133	62.7133	57.4335	52.7155	48.0936	43.5408	43.0408	42.0408	41.0408	40.0408	39.0408	39.07	38.57	37.57	36.57	35.57	34.57	34.708	34.208	33.208	32.208	31.208	30.208	30.4396	26.276	22.2485	18.3905	14.7956	11.5478	8.74605	6.46958	4.71337	3.4301	2.54057	1.9523
405	Medium variant	Eastern Africa		910	Subregion	947	2040-2045	70.6931	71.0832	69.5832	67.6647	62.4327	62.9327	63.4327	58.1308	53.3888	48.7364	44.1482	43.6482	42.6482	41.6482	40.6482	39.6482	39.6373	39.1373	38.1373	37.1373	36.1373	35.1373	35.2301	34.7301	33.7301	32.7301	31.7301	30.7301	30.916	26.7057	22.6337	18.7306	15.0896	11.797	8.94958	6.62725	4.82872	3.50976	2.5927	1.98488
406	Medium variant	Eastern Africa		910	Subregion	947	2045-2050	71.6237	71.8701	70.3701	68.3838	63.1235	63.6235	64.1235	58.8035	54.0419	49.3653	44.7468	44.2468	43.2468	42.2468	41.2468	40.2468	40.2012	39.7012	38.7012	37.7012	36.7012	35.7012	35.7557	35.2557	34.2557	33.2557	32.2557	31.2557	31.4024	27.1538	23.0395	19.0945	15.407	12.0641	9.16556	6.79251	4.94776	3.59038	2.64419	2.01612
407	Medium variant	Eastern Africa		910	Subregion	947	2050-2055	72.4829	72.6135	71.1135	69.0703	63.7867	64.2867	64.7867	59.4518	54.6741	49.9777	45.3354	44.8354	43.8354	42.8354	41.8354	40.8354	40.7596	40.2596	39.2596	38.2596	37.2596	36.2596	36.28	35.78	34.78	33.78	32.78	31.78	31.8924	27.6102	23.4611	19.4742	15.7427	12.3477	9.39349	6.96536	5.07075	3.67229	2.69536	2.04628
408	Medium variant	Eastern Africa		910	Subregion	947	2055-2060	73.2975	73.3343	71.8343	69.7431	64.4401	64.9401	65.4401	60.0924	55.301	50.5877	45.9251	45.4251	44.4251	43.4251	42.4251	41.4251	41.3244	40.8244	39.8244	38.8244	37.8244	36.8244	36.8132	36.3132	35.3132	34.3132	33.3132	32.3132	32.3919	28.0776	23.8967	19.8742	16.0963	12.65	9.63867	7.15325	5.20598	3.76348	2.75309	2.08081
409	Medium variant	Eastern Africa		910	Subregion	947	2060-2065	74.0776	74.0367	72.5367	70.4042	65.0842	65.5842	66.0842	60.7257	55.9223	51.1939	46.5133	46.0133	45.0133	44.0133	43.0133	42.0133	41.8904	41.3904	40.3904	39.3904	38.3904	37.3904	37.3518	36.8518	35.8518	34.8518	33.8518	32.8518	32.8983	28.5504	24.3374	20.2821	16.4643	12.9645	9.89465	7.35005	5.34799	3.85938	2.81378	2.11702
410	Medium variant	Eastern Africa		910	Subregion	947	2065-2070	74.8331	74.7272	73.2272	71.0593	65.7246	66.2246	66.7246	61.3562	56.542	51.7999	47.1026	46.6026	45.6026	44.6026	43.6026	42.6026	42.4593	41.9593	40.9593	39.9593	38.9593	37.9593	37.8954	37.3954	36.3954	35.3954	34.3954	33.3954	33.4131	29.0319	24.7834	20.6933	16.8383	13.2908	10.1648	7.56208	5.50466	3.96805	2.88469	2.16083
411	Medium variant	Eastern Africa		910	Subregion	947	2070-2075	75.5775	75.4167	73.9167	71.7192	66.3712	66.8712	67.3712	61.994	57.1697	52.4148	47.7018	47.2018	46.2018	45.2018	44.2018	43.2018	43.039	42.539	41.539	40.539	39.539	38.539	38.4511	37.9511	36.9511	35.9511	34.9511	33.9511	33.9414	29.5298	25.2455	21.1161	17.2211	13.6285	10.4488	7.78891	5.67568	4.08938	2.96579	2.21224
412	Medium variant	Eastern Africa		910	Subregion	947	2075-2080	76.2926	76.085	74.585	72.3617	67.0021	67.5021	68.0021	62.6169	57.7835	53.0165	48.2887	47.7887	46.7887	45.7887	44.7887	43.7887	43.6074	43.1074	42.1074	41.1074	40.1074	39.1074	38.9966	38.4966	37.4966	36.4966	35.4966	34.4966	34.4607	30.0205	25.7039	21.5356	17.5966	13.9589	10.729	8.01491	5.84784	4.21272	3.04891	2.26517
413	Medium variant	Eastern Africa		910	Subregion	947	2080-2085	77.0021	76.7528	75.2528	73.0067	67.6369	68.1369	68.6369	63.2443	58.402	53.6232	48.881	48.381	47.381	46.381	45.381	44.381	44.1818	43.6818	42.6818	41.6818	40.6818	39.6818	39.5484	39.0484	38.0484	37.0484	36.0484	35.0484	34.9867	30.5183	26.1705	21.9661	17.9822	14.2959	11.0157	8.2469	6.02514	4.34012	3.13496	2.32002
414	Medium variant	Eastern Africa		910	Subregion	947	2085-2090	77.7155	77.4307	75.9307	73.6654	68.2869	68.7869	69.2869	63.8877	59.0369	54.2466	49.4901	48.9901	47.9901	46.9901	45.9901	44.9901	44.7731	44.2731	43.2731	42.2731	41.2731	40.2731	40.1177	39.6177	38.6177	37.6177	36.6177	35.6177	35.5305	31.0335	26.6541	22.4139	18.3867	14.648	11.3112	8.4822	6.20148	4.4639	3.21631	2.37031
415	Medium variant	Eastern Africa		910	Subregion	947	2090-2095	78.4153	78.099	76.599	74.3167	68.93	69.43	69.93	64.5248	59.6661	54.8649	50.0949	49.5949	48.5949	47.5949	46.5949	45.5949	45.361	44.861	43.861	42.861	41.861	40.861	40.6843	40.1843	39.1843	38.1843	37.1843	36.1843	36.0725	31.5476	27.1368	22.8612	18.7927	15.0033	11.6077	8.71626	6.37481	4.58356	3.29318	2.41642
416	Medium variant	Eastern Africa		910	Subregion	947	2095-2100	79.1226	78.7764	77.2764	74.9787	69.5847	70.0847	70.5847	65.1735	60.3071	55.4952	50.7118	50.2118	49.2118	48.2118	47.2118	46.2118	45.9612	45.4612	44.4612	43.4612	42.4612	41.4612	41.2638	40.7638	39.7638	38.7638	37.7638	36.7638	36.6279	32.0757	27.6335	23.3221	19.2118	15.3731	11.9193	8.96529	6.56176	4.71461	3.37881	2.46875
417	Medium variant	Burundi		108	Country/Area	910	2020-2025	62.7133	64.1	62.6	61.2517	56.7844	57.2844	57.7844	52.883	48.5341	44.3195	40.1818	39.6818	38.6818	37.6818	36.6818	35.6818	36.1513	35.6513	34.6513	33.6513	32.6513	31.6513	32.2581	31.7581	30.7581	29.7581	28.7581	27.7581	28.3684	24.4409	20.6109	16.9086	13.5068	10.4846	7.92362	5.83099	4.24712	3.12696	2.37226	1.83276
418	Medium variant	Burundi		108	Country/Area	910	2025-2030	64.2859	65.4263	63.9263	62.4541	57.8492	58.3492	58.8492	53.8682	49.4387	45.1318	40.8949	40.3949	39.3949	38.3949	37.3949	36.3949	36.7576	36.2576	35.2576	34.2576	33.2576	32.2576	32.752	32.252	31.252	30.252	29.252	28.252	28.7679	24.77	20.8852	17.1327	13.6814	10.6152	8.01773	5.90017	4.29576	3.158	2.38774	1.84116
419	Medium variant	Burundi		108	Country/Area	910	2030-2035	65.7098	66.6218	65.1218	63.5308	58.8025	59.3025	59.8025	54.7514	50.2524	45.8666	41.5443	41.0443	40.0443	39.0443	38.0443	37.0443	37.3147	36.8147	35.8147	34.8147	33.8147	32.8147	33.2113	32.7113	31.7113	30.7113	29.7113	28.7113	29.1442	25.0819	21.1469	17.3543	13.8624	10.7547	8.11909	5.97143	4.34727	3.19484	2.41092	1.85366
420	Medium variant	Burundi		108	Country/Area	910	2035-2040	66.9861	67.6918	66.1918	64.4908	59.6565	60.1565	60.6565	55.5467	50.9908	46.541	42.1492	41.6492	40.6492	39.6492	38.6492	37.6492	37.8432	37.3432	36.3432	35.3432	34.3432	33.3432	33.6575	33.1575	32.1575	31.1575	30.1575	29.1575	29.5194	25.4004	21.4181	17.5862	14.0606	10.9164	8.24085	6.05717	4.40409	3.2347	2.43764	1.86883
421	Medium variant	Burundi		108	Country/Area	910	2040-2045	68.154	68.6751	67.1751	65.3719	60.445	60.945	61.445	56.2851	51.6815	47.1782	42.7279	42.2279	41.2279	40.2279	39.2279	38.2279	38.3568	37.8568	36.8568	35.8568	34.8568	33.8568	34.0998	33.5998	32.5998	31.5998	30.5998	29.5998	29.8992	25.7294	21.7033	17.8317	14.2705	11.0945	8.38263	6.16073	4.4735	3.27805	2.46628	1.8868
422	Medium variant	Burundi		108	Country/Area	910	2045-2050	69.2013	69.5669	68.0669	66.1742	61.1689	61.6689	62.1689	56.9668	52.3241	47.7768	43.2779	42.7779	41.7779	40.7779	39.7779	38.7779	38.852	38.352	37.352	36.352	35.352	34.352	34.5336	34.0336	33.0336	32.0336	31.0336	30.0336	30.2785	26.0636	21.9982	18.0889	14.4903	11.2798	8.53566	6.27934	4.55677	3.33132	2.49716	1.90655
423	Medium variant	Burundi		108	Country/Area	910	2050-2055	70.148	70.385	68.885	66.9151	61.8442	62.3442	62.8442	57.6071	52.9318	48.348	43.8083	43.3083	42.3083	41.3083	40.3083	39.3083	39.3358	38.8358	37.8358	36.8358	35.8358	34.8358	34.9647	34.4647	33.4647	32.4647	31.4647	30.4647	30.6615	26.4061	22.3048	18.3597	14.7236	11.4744	8.69246	6.40436	4.64947	3.39298	2.5332	1.92578
424	Medium variant	Burundi		108	Country/Area	910	2055-2060	71.0141	71.152	69.652	67.6218	62.499	62.999	63.499	58.2344	53.5335	48.9209	44.3487	43.8487	42.8487	41.8487	40.8487	39.8487	39.8387	39.3387	38.3387	37.3387	36.3387	35.3387	35.4241	34.9241	33.9241	32.9241	31.9241	30.9241	31.0798	26.7885	22.6533	18.6729	14.9979	11.7057	8.87722	6.54695	4.75775	3.47028	2.58124	1.94979
425	Medium variant	Burundi		108	Country/Area	910	2060-2065	71.8364	71.8939	70.3939	68.312	63.1455	63.6455	64.1455	58.8578	54.1357	49.4992	44.9	44.4	43.4	42.4	41.4	40.4	40.3584	39.8584	38.8584	37.8584	36.8584	35.8584	35.9061	35.4061	34.4061	33.4061	32.4061	31.4061	31.5249	27.2002	23.0327	19.0168	15.3016	11.964	9.08434	6.70328	4.86996	3.55144	2.63507	1.97618
426	Medium variant	Burundi		108	Country/Area	910	2065-2070	72.5959	72.5897	71.0897	68.9653	63.7631	64.2631	64.7631	59.4566	54.7174	50.0614	45.4401	44.9401	43.9401	42.9401	41.9401	40.9401	40.8725	40.3725	39.3725	38.3725	37.3725	36.3725	36.3884	35.8884	34.8884	33.8884	32.8884	31.8884	31.9751	27.6204	23.4228	19.3728	15.6178	12.235	9.30387	6.8705	4.9877	3.63052	2.68846	2.00443
427	Medium variant	Burundi		108	Country/Area	910	2070-2075	73.3432	73.2836	71.7836	69.6259	64.3941	64.8941	65.3941	60.0717	55.3178	50.645	46.0048	45.5048	44.5048	43.5048	42.5048	41.5048	41.4147	40.9147	39.9147	38.9147	37.9147	36.9147	36.9025	36.4025	35.4025	34.4025	33.4025	32.4025	32.4599	28.0762	23.8482	19.763	15.9664	12.5353	9.54931	7.06023	5.12416	3.7211	2.74444	2.03573
428	Medium variant	Burundi		108	Country/Area	910	2075-2080	74.0673	73.9634	72.4634	70.2767	65.0194	65.5194	66.0194	60.6833	55.9167	51.2292	46.5722	46.0722	45.0722	44.0722	43.0722	42.0722	41.9621	41.4621	40.4621	39.4621	38.4621	37.4621	37.4247	36.9247	35.9247	34.9247	33.9247	32.9247	32.955	28.5437	24.2861	20.1659	16.3272	12.8471	9.80475	7.25874	5.26868	3.81919	2.80421	2.06675
429	Medium variant	Burundi		108	Country/Area	910	2080-2085	74.7883	74.6426	73.1426	70.9296	65.6495	66.1495	66.6495	61.301	56.5226	51.8213	47.1487	46.6487	45.6487	44.6487	43.6487	42.6487	42.5203	42.0203	41.0203	40.0203	39.0203	38.0203	37.9596	37.4596	36.4596	35.4596	34.4596	33.4596	33.4641	29.026	24.7391	20.5835	16.7016	13.1712	10.0708	7.46564	5.41971	3.92284	2.86914	2.09968
430	Medium variant	Burundi		108	Country/Area	910	2085-2090	75.5031	75.3235	73.8235	71.5901	66.2909	66.7909	67.2909	61.9316	57.1425	52.4284	47.7412	47.2412	46.2412	45.2412	44.2412	43.2412	43.0953	42.5953	41.5953	40.5953	39.5953	38.5953	38.5121	38.0121	37.0121	36.0121	35.0121	34.0121	33.9918	29.5274	25.2111	21.0199	17.0941	13.5119	10.3519	7.68544	5.58093	4.03445	2.94076	2.13827
431	Medium variant	Burundi		108	Country/Area	910	2090-2095	76.2079	76.0007	74.5007	72.251	66.9354	67.4354	67.9354	62.5665	57.7674	53.0409	48.3394	47.8394	46.8394	45.8394	44.8394	43.8394	43.6762	43.1762	42.1762	41.1762	40.1762	39.1762	39.0707	38.5707	37.5707	36.5707	35.5707	34.5707	34.5258	30.0354	25.6898	21.4634	17.494	13.8603	10.6402	7.91164	5.7474	4.14957	3.01492	2.18002
432	Medium variant	Burundi		108	Country/Area	910	2095-2100	76.9257	76.6906	75.1906	72.9258	67.5951	68.0951	68.5951	63.2169	58.4076	53.6681	48.9516	48.4516	47.4516	46.4516	45.4516	44.4516	44.2705	43.7705	42.7705	41.7705	40.7705	39.7705	39.6425	39.1425	38.1425	37.1425	36.1425	35.1425	35.0726	30.5559	26.1807	21.9189	17.9056	14.2198	10.9389	8.14642	5.92029	4.26917	3.09179	2.2244
433	Medium variant	Comoros		174	Country/Area	910	2020-2025	65.0272	67.3489	65.8489	64.3648	59.2449	59.7449	60.2449	55.0205	50.4335	45.9628	41.4858	40.9858	39.9858	38.9858	37.9858	36.9858	37.0241	36.5241	35.5241	34.5241	33.5241	32.5241	32.6196	32.1196	31.1196	30.1196	29.1196	28.1196	28.3145	24.1643	20.2235	16.5376	13.1718	10.1775	7.63546	5.57577	4.02828	2.9493	2.20844	1.73253
434	Medium variant	Comoros		174	Country/Area	910	2025-2030	65.9571	68.048	66.548	64.9218	59.7644	60.2644	60.7644	55.5143	50.8944	46.3834	41.8653	41.3653	40.3653	39.3653	38.3653	37.3653	37.3619	36.8619	35.8619	34.8619	33.8619	32.8619	32.9164	32.4164	31.4164	30.4164	29.4164	28.4164	28.5717	24.3859	20.41	16.6917	13.2924	10.2681	7.69708	5.61239	4.04716	2.95669	2.20955	1.73199
435	Medium variant	Comoros		174	Country/Area	910	2030-2035	66.7888	68.6712	67.1712	65.4276	60.2384	60.7384	61.2384	55.9662	51.3169	46.7695	42.2146	41.7146	40.7146	39.7146	38.7146	37.7146	37.674	37.174	36.174	35.174	34.174	33.174	33.1918	32.6918	31.6918	30.6918	29.6918	28.6918	28.8115	24.5931	20.5853	16.8368	13.4062	10.354	7.75733	5.6479	4.06454	2.96279	2.2094	1.7178
436	Medium variant	Comoros		174	Country/Area	910	2035-2040	67.5604	69.2453	67.7453	65.9077	60.6902	61.1902	61.6902	56.3984	51.7224	47.1412	42.5529	42.0529	41.0529	40.0529	39.0529	38.0529	37.9793	37.4793	36.4793	35.4793	34.4793	33.4793	33.4633	32.9633	31.9633	30.9633	29.9633	28.9633	29.0499	24.8007	20.7622	16.9844	13.5226	10.4418	7.81894	5.68607	4.08376	2.96998	2.21191	1.71657
437	Medium variant	Comoros		174	Country/Area	910	2040-2045	68.2713	69.7781	68.2781	66.3661	61.1246	61.6246	62.1246	56.8159	52.1168	47.5055	42.8879	42.3879	41.3879	40.3879	39.3879	38.3879	38.2854	37.7854	36.7854	35.7854	34.7854	33.7854	33.7391	33.2391	32.2391	31.2391	30.2391	29.2391	29.2953	25.017	20.9488	17.1421	13.6496	10.5397	7.88926	5.73173	4.11046	2.98298	2.21524	1.71754
438	Medium variant	Comoros		174	Country/Area	910	2045-2050	68.947	70.2888	68.7888	66.8135	61.5505	62.0505	62.5505	57.2268	52.5068	47.868	43.2235	42.7235	41.7235	40.7235	39.7235	38.7235	38.5946	38.0946	37.0946	36.0946	35.0946	34.0946	34.0202	33.5202	32.5202	31.5202	30.5202	29.5202	29.5477	25.2412	21.1436	17.3081	13.7848	10.6457	7.96678	5.78319	4.14161	3.00046	2.22331	1.72709
439	Medium variant	Comoros		174	Country/Area	910	2050-2055	69.5865	70.7745	69.2745	67.243	61.9605	62.4605	62.9605	57.6231	52.8838	48.2197	43.5505	43.0505	42.0505	41.0505	40.0505	39.0505	38.897	38.397	37.397	36.397	35.397	34.397	34.2964	33.7964	32.7964	31.7964	30.7964	29.7964	29.7966	25.4631	21.3371	17.4733	13.9197	10.7519	8.04513	5.83562	4.17347	3.01885	2.23663	1.73945
440	Medium variant	Comoros		174	Country/Area	910	2055-2060	70.1957	71.2448	69.7448	67.6654	62.3658	62.8658	63.3658	58.0163	53.2598	48.5734	43.8818	43.3818	42.3818	41.3818	40.3818	39.3818	39.2058	38.7058	37.7058	36.7058	35.7058	34.7058	34.581	34.081	33.081	32.081	31.081	30.081	30.0556	25.6959	21.5416	17.6495	14.0652	10.8679	8.13249	5.89621	4.21221	3.04237	2.25125	1.74056
441	Medium variant	Comoros		174	Country/Area	910	2060-2065	70.7878	71.7142	70.2142	68.0966	62.7829	63.2829	63.7829	58.4234	53.6524	48.9473	44.2368	43.7368	42.7368	41.7368	40.7368	39.7368	39.5412	39.0412	38.0412	37.0412	36.0412	35.0412	34.8951	34.3951	33.3951	32.3951	31.3951	30.3951	30.3462	25.9611	21.7791	17.8584	14.2423	11.0135	8.24693	5.9808	4.27146	3.08221	2.27647	1.75447
442	Medium variant	Comoros		174	Country/Area	910	2065-2070	71.3513	72.1637	70.6637	68.5121	63.1854	63.6854	64.1854	58.8166	54.0323	49.3099	44.5819	44.0819	43.0819	42.0819	41.0819	40.0819	39.8681	39.3681	38.3681	37.3681	36.3681	35.3681	35.2021	34.7021	33.7021	32.7021	31.7021	30.7021	30.6312	26.2221	22.0135	18.0655	14.4188	11.1593	8.36206	6.06647	4.33219	3.12395	2.30369	1.77079
443	Medium variant	Comoros		174	Country/Area	910	2070-2075	71.9317	72.6287	71.1287	68.9435	63.6038	64.1038	64.6038	59.2258	54.4279	49.688	44.9424	44.4424	43.4424	42.4424	41.4424	40.4424	40.2103	39.7103	38.7103	37.7103	36.7103	35.7103	35.5242	35.0242	34.0242	33.0242	32.0242	31.0242	30.9308	26.4969	22.2608	18.2842	14.6058	11.3143	8.48474	6.15802	4.39739	3.16915	2.33435	1.78915
444	Medium variant	Comoros		174	Country/Area	910	2075-2080	72.4991	73.0883	71.5883	69.3736	64.0221	64.5221	65.0221	59.6356	54.8253	50.0692	45.3073	44.8073	43.8073	42.8073	41.8073	40.8073	40.5583	40.0583	39.0583	38.0583	37.0583	36.0583	35.8534	35.3534	34.3534	33.3534	32.3534	31.3534	31.2386	26.7807	22.5176	18.5128	14.8028	11.4793	8.61729	6.25866	4.47063	3.22112	2.37088	1.81435
445	Medium variant	Comoros		174	Country/Area	910	2080-2085	73.0699	73.5612	72.0612	69.8224	64.4607	64.9607	65.4607	60.0668	55.2453	50.4749	45.6986	45.1986	44.1986	43.1986	42.1986	41.1986	40.9344	40.4344	39.4344	38.4344	37.4344	36.4344	36.2125	35.7125	34.7125	33.7125	32.7125	31.7125	31.5777	27.0964	22.8064	18.7725	15.0295	11.6719	8.77492	6.38157	4.56266	3.28824	2.41887	1.84447
446	Medium variant	Comoros		174	Country/Area	910	2085-2090	73.6471	74.0416	72.5416	70.2796	64.9079	65.4079	65.9079	60.5066	55.6741	50.8894	46.0988	45.5988	44.5988	43.5988	42.5988	41.5988	41.3197	40.8197	39.8197	38.8197	37.8197	36.8197	36.5809	36.0809	35.0809	34.0809	33.0809	32.0809	31.9261	27.4213	23.1037	19.0401	15.2634	11.8707	8.93794	6.5092	4.65891	3.35874	2.46866	1.87405
447	Medium variant	Comoros		174	Country/Area	910	2090-2095	74.2442	74.54	73.04	70.7552	65.3733	65.8733	66.3733	60.9646	56.1206	51.3213	46.516	46.016	45.016	44.016	43.016	42.016	41.7216	41.2216	40.2216	39.2216	38.2216	37.2216	36.9656	36.4656	35.4656	34.4656	33.4656	32.4656	32.2902	27.7609	23.4147	19.3198	15.5077	12.0783	9.10806	6.64227	4.75957	3.43308	2.52212	1.90667
448	Medium variant	Comoros		174	Country/Area	910	2095-2100	74.8288	75.0317	73.5317	71.2262	65.8348	66.3348	66.8348	61.4192	56.5644	51.7512	46.9322	46.4322	45.4322	44.4322	43.4322	42.4322	42.1234	41.6234	40.6234	39.6234	38.6234	37.6234	37.351	36.851	35.851	34.851	33.851	32.851	32.656	28.1029	23.7287	19.6029	15.7558	12.2899	9.28225	6.77934	4.86403	3.51123	2.57937	1.94471
449	Medium variant	Djibouti		262	Country/Area	910	2020-2025	67.8664	68.8769	67.3769	65.9255	60.9074	61.4074	61.9074	56.7154	52.1037	47.5856	43.1164	42.6164	41.6164	40.6164	39.6164	38.6164	38.7243	38.2243	37.2243	36.2243	35.2243	34.2243	34.4657	33.9657	32.9657	31.9657	30.9657	29.9657	30.2888	26.1701	22.1791	18.2976	14.7059	11.4753	8.68766	6.39351	4.63215	3.37214	2.4943	1.92644
450	Medium variant	Djibouti		262	Country/Area	910	2025-2030	69.0582	69.7939	68.2939	66.6922	61.6098	62.1098	62.6098	57.3782	52.723	48.1613	43.645	43.145	42.145	41.145	40.145	39.145	39.2015	38.7015	37.7015	36.7015	35.7015	34.7015	34.8841	34.3841	33.3841	32.3841	31.3841	30.3841	30.6498	26.4778	22.4461	18.5311	14.9032	11.6428	8.82364	6.49613	4.70744	3.42487	2.52695	1.94433
451	Medium variant	Djibouti		262	Country/Area	910	2030-2035	70.1087	70.6318	69.1318	67.4037	62.2682	62.7682	63.2682	58.0056	53.3148	48.7118	44.1569	43.6569	42.6569	41.6569	40.6569	39.6569	39.6701	39.1701	38.1701	37.1701	36.1701	35.1701	35.3026	34.8026	33.8026	32.8026	31.8026	30.8026	31.0216	26.8053	22.7301	18.7814	15.1218	11.8242	8.97225	6.61158	4.78884	3.48054	2.56246	1.95604
452	Medium variant	Djibouti		262	Country/Area	910	2035-2040	71.0462	71.4026	69.9026	68.0747	62.8973	63.3973	63.8973	58.6106	53.8952	49.2599	44.6702	44.1702	43.1702	42.1702	41.1702	40.1702	40.1494	39.6494	38.6494	37.6494	36.6494	35.6494	35.7411	35.2411	34.2411	33.2411	32.2411	31.2411	31.4205	27.1693	23.0577	19.069	15.3739	12.0403	9.14432	6.74654	4.88809	3.54611	2.60467	1.97852
453	Medium variant	Djibouti		262	Country/Area	910	2040-2045	71.9063	72.129	70.629	68.7187	63.5067	64.0067	64.5067	59.2003	54.4651	49.8081	45.19	44.69	43.69	42.69	41.69	40.69	40.6367	40.1367	39.1367	38.1367	37.1367	36.1367	36.1939	35.6939	34.6939	33.6939	32.6939	31.6939	31.8382	27.5546	23.4138	19.3902	15.6504	12.2763	9.33803	6.89194	4.99522	3.62086	2.65003	1.99915
454	Medium variant	Djibouti		262	Country/Area	910	2045-2050	72.7118	72.8261	71.3261	69.3479	64.1073	64.6073	65.1073	59.7846	55.0332	50.3584	45.7204	45.2204	44.2204	43.2204	42.2204	41.2204	41.1396	40.6396	39.6396	38.6396	37.6396	36.6396	36.6624	36.1624	35.1624	34.1624	33.1624	32.1624	32.2752	27.9609	23.791	19.7381	15.9584	12.5327	9.5466	7.05512	5.10878	3.70004	2.70272	2.02191
455	Medium variant	Djibouti		262	Country/Area	910	2050-2055	73.4935	73.5164	72.0164	69.9815	64.7166	65.2166	65.7166	60.3801	55.6148	50.9248	46.2698	45.7698	44.7698	43.7698	42.7698	41.7698	41.6689	41.1689	40.1689	39.1689	38.1689	37.1689	37.1611	36.6611	35.6611	34.6611	33.6611	32.6611	32.7398	28.3958	24.1956	20.1112	16.2967	12.8234	9.77631	7.2323	5.23996	3.7843	2.7575	2.05062
456	Medium variant	Djibouti		262	Country/Area	910	2055-2060	74.2403	74.187	72.687	70.6039	65.3181	65.8181	66.3181	60.9697	56.1925	51.4894	46.8197	46.3197	45.3197	44.3197	43.3197	42.3197	42.2013	41.7013	40.7013	39.7013	38.7013	37.7013	37.6704	37.1704	36.1704	35.1704	34.1704	33.1704	33.2181	28.8394	24.6093	20.4921	16.6407	13.1269	10.0256	7.41678	5.37275	3.87826	2.81248	2.0804
457	Medium variant	Djibouti		262	Country/Area	910	2060-2065	75.0005	74.8782	73.3782	71.2517	65.947	66.447	66.947	61.5875	56.799	52.0832	47.3995	46.8995	45.8995	44.8995	43.8995	42.8995	42.7645	42.2645	41.2645	40.2645	39.2645	38.2645	38.2115	37.7115	36.7115	35.7115	34.7115	33.7115	33.7337	29.3212	25.0521	20.9	17.0071	13.4473	10.2962	7.62823	5.51747	3.97503	2.87764	2.1109
458	Medium variant	Djibouti		262	Country/Area	910	2065-2070	75.7359	75.559	74.059	71.8983	66.5779	67.0779	67.5779	62.2089	57.4102	52.6826	47.9855	47.4855	46.4855	45.4855	44.4855	43.4855	43.3345	42.8345	41.8345	40.8345	39.8345	38.8345	38.76	38.26	37.26	36.26	35.26	34.26	34.2575	29.8179	25.5114	21.3157	17.3808	13.7724	10.568	7.84897	5.682	4.07898	2.94187	2.14677
459	Medium variant	Djibouti		262	Country/Area	910	2070-2075	76.4806	76.2547	74.7547	72.5633	67.2285	67.7285	68.2285	62.8504	58.0414	53.3013	48.5902	48.0902	47.0902	46.0902	45.0902	44.0902	43.9223	43.4223	42.4223	41.4223	40.4223	39.4223	39.3257	38.8257	37.8257	36.8257	35.8257	34.8257	34.798	30.3308	25.9938	21.7557	17.7669	14.1082	10.8463	8.06977	5.85229	4.20008	3.01232	2.18319
460	Medium variant	Djibouti		262	Country/Area	910	2075-2080	77.2123	76.9439	75.4439	73.2259	67.8781	68.3781	68.8781	63.4916	58.6725	53.92	49.1947	48.6947	47.6947	46.6947	45.6947	44.6947	44.5097	44.0097	43.0097	42.0097	41.0097	40.0097	39.8911	39.3911	38.3911	37.3911	36.3911	35.3911	35.3383	30.844	26.4771	22.2052	18.1655	14.4447	11.1249	8.28754	6.0131	4.31805	3.09247	2.22209
461	Medium variant	Djibouti		262	Country/Area	910	2080-2085	77.9541	77.6494	76.1494	73.9091	68.5501	69.0501	69.5501	64.1559	59.3272	54.5624	49.8229	49.3229	48.3229	47.3229	46.3229	45.3229	45.121	44.621	43.621	42.621	41.621	40.621	40.4803	39.9803	38.9803	37.9803	36.9803	35.9803	35.9026	31.3814	26.9841	22.678	18.5961	14.8147	11.4219	8.51989	6.18145	4.43257	3.17101	2.2678
462	Medium variant	Djibouti		262	Country/Area	910	2085-2090	78.7011	78.3639	76.8639	74.6041	69.2349	69.7349	70.2349	64.8335	59.9954	55.2183	50.4647	49.9647	48.9647	47.9647	46.9647	45.9647	45.7456	45.2456	44.2456	43.2456	42.2456	41.2456	41.0829	40.5829	39.5829	38.5829	37.5829	36.5829	36.4805	31.9323	27.5047	23.1645	19.0403	15.2089	11.7466	8.76452	6.35981	4.55177	3.24502	2.31183
463	Medium variant	Djibouti		262	Country/Area	910	2090-2095	79.4488	79.0815	77.5815	75.3045	69.926	70.426	70.926	65.5179	60.6706	55.8812	51.1133	50.6133	49.6133	48.6133	47.6133	46.6133	46.377	45.877	44.877	43.877	42.877	41.877	41.6924	41.1924	40.1924	39.1924	38.1924	37.1924	37.0654	32.4905	28.0326	23.6583	19.4918	15.6104	12.0902	9.03289	6.54656	4.6776	3.32192	2.3537
464	Medium variant	Djibouti		262	Country/Area	910	2095-2100	80.1789	79.7866	78.2866	75.9953	70.6089	71.1089	71.6089	66.1949	61.3391	56.5382	51.7569	51.2569	50.2569	49.2569	48.2569	47.2569	47.0044	46.5044	45.5044	44.5044	43.5044	42.5044	42.2991	41.7991	40.7991	39.7991	38.7991	37.7991	37.6488	33.0484	28.5613	24.1538	19.9454	16.0142	12.4362	9.31676	6.75606	4.81088	3.40513	2.39893
465	Medium variant	Eritrea		232	Country/Area	910	2020-2025	67.4807	68.3533	66.8533	64.876	59.5845	60.0845	60.5845	55.2314	50.4954	45.8415	41.2599	40.7599	39.7599	38.7599	37.7599	36.7599	36.7708	36.2708	35.2708	34.2708	33.2708	32.2708	32.3715	31.8715	30.8715	29.8715	28.8715	27.8715	28.1545	24.0921	20.3019	16.8115	13.6535	10.8049	8.43543	6.40718	4.91135	3.84858	3.05347	2.42626
466	Medium variant	Eritrea		232	Country/Area	910	2025-2030	68.9452	69.4415	67.9415	65.867	60.5405	61.0405	61.5405	56.1643	51.3902	46.6899	42.0537	41.5537	40.5537	39.5537	38.5537	37.5537	37.5016	37.0016	36.0016	35.0016	34.0016	33.0016	33.0363	32.5363	31.5363	30.5363	29.5363	28.5363	28.7494	24.6193	20.7589	17.1972	13.9706	11.0686	8.64987	6.5729	5.03111	3.92882	3.10366	2.45139
467	Medium variant	Eritrea		232	Country/Area	910	2030-2035	70.2043	70.4147	68.9147	66.7643	61.4107	61.9107	62.4107	57.0169	52.214	47.4786	42.8011	42.3011	41.3011	40.3011	39.3011	38.3011	38.2007	37.7007	36.7007	35.7007	34.7007	33.7007	33.6829	33.1829	32.1829	31.1829	30.1829	29.1829	29.3376	25.1511	21.2328	17.6076	14.3161	11.3513	8.87984	6.75648	5.16573	4.01935	3.15941	2.48001
468	Medium variant	Eritrea		232	Country/Area	910	2035-2040	71.2678	71.2824	69.7824	67.5791	62.2067	62.7067	63.2067	57.8008	52.9784	48.2193	43.5136	43.0136	42.0136	41.0136	40.0136	39.0136	38.88	38.38	37.38	36.38	35.38	34.38	34.325	33.825	32.825	31.825	30.825	29.825	29.9353	25.7019	21.7346	18.0545	14.7007	11.6714	9.12885	6.9502	5.3124	4.11746	3.21799	2.50642
469	Medium variant	Eritrea		232	Country/Area	910	2040-2045	72.2281	72.0982	70.5982	68.3543	62.9676	63.4676	63.9676	58.5526	53.7157	48.9392	44.2127	43.7127	42.7127	41.7127	40.7127	39.7127	39.5541	39.0541	38.0541	37.0541	36.0541	35.0541	34.9707	34.4707	33.4707	32.4707	31.4707	30.4707	30.546	26.2721	22.2578	18.5253	15.1129	12.0183	9.40194	7.15186	5.45828	4.2195	3.27777	2.53169
470	Medium variant	Eritrea		232	Country/Area	910	2045-2050	73.0938	72.8582	71.3582	69.0844	63.687	64.187	64.687	59.2653	54.4179	49.6288	44.8871	44.3871	43.3871	42.3871	41.3871	40.3871	40.2098	39.7098	38.7098	37.7098	36.7098	35.7098	35.6045	35.1045	34.1045	33.1045	32.1045	31.1045	31.1519	26.8447	22.7874	19.0025	15.5335	12.3776	9.6897	7.36976	5.60444	4.31661	3.33775	2.55625
471	Medium variant	Eritrea		232	Country/Area	910	2050-2055	73.9345	73.6136	72.1136	69.8152	64.409	64.909	65.409	59.9817	55.1255	50.3262	45.5723	45.0723	44.0723	43.0723	42.0723	41.0723	40.8799	40.3799	39.3799	38.3799	37.3799	36.3799	36.2563	35.7563	34.7563	33.7563	32.7563	31.7563	31.7787	27.4412	23.3442	19.5061	15.9753	12.7553	9.99711	7.60629	5.77054	4.41644	3.39528	2.58082
472	Medium variant	Eritrea		232	Country/Area	910	2055-2060	74.7481	74.3577	72.8577	70.5387	65.125	65.625	66.125	60.693	55.8294	51.0217	46.2579	45.7579	44.7579	43.7579	42.7579	41.7579	41.5532	41.0532	40.0532	39.0532	38.0532	37.0532	36.9141	36.4141	35.4141	34.4141	33.4141	32.4141	32.4143	28.0481	23.9133	20.0246	16.4303	13.141	10.3095	7.84895	5.94319	4.52646	3.45203	2.60245
473	Medium variant	Eritrea		232	Country/Area	910	2060-2065	75.5405	75.0944	73.5944	71.2589	65.839	66.339	66.839	61.4029	56.5326	51.717	46.9438	46.4438	45.4438	44.4438	43.4438	42.4438	42.2274	41.7274	40.7274	39.7274	38.7274	37.7274	37.5735	37.0735	36.0735	35.0735	34.0735	33.0735	33.0523	28.658	24.4852	20.5471	16.8922	13.533	10.6226	8.09006	6.11771	4.63996	3.51635	2.62496
474	Medium variant	Eritrea		232	Country/Area	910	2065-2070	76.3022	75.8113	74.3113	71.9623	66.5371	67.0371	67.5371	62.0975	57.2208	52.3973	47.6147	47.1147	46.1147	45.1147	44.1147	43.1147	42.8865	42.3865	41.3865	40.3865	39.3865	38.3865	38.2179	37.7179	36.7179	35.7179	34.7179	33.7179	33.6756	29.2539	25.044	21.0571	17.3441	13.9194	10.931	8.32301	6.28274	4.7499	3.57961	2.65061
475	Medium variant	Eritrea		232	Country/Area	910	2070-2075	77.0624	76.5333	75.0333	72.6726	67.2426	67.7426	68.2426	62.7995	57.9165	53.085	48.2926	47.7926	46.7926	45.7926	44.7926	43.7926	43.552	43.052	42.052	41.052	40.052	39.052	38.8682	38.3682	37.3682	36.3682	35.3682	34.3682	34.3047	29.8557	25.6091	21.5739	17.8021	14.3125	11.2491	8.56454	6.44933	4.85782	3.64375	2.67753
476	Medium variant	Eritrea		232	Country/Area	910	2075-2080	77.8094	77.2489	75.7489	73.3786	67.9446	68.4446	68.9446	63.4984	58.6093	53.77	48.9677	48.4677	47.4677	46.4677	45.4677	44.4677	44.2147	43.7147	42.7147	41.7147	40.7147	39.7147	39.5158	39.0158	38.0158	37.0158	36.0158	35.0158	34.9312	30.4556	26.1732	22.0908	18.2614	14.7069	11.5695	8.81166	6.62116	4.96481	3.7047	2.7049
477	Medium variant	Eritrea		232	Country/Area	910	2080-2085	78.5649	77.977	76.477	74.0984	68.6606	69.1606	69.6606	64.2115	59.3165	54.4691	49.6567	49.1567	48.1567	47.1567	46.1567	45.1567	44.8909	44.3909	43.3909	42.3909	41.3909	40.3909	40.1766	39.6766	38.6766	37.6766	36.6766	35.6766	35.5706	31.0683	26.7502	22.6212	18.7341	15.1141	11.9001	9.06702	6.80281	5.07959	3.76765	2.73184
478	Medium variant	Eritrea		232	Country/Area	910	2085-2090	79.3072	78.6959	77.1959	74.81	69.369	69.869	70.369	64.917	60.0163	55.1609	50.3385	49.8385	48.8385	47.8385	46.8385	45.8385	45.56	45.06	44.06	43.06	42.06	41.06	40.8303	40.3303	39.3303	38.3303	37.3303	36.3303	36.2032	31.6747	27.3218	23.1477	19.2048	15.5208	12.2314	9.32203	6.9831	5.19651	3.83291	2.75833
479	Medium variant	Eritrea		232	Country/Area	910	2090-2095	80.0472	79.4156	77.9156	75.5236	70.0796	70.5796	71.0796	65.6252	60.7189	55.8559	51.0236	50.5236	49.5236	48.5236	47.5236	46.5236	46.2328	45.7328	44.7328	43.7328	42.7328	41.7328	41.4882	40.9882	39.9882	38.9882	37.9882	36.9882	36.8407	32.2868	27.9001	23.6821	19.6846	15.9377	12.5731	9.58709	7.17013	5.31699	3.90314	2.78922
480	Medium variant	Eritrea		232	Country/Area	910	2095-2100	80.7897	80.1395	78.6395	76.242	70.7954	71.2954	71.7954	66.3385	61.427	56.5563	51.7146	51.2146	50.2146	49.2146	48.2146	47.2146	46.9117	46.4117	45.4117	44.4117	43.4117	42.4117	42.1526	41.6526	40.6526	39.6526	38.6526	37.6526	37.4854	32.9069	28.4871	24.2261	20.1747	16.3655	12.9264	9.86316	7.36691	5.44279	3.97512	2.82301
481	Medium variant	Ethiopia		231	Country/Area	910	2020-2025	67.8126	68.8726	67.3726	65.8915	60.9089	61.4089	61.9089	56.785	52.2183	47.7143	43.2415	42.7415	41.7415	40.7415	39.7415	38.7415	38.8531	38.3531	37.3531	36.3531	35.3531	34.3531	34.6258	34.1258	33.1258	32.1258	31.1258	30.1258	30.4779	26.3658	22.3668	18.4627	14.8369	11.5759	8.76191	6.44549	4.67183	3.41056	2.56382	1.98202
482	Medium variant	Ethiopia		231	Country/Area	910	2025-2030	69.3716	70.0534	68.5534	66.8869	61.8168	62.3168	62.8168	57.6336	53.0068	48.4404	43.9051	43.4051	42.4051	41.4051	40.4051	39.4051	39.4495	38.9495	37.9495	36.9495	35.9495	34.9495	35.146	34.646	33.646	32.646	31.646	30.646	30.9272	26.7539	22.7043	18.7623	15.0993	11.7963	8.94122	6.58669	4.77578	3.48385	2.61092	2.00781
483	Medium variant	Ethiopia		231	Country/Area	910	2030-2035	70.6946	71.0958	69.5958	67.789	62.6528	63.1528	63.6528	58.4248	53.753	49.1402	44.5578	44.0578	43.0578	42.0578	41.0578	40.0578	40.0504	39.5504	38.5504	37.5504	36.5504	35.5504	35.6865	35.1865	34.1865	33.1865	32.1865	31.1865	31.4104	27.1867	23.0882	19.1041	15.403	12.0579	9.15286	6.74954	4.89589	3.56532	2.66248	2.03182
484	Medium variant	Ethiopia		231	Country/Area	910	2035-2040	71.8362	72.0276	70.5276	68.6151	63.4293	63.9293	64.4293	59.1679	54.4629	49.8166	45.2003	44.7003	43.7003	42.7003	41.7003	40.7003	40.655	40.155	39.155	38.155	37.155	36.155	36.2449	35.7449	34.7449	33.7449	32.7449	31.7449	31.9227	27.6572	23.5173	19.4892	15.7425	12.3529	9.39683	6.93647	5.03035	3.65817	2.71887	2.05561
485	Medium variant	Ethiopia		231	Country/Area	910	2040-2045	72.8384	72.8715	71.3715	69.3781	64.1542	64.6542	65.1542	59.8674	55.1374	50.466	45.8247	45.3247	44.3247	43.3247	42.3247	41.3247	41.2511	40.7511	39.7511	38.7511	37.7511	36.7511	36.8052	36.3052	35.3052	34.3052	33.3052	32.3052	32.4452	28.1431	23.9668	19.8997	16.1037	12.6615	9.65323	7.13795	5.17465	3.75416	2.77912	2.07902
486	Medium variant	Ethiopia		231	Country/Area	910	2045-2050	73.7708	73.6769	72.1769	70.1186	64.8639	65.3639	65.8639	60.5565	55.8065	51.1152	46.4541	45.9541	44.9541	43.9541	42.9541	41.9541	41.8581	41.3581	40.3581	39.3581	38.3581	37.3581	37.3832	36.8832	35.8832	34.8832	33.8832	32.8832	32.991	28.6554	24.4433	20.3386	16.4962	12.9948	9.92353	7.3506	5.33153	3.85829	2.84059	2.10362
487	Medium variant	Ethiopia		231	Country/Area	910	2050-2055	74.6322	74.437	72.937	70.8264	65.5466	66.0466	66.5466	61.2225	56.4564	51.7493	47.0725	46.5725	45.5725	44.5725	43.5725	42.5725	42.4586	41.9586	40.9586	39.9586	38.9586	37.9586	37.9598	37.4598	36.4598	35.4598	34.4598	33.4598	33.5403	29.1748	24.9287	20.7863	16.8993	13.3431	10.2039	7.56344	5.48741	3.96587	2.90447	2.12787
488	Medium variant	Ethiopia		231	Country/Area	910	2055-2060	75.468	75.1884	73.6884	71.5336	66.2322	66.7322	67.2322	61.8935	57.1128	52.391	47.6997	47.1997	46.1997	45.1997	44.1997	43.1997	43.0689	42.5689	41.5689	40.5689	39.5689	38.5689	38.5475	38.0475	37.0475	36.0475	35.0475	34.0475	34.1017	29.7076	25.4283	21.2479	17.3145	13.7046	10.5017	7.78811	5.64405	4.07214	2.97112	2.15426
489	Medium variant	Ethiopia		231	Country/Area	910	2060-2065	76.2746	75.9256	74.4256	72.2339	66.9137	67.4137	67.9137	62.5617	57.7671	53.0309	48.3249	47.8249	46.8249	45.8249	44.8249	43.8249	43.677	43.177	42.177	41.177	40.177	39.177	39.1328	38.6328	37.6328	36.6328	35.6328	34.6328	34.661	30.2388	25.9277	21.7108	17.7314	14.0669	10.8028	8.02287	5.80793	4.17563	3.03416	2.18227
490	Medium variant	Ethiopia		231	Country/Area	910	2065-2070	77.0597	76.6522	75.1522	72.9287	67.5918	68.0918	68.5918	63.2277	58.4198	53.669	48.948	48.448	47.448	46.448	45.448	44.448	44.2827	43.7827	42.7827	41.7827	40.7827	39.7827	39.7156	39.2156	38.2156	37.2156	36.2156	35.2156	35.218	30.7681	26.4257	22.1736	18.1497	14.4309	11.1042	8.25953	5.98043	4.28562	3.09475	2.21018
491	Medium variant	Ethiopia		231	Country/Area	910	2070-2075	77.833	77.3767	75.8767	73.6264	68.275	68.775	69.275	63.8998	59.0793	54.3143	49.5784	49.0784	48.0784	47.0784	46.0784	45.0784	44.8955	44.3955	43.3955	42.3955	41.3955	40.3955	40.3056	39.8056	38.8056	37.8056	36.8056	35.8056	35.7823	31.3051	26.9319	22.6451	18.5777	14.8052	11.4146	8.50166	6.15748	4.4055	3.16312	2.23928
492	Medium variant	Ethiopia		231	Country/Area	910	2075-2080	78.5986	78.1002	76.6002	74.3265	68.9619	69.4619	69.9619	64.5765	59.7437	54.9645	50.2134	49.7134	48.7134	47.7134	46.7134	45.7134	45.5128	45.0128	44.0128	43.0128	42.0128	41.0128	40.8999	40.3999	39.3999	38.3999	37.3999	36.3999	36.351	31.8467	27.4428	23.1215	19.0108	15.1854	11.7315	8.74839	6.33476	4.52403	3.23532	2.27018
493	Medium variant	Ethiopia		231	Country/Area	910	2080-2085	79.3526	78.8181	77.3181	75.0242	69.6479	70.1479	70.6479	65.2531	60.4086	55.6155	50.8494	50.3494	49.3494	48.3494	47.3494	46.3494	46.131	45.631	44.631	43.631	42.631	41.631	41.4952	40.9952	39.9952	38.9952	37.9952	36.9952	36.9211	32.3902	27.9563	23.6014	19.4482	15.5706	12.0546	9.00206	6.51728	4.64306	3.30588	2.30315
494	Medium variant	Ethiopia		231	Country/Area	910	2085-2090	80.1142	79.5476	78.0476	75.7357	70.3488	70.8488	71.3488	65.9452	61.0896	56.2828	51.5019	51.0019	50.0019	49.0019	48.0019	47.0019	46.7661	46.2661	45.2661	44.2661	43.2661	42.2661	42.1081	41.6081	40.6081	39.6081	38.6081	37.6081	37.5092	32.9523	28.4888	24.1003	19.9042	15.9735	12.394	9.27078	6.71305	4.77155	3.38002	2.33844
495	Medium variant	Ethiopia		231	Country/Area	910	2090-2095	80.8493	80.2551	78.7551	76.4277	71.0314	71.5314	72.0314	66.6201	61.7542	56.9348	52.1402	51.6402	50.6402	49.6402	48.6402	47.6402	47.3881	46.8881	45.8881	44.8881	43.8881	42.8881	42.7092	42.2092	41.2092	40.2092	39.2092	38.2092	38.0872	33.5059	29.0143	24.5942	20.3571	16.3755	12.7345	9.54192	6.91257	4.90462	3.45782	2.37521
496	Medium variant	Ethiopia		231	Country/Area	910	2095-2100	81.5864	80.9663	79.4663	77.1246	71.7196	72.2196	72.7196	67.3009	62.4253	57.5937	52.7858	52.2858	51.2858	50.2858	49.2858	48.2858	48.0179	47.5179	46.5179	45.5179	44.5179	43.5179	43.3189	42.8189	41.8189	40.8189	39.8189	38.8189	38.6745	34.0693	29.5501	25.0985	20.8208	16.7883	13.0857	9.82287	7.12006	5.04393	3.54048	2.41478
497	Medium variant	Kenya		404	Country/Area	910	2020-2025	67.4703	68.5981	67.0981	65.2553	59.993	60.493	60.993	55.6725	50.9608	46.388	41.927	41.427	40.427	39.427	38.427	37.427	37.5684	37.0684	36.0684	35.0684	34.0684	33.0684	33.3471	32.8471	31.8471	30.8471	29.8471	28.8471	29.2277	25.2098	21.3656	17.6438	14.1647	11.009	8.23322	5.87175	4.00835	2.64408	1.88015	1.43059
498	Medium variant	Kenya		404	Country/Area	910	2025-2030	68.6067	69.4424	67.9424	66.0167	60.7299	61.2299	61.7299	56.3907	51.6511	47.0374	42.5234	42.0234	41.0234	40.0234	39.0234	38.0234	38.1044	37.6044	36.6044	35.6044	34.6044	33.6044	33.8152	33.3152	32.3152	31.3152	30.3152	29.3152	29.6305	25.5522	21.6532	17.8848	14.3665	11.1761	8.3681	5.97785	4.09084	2.70716	1.92347	1.45739
499	Medium variant	Kenya		404	Country/Area	910	2030-2035	69.6122	70.2068	68.7068	66.7087	61.4005	61.9005	62.4005	57.0457	52.2838	47.6372	43.0802	42.5802	41.5802	40.5802	39.5802	38.5802	38.6112	38.1112	37.1112	36.1112	35.1112	34.1112	34.2649	33.7649	32.7649	31.7649	30.7649	29.7649	30.0243	25.8931	21.9449	18.1324	14.5751	11.3499	8.51026	6.09172	4.17869	2.77462	1.97009	1.48515
500	Medium variant	Kenya		404	Country/Area	910	2035-2040	70.525	70.9244	69.4244	67.3657	62.0396	62.5396	63.0396	57.6722	52.8929	48.2205	43.629	43.129	42.129	41.129	40.129	39.129	39.1194	38.6194	37.6194	36.6194	35.6194	34.6194	34.7255	34.2255	33.2255	32.2255	31.2255	30.2255	30.4372	26.2594	22.2659	18.4106	14.8123	11.5481	8.6721	6.22177	4.27944	2.85027	2.02184	1.5151
501	Medium variant	Kenya		404	Country/Area	910	2040-2045	71.3763	71.6211	70.1211	68.0122	62.6714	63.1714	63.6714	58.2939	53.5006	48.808	44.1888	43.6888	42.6888	41.6888	40.6888	39.6888	39.6459	39.1459	38.1459	37.1459	36.1459	35.1459	35.2121	34.7121	33.7121	32.7121	31.7121	30.7121	30.8825	26.6629	22.627	18.729	15.0872	11.7785	8.85885	6.36973	4.39293	2.93464	2.07809	1.54635
502	Medium variant	Kenya		404	Country/Area	910	2045-2050	72.1794	72.3005	70.8005	68.649	63.2956	63.7956	64.2956	58.9096	54.1051	49.396	44.7544	44.2544	43.2544	42.2544	41.2544	40.2544	40.1839	39.6839	38.6839	37.6839	36.6839	35.6839	35.7157	35.2157	34.2157	33.2157	32.2157	31.2157	31.3494	27.0917	23.0161	19.0763	15.3901	12.034	9.0654	6.53142	4.51516	3.02474	2.13764	1.5783
503	Medium variant	Kenya		404	Country/Area	910	2050-2055	72.94	72.9637	71.4637	69.2782	63.9148	64.4148	64.9148	59.522	54.7086	49.9864	45.3266	44.8266	43.8266	42.8266	41.8266	40.8266	40.7333	40.2333	39.2333	38.2333	37.2333	36.2333	36.2359	35.7359	34.7359	33.7359	32.7359	31.7359	31.837	27.5441	23.4308	19.4505	15.7201	12.3153	9.29463	6.71087	4.64975	3.12297	2.20242	1.61277
504	Medium variant	Kenya		404	Country/Area	910	2055-2060	73.6994	73.6404	72.1404	69.9261	64.5539	65.0539	65.5539	60.1552	55.3339	50.6003	45.9244	45.4244	44.4244	43.4244	42.4244	41.4244	41.3109	40.8109	39.8109	38.8109	37.8109	36.8109	36.7874	36.2874	35.2874	34.2874	33.2874	32.2874	32.3581	28.0309	23.8796	19.8575	16.0811	12.6248	9.54823	6.90972	4.79784	3.22947	2.27176	1.64927
505	Medium variant	Kenya		404	Country/Area	910	2060-2065	74.4445	74.3161	72.8161	70.5767	65.1967	65.6967	66.1967	60.7926	55.9644	51.2206	46.5306	46.0306	45.0306	44.0306	43.0306	42.0306	41.8993	41.3993	40.3993	39.3993	38.3993	37.3993	37.3521	36.8521	35.8521	34.8521	33.8521	32.8521	32.8949	28.5349	24.3458	20.2816	16.4583	12.9497	9.81592	7.12068	4.95541	3.34225	2.34449	1.68724
506	Medium variant	Kenya		404	Country/Area	910	2065-2070	75.2018	75.0131	73.5131	71.2514	65.8639	66.3639	66.8639	61.4547	56.6197	51.8657	47.1621	46.6621	45.6621	44.6621	43.6621	42.6621	42.5136	42.0136	41.0136	40.0136	39.0136	38.0136	37.9436	37.4436	36.4436	35.4436	34.4436	33.4436	33.459	29.0668	24.8397	20.7315	16.8588	13.2954	10.1018	7.34703	5.12519	3.46395	2.42275	1.72786
507	Medium variant	Kenya		404	Country/Area	910	2070-2075	75.9465	75.7101	74.2101	71.9317	66.5386	67.0386	67.5386	62.1251	57.2839	52.5204	47.8035	47.3035	46.3035	45.3035	44.3035	43.3035	43.1383	42.6383	41.6383	40.6383	39.6383	38.6383	38.5458	38.0458	37.0458	36.0458	35.0458	34.0458	34.0344	29.6104	25.3459	21.1944	17.2715	13.6523	10.398	7.58312	5.30353	3.5926	2.50615	1.7721
508	Medium variant	Kenya		404	Country/Area	910	2075-2080	76.6908	76.4135	74.9135	72.6207	67.2226	67.7226	68.2226	62.8049	57.9574	53.184	48.4536	47.9536	46.9536	45.9536	44.9536	43.9536	43.7711	43.2711	42.2711	41.2711	40.2711	39.2711	39.1559	38.6559	37.6559	36.6559	35.6559	34.6559	34.6175	30.1618	25.86	21.666	17.6935	14.0177	10.7022	7.82621	5.4885	3.72703	2.59401	1.81974
509	Medium variant	Kenya		404	Country/Area	910	2080-2085	77.4458	77.1313	75.6313	73.3255	67.9223	68.4223	68.9223	63.5006	58.6465	53.8627	49.1181	48.6181	47.6181	46.6181	45.6181	44.6181	44.4176	43.9176	42.9176	41.9176	40.9176	39.9176	39.7791	39.2791	38.2791	37.2791	36.2791	35.2791	35.2134	30.7259	26.3866	22.1498	18.1278	14.3955	11.0169	8.07787	5.68003	3.86691	2.68593	1.87056
510	Medium variant	Kenya		404	Country/Area	910	2085-2090	78.2004	77.8554	76.3554	74.0394	68.6322	69.1322	69.6322	64.2068	59.3465	54.5526	49.7942	49.2942	48.2942	47.2942	46.2942	45.2942	45.0761	44.5761	43.5761	42.5761	41.5761	40.5761	40.4147	39.9147	38.9147	37.9147	36.9147	35.9147	35.8221	31.3034	26.9271	22.6478	18.5758	14.7868	11.3446	8.3399	5.87925	4.01203	2.7817	1.9244
511	Medium variant	Kenya		404	Country/Area	910	2090-2095	78.9671	78.5947	77.0947	74.7699	69.359	69.859	70.359	64.9302	60.0636	55.2596	50.4873	49.9873	48.9873	47.9873	46.9873	45.9873	45.7516	45.2516	44.2516	43.2516	42.2516	41.2516	41.0674	40.5674	39.5674	38.5674	37.5674	36.5674	36.4482	31.8984	27.4852	23.1639	19.0419	15.1954	11.6893	8.61761	6.09062	4.16585	2.88298	1.98226
512	Medium variant	Kenya		404	Country/Area	910	2095-2100	79.7462	79.3475	77.8475	75.5147	70.1003	70.6003	71.1003	65.668	60.7951	55.9807	51.1944	50.6944	49.6944	48.6944	47.6944	46.6944	46.4409	45.9409	44.9409	43.9409	42.9409	41.9409	41.7339	41.2339	40.2339	39.2339	38.2339	37.2339	37.0881	32.5076	28.0577	23.6944	19.5225	15.6182	12.0469	8.90725	6.31233	4.32655	2.98843	2.04307
513	Medium variant	Madagascar		450	Country/Area	910	2020-2025	68.2141	68.8182	67.3182	65.5929	60.5145	61.0145	61.5145	56.3262	51.7323	47.1702	42.6161	42.1161	41.1161	40.1161	39.1161	38.1161	38.1412	37.6412	36.6412	35.6412	34.6412	33.6412	33.7548	33.2548	32.2548	31.2548	30.2548	29.2548	29.4698	25.3085	21.2874	17.4604	13.9495	10.9194	8.38392	6.32499	4.72331	3.53237	2.68727	2.16243
514	Medium variant	Madagascar		450	Country/Area	910	2025-2030	69.6968	70.0018	68.5018	66.619	61.4599	61.9599	62.4599	57.2168	52.5582	47.9326	43.3183	42.8183	41.8183	40.8183	39.8183	38.8183	38.7775	38.2775	37.2775	36.2775	35.2775	34.2775	34.3232	33.8232	32.8232	31.8232	30.8232	29.8232	29.972	25.7498	21.6748	17.7996	14.2409	11.1574	8.56843	6.46134	4.8175	3.59279	2.72187	2.17345
515	Medium variant	Madagascar		450	Country/Area	910	2030-2035	70.9587	71.0514	69.5514	67.5541	62.3364	62.8364	63.3364	58.053	53.3465	48.6737	44.0139	43.5139	42.5139	41.5139	40.5139	39.5139	39.4228	38.9228	37.9228	36.9228	35.9228	34.9228	34.9149	34.4149	33.4149	32.4149	31.4149	30.4149	30.5093	26.234	22.109	18.1864	14.577	11.4342	8.78144	6.61365	4.92028	3.65687	2.75624	2.1809
516	Medium variant	Madagascar		450	Country/Area	910	2035-2040	72.0455	71.9856	70.4856	68.4045	63.1441	63.6441	64.1441	58.8311	54.0899	49.3829	44.6902	44.1902	43.1902	42.1902	41.1902	40.1902	40.0619	39.5619	38.5619	37.5619	36.5619	35.5619	35.5131	35.0131	34.0131	33.0131	32.0131	31.0131	31.0641	26.7438	22.5732	18.6047	14.9441	11.7394	9.01892	6.78341	5.03233	3.72664	2.79391	2.18874
517	Medium variant	Madagascar		450	Country/Area	910	2040-2045	73.0289	72.8527	71.3527	69.2071	63.9136	64.4136	64.9136	59.5778	54.8096	50.0762	45.358	44.858	43.858	42.858	41.858	40.858	40.7004	40.2004	39.2004	38.2004	37.2004	36.2004	36.1186	35.6186	34.6186	33.6186	32.6186	31.6186	31.633	27.2731	23.06	19.0461	15.3328	12.0643	9.27301	6.96673	5.15297	3.79954	2.83317	2.19717
518	Medium variant	Madagascar		450	Country/Area	910	2045-2050	73.9319	73.6663	72.1663	69.9705	64.651	65.151	65.651	60.2971	55.5078	50.7536	46.0151	45.5151	44.5151	43.5151	42.5151	41.5151	41.334	40.834	39.834	38.834	37.834	36.834	36.7249	36.2249	35.2249	34.2249	33.2249	32.2249	32.2081	27.8131	23.5605	19.5026	15.7361	12.4025	9.53938	7.16077	5.28337	3.87929	2.87567	2.208
519	Medium variant	Madagascar		450	Country/Area	910	2050-2055	74.7948	74.455	72.955	70.7177	65.3767	65.8767	66.3767	61.0075	56.2002	51.4284	46.6725	46.1725	45.1725	44.1725	43.1725	42.1725	41.9709	41.4709	40.4709	39.4709	38.4709	37.4709	37.3375	36.8375	35.8375	34.8375	33.8375	32.8375	32.7921	28.364	24.0735	19.9723	16.1519	12.7512	9.81404	7.36138	5.41883	3.96382	2.92132	2.22003
520	Medium variant	Madagascar		450	Country/Area	910	2055-2060	75.6039	75.2063	73.7063	71.4359	66.0771	66.5771	67.0771	61.6951	56.8723	52.0848	47.3134	46.8134	45.8134	44.8134	43.8134	42.8134	42.5931	42.0931	41.0931	40.0931	39.0931	38.0931	37.9372	37.4372	36.4372	35.4372	34.4372	33.4372	33.365	28.9058	24.5795	20.4374	16.5654	13.0997	10.0895	7.56377	5.55718	4.05179	2.97149	2.23622
521	Medium variant	Madagascar		450	Country/Area	910	2060-2065	76.3998	75.9537	74.4537	72.1553	66.7808	67.2808	67.7808	62.3872	57.5497	52.7469	47.96	47.46	46.46	45.46	44.46	43.46	43.221	42.721	41.721	40.721	39.721	38.721	38.5427	38.0427	37.0427	36.0427	35.0427	34.0427	33.9437	29.4534	25.0916	20.909	16.9865	13.4569	10.3742	7.77411	5.70213	4.14561	3.02668	2.25751
522	Medium variant	Madagascar		450	Country/Area	910	2065-2070	77.17	76.6825	75.1825	72.8605	67.4725	67.9725	68.4725	63.0683	58.217	53.3995	48.5974	48.0974	47.0974	46.0974	45.0974	44.0974	43.84	43.34	42.34	41.34	40.34	39.34	39.1398	38.6398	37.6398	36.6398	35.6398	34.6398	34.5146	29.9936	25.5967	21.3746	17.4028	13.8116	10.6587	7.98564	5.84803	4.24011	3.083	2.28067
523	Medium variant	Madagascar		450	Country/Area	910	2070-2075	77.943	77.4214	75.9214	73.5796	68.1798	68.6798	69.1798	63.7661	58.902	54.0705	49.2537	48.7537	47.7537	46.7537	45.7537	44.7537	44.4785	43.9785	42.9785	41.9785	40.9785	39.9785	39.7569	39.2569	38.2569	37.2569	36.2569	35.2569	35.1062	30.5553	26.1235	21.8609	17.8389	14.1851	10.9609	8.21328	6.00729	4.34389	3.14522	2.30809
524	Medium variant	Madagascar		450	Country/Area	910	2075-2080	78.7105	78.1587	76.6587	74.2997	68.8893	69.3893	69.8893	64.467	59.5907	54.7455	49.9142	49.4142	48.4142	47.4142	46.4142	45.4142	45.1214	44.6214	43.6214	42.6214	41.6214	40.6214	40.3787	39.8787	38.8787	37.8787	36.8787	35.8787	35.703	31.1224	26.6562	22.3531	18.2805	14.564	11.2687	8.44684	6.17231	4.45267	3.21093	2.33819
525	Medium variant	Madagascar		450	Country/Area	910	2080-2085	79.4535	78.8758	77.3758	75.0024	69.5829	70.0829	70.5829	65.1529	60.2655	55.4074	50.5625	50.0625	49.0625	48.0625	47.0625	46.0625	45.7529	45.2529	44.2529	43.2529	42.2529	41.2529	40.9901	40.4901	39.4901	38.4901	37.4901	36.4901	36.2906	31.6817	27.1823	22.8401	18.7178	14.9397	11.5747	8.67994	6.33812	4.56295	3.27838	2.37002
526	Medium variant	Madagascar		450	Country/Area	910	2085-2090	80.1983	79.6	78.1	75.7145	70.2871	70.7871	71.2871	65.8502	60.9527	56.0829	51.2254	50.7254	49.7254	48.7254	47.7254	46.7254	46.4004	45.9004	44.9004	43.9004	42.9004	41.9004	41.619	41.119	40.119	39.119	38.119	37.119	36.8971	32.2616	27.7304	23.3496	19.1777	15.3369	11.9001	8.93021	6.51805	4.68414	3.3537	2.4073
527	Medium variant	Madagascar		450	Country/Area	910	2090-2095	80.9378	80.3203	78.8203	76.4242	70.9897	71.4897	71.9897	66.5467	61.6399	56.7591	51.8897	51.3897	50.3897	49.3897	48.3897	47.3897	47.0501	46.5501	45.5501	44.5501	43.5501	42.5501	42.2511	41.7511	40.7511	39.7511	38.7511	37.7511	37.5081	32.8469	28.285	23.8666	19.6459	15.7433	12.2349	9.18895	6.70496	4.81049	3.43271	2.44754
528	Medium variant	Madagascar		450	Country/Area	910	2095-2100	81.6589	81.024	79.524	77.1186	71.6779	72.1779	72.6779	67.2293	62.314	57.4232	52.5428	52.0428	51.0428	50.0428	49.0428	48.0428	47.6897	47.1897	46.1897	45.1897	44.1897	43.1897	42.8743	42.3743	41.3743	40.3743	39.3743	38.3743	38.1114	33.4259	28.8347	24.3801	20.1123	16.15	12.572	9.45125	6.89553	4.93997	3.51414	2.49011
529	Medium variant	Malawi		454	Country/Area	910	2020-2025	65.6223	66.8285	65.3285	63.5886	58.3877	58.8877	59.3877	54.1031	49.4287	44.9021	40.4992	39.9992	38.9992	37.9992	36.9992	35.9992	36.2134	35.7134	34.7134	33.7134	32.7134	31.7134	32.0853	31.5853	30.5853	29.5853	28.5853	27.5853	28.0699	24.1591	20.419	16.8002	13.4274	10.3829	7.72631	5.47357	3.71281	2.43957	1.73807	1.32803
530	Medium variant	Malawi		454	Country/Area	910	2025-2030	67.5044	68.2859	66.7859	64.9047	59.653	60.153	60.653	55.3316	50.6044	46.0021	41.504	41.004	40.004	39.004	38.004	37.004	37.1109	36.6109	35.6109	34.6109	33.6109	32.6109	32.8631	32.3631	31.3631	30.3631	29.3631	28.3631	28.7317	24.7154	20.8829	17.1879	13.7468	10.6373	7.92258	5.62378	3.8244	2.51863	1.79002	1.35812
531	Medium variant	Malawi		454	Country/Area	910	2030-2035	69.1028	69.543	68.043	66.0448	60.7518	61.2518	61.7518	56.4021	51.6358	46.9781	42.4093	41.9093	40.9093	39.9093	38.9093	37.9093	37.9346	37.4346	36.4346	35.4346	34.4346	33.4346	33.5944	33.0944	32.0944	31.0944	30.0944	29.0944	29.3714	25.2679	21.354	17.5895	14.0873	10.9184	8.14399	5.79266	3.95056	2.61064	1.85144	1.39294
532	Medium variant	Malawi		454	Country/Area	910	2035-2040	70.4499	70.6288	69.1288	67.0396	61.7154	62.2154	62.7154	57.3449	52.5514	47.8557	43.2376	42.7376	41.7376	40.7376	39.7376	38.7376	38.7046	38.2046	37.2046	36.2046	35.2046	34.2046	34.296	33.796	32.796	31.796	30.796	29.796	30.0037	25.8314	21.8493	18.0202	14.4586	11.2338	8.40178	5.99368	4.10042	2.7203	1.92602	1.4354
533	Medium variant	Malawi		454	Country/Area	910	2040-2045	71.6208	71.6158	70.1158	67.9589	62.6115	63.1115	63.6115	58.2261	53.4135	48.6911	44.0381	43.5381	42.5381	41.5381	40.5381	39.5381	39.4629	38.9629	37.9629	36.9629	35.9629	34.9629	35.0026	34.5026	33.5026	32.5026	31.5026	30.5026	30.6554	26.4274	22.3868	18.4967	14.8721	11.585	8.69139	6.22295	4.27094	2.84202	2.00703	1.47959
534	Medium variant	Malawi		454	Country/Area	910	2045-2050	72.6947	72.5591	71.0591	68.8513	63.4865	63.9865	64.4865	59.0899	54.2633	49.5213	44.8422	44.3422	43.3422	42.3422	41.3422	40.3422	40.2349	39.7349	38.7349	37.7349	36.7349	35.7349	35.7339	35.2339	34.2339	33.2339	32.2339	31.2339	31.341	27.0641	22.971	19.0232	15.3334	11.9753	9.01021	6.47542	4.46008	2.97573	2.09357	1.5252
535	Medium variant	Malawi		454	Country/Area	910	2050-2055	73.6761	73.448	71.948	69.7025	64.3244	64.8244	65.3244	59.9193	55.0824	50.3259	45.6271	45.1271	44.1271	43.1271	42.1271	41.1271	40.9948	40.4948	39.4948	38.4948	37.4948	36.4948	36.4611	35.9611	34.9611	33.9611	32.9611	31.9611	32.0302	27.71	23.5684	19.567	15.8154	12.3858	9.34306	6.73578	4.6553	3.11494	2.18295	1.57089
536	Medium variant	Malawi		454	Country/Area	910	2055-2060	74.5898	74.2953	72.7953	70.5219	65.1336	65.6336	66.1336	60.7218	55.8767	51.1085	46.3938	45.8938	44.8938	43.8938	42.8938	41.8938	41.7411	41.2411	40.2411	39.2411	38.2411	37.2411	37.1797	36.6797	35.6797	34.6797	33.6797	32.6797	32.7155	28.3561	24.1687	20.1152	16.3048	12.8069	9.68658	7.00213	4.85223	3.25565	2.27367	1.61665
537	Medium variant	Malawi		454	Country/Area	910	2060-2065	75.4763	75.1305	73.6305	71.3344	65.9374	66.4374	66.9374	61.5197	56.6671	51.8879	47.1584	46.6584	45.6584	44.6584	43.6584	42.6584	42.487	41.987	40.987	39.987	38.987	37.987	37.9001	37.4001	36.4001	35.4001	34.4001	33.4001	33.4046	29.0078	24.7761	20.6709	16.8011	13.2367	10.0411	7.27907	5.05528	3.39877	2.36606	1.66374
538	Medium variant	Malawi		454	Country/Area	910	2065-2070	76.343	75.9582	74.4582	72.1455	66.7416	67.2416	67.7416	62.319	57.4595	52.67	47.9262	47.4262	46.4262	45.4262	44.4262	43.4262	43.2364	42.7364	41.7364	40.7364	39.7364	38.7364	38.6246	38.1246	37.1246	36.1246	35.1246	34.1246	34.0986	29.665	25.3895	21.2334	17.304	13.6725	10.4036	7.5664	5.26835	3.54798	2.46131	1.71324
539	Medium variant	Malawi		454	Country/Area	910	2070-2075	77.1646	76.7501	75.2501	72.9246	67.5153	68.0153	68.5153	63.0885	58.2226	53.4232	48.6656	48.1656	47.1656	46.1656	45.1656	44.1656	43.9579	43.4579	42.4579	41.4579	40.4579	39.4579	39.3218	38.8218	37.8218	36.8218	35.8218	34.8218	34.7665	30.2977	25.9804	21.7757	17.79	14.094	10.7544	7.84706	5.48003	3.69847	2.55733	1.76395
540	Medium variant	Malawi		454	Country/Area	910	2075-2080	77.981	77.5407	76.0407	73.7037	68.2893	68.7893	69.2893	63.8583	58.9861	54.1765	49.4049	48.9049	47.9049	46.9049	45.9049	44.9049	44.6788	44.1788	43.1788	42.1788	41.1788	40.1788	40.0184	39.5184	38.5184	37.5184	36.5184	35.5184	35.4338	30.9305	26.5719	22.3194	18.2776	14.5181	11.1075	8.12871	5.69392	3.85265	2.65683	1.81704
541	Medium variant	Malawi		454	Country/Area	910	2080-2085	78.7874	78.3273	76.8273	74.4826	69.0645	69.5645	70.0645	64.6302	59.7522	54.9332	50.1483	49.6483	48.6483	47.6483	46.6483	45.6483	45.4046	44.9046	43.9046	42.9046	41.9046	40.9046	40.7207	40.2207	39.2207	38.2207	37.2207	36.2207	36.108	31.5714	27.1728	22.8737	18.7764	14.9533	11.4716	8.41949	5.91366	4.01167	2.76034	1.87357
542	Medium variant	Malawi		454	Country/Area	910	2085-2090	79.5847	79.1069	77.6069	75.2556	69.8342	70.3342	70.8342	65.3967	60.5132	55.6849	50.8869	50.3869	49.3869	48.3869	47.3869	46.3869	46.1261	45.6261	44.6261	43.6261	42.6261	41.6261	41.4192	40.9192	39.9192	38.9192	37.9192	36.9192	36.7791	32.2103	27.7731	23.4292	19.2783	15.393	11.8414	8.71657	6.13863	4.17363	2.86629	1.93285
543	Medium variant	Malawi		454	Country/Area	910	2090-2095	80.3684	79.8753	78.3753	76.0187	70.5945	71.0945	71.5945	66.1542	61.2654	56.4282	51.6179	51.1179	50.1179	49.1179	48.1179	47.1179	46.8407	46.3407	45.3407	44.3407	43.3407	42.3407	42.1121	41.6121	40.6121	39.6121	38.6121	37.6121	37.4462	32.8468	28.3725	23.9857	19.7827	15.8369	12.2165	9.0195	6.36952	4.34002	2.97444	1.99474
544	Medium variant	Malawi		454	Country/Area	910	2095-2100	81.1372	80.6305	79.1305	76.7693	71.3425	71.8425	72.3425	66.8997	62.006	57.1606	52.3388	51.8388	50.8388	49.8388	48.8388	47.8388	47.5465	47.0465	46.0465	45.0465	44.0465	43.0465	42.7979	42.2979	41.2979	40.2979	39.2979	38.2979	38.1078	33.4798	28.9704	24.5429	20.29	16.2859	12.5993	9.33134	6.60962	4.51475	3.08864	2.06066
545	Medium variant	Mauritius	1	480	Country/Area	910	2020-2025	75.5134	75.2556	73.7556	71.3848	65.9293	66.4293	66.9293	61.4859	56.6366	51.8621	47.1478	46.6478	45.6478	44.6478	43.6478	42.6478	42.4695	41.9695	40.9695	39.9695	38.9695	37.9695	37.8947	37.3947	36.3947	35.3947	34.3947	33.3947	33.4358	29.127	25.0136	21.0672	17.4486	14.0985	11.1586	8.5237	6.41856	4.83862	3.67057	2.79865
546	Medium variant	Mauritius	1	480	Country/Area	910	2025-2030	76.2618	75.9264	74.4264	72.0432	66.5853	67.0853	67.5853	62.1381	57.2786	52.4911	47.7611	47.2611	46.2611	45.2611	44.2611	43.2611	43.0658	42.5658	41.5658	40.5658	39.5658	38.5658	38.4679	37.9679	36.9679	35.9679	34.9679	33.9679	33.9798	29.6358	25.4783	21.4843	17.8038	14.3877	11.3772	8.68241	6.51923	4.89047	3.69389	2.79886
547	Medium variant	Mauritius	1	480	Country/Area	910	2030-2035	77.0155	76.6137	75.1137	72.7195	67.2593	67.7593	68.2593	62.8084	57.9389	53.1376	48.391	47.891	46.891	45.891	44.891	43.891	43.6783	43.1783	42.1783	41.1783	40.1783	39.1783	39.0575	38.5575	37.5575	36.5575	35.5575	34.5575	34.5401	30.1598	25.9575	21.9147	18.1722	14.6897	11.6053	8.84669	6.62706	4.94973	3.71544	2.79738
548	Medium variant	Mauritius	1	480	Country/Area	910	2035-2040	77.7755	77.3166	75.8166	73.4124	67.9499	68.4499	68.9499	63.4956	58.616	53.8005	49.0364	48.5364	47.5364	46.5364	45.5364	44.5364	44.3054	43.8054	42.8054	41.8054	40.8054	39.8054	39.6614	39.1614	38.1614	37.1614	36.1614	35.1614	35.1151	30.6988	26.4507	22.3584	18.5525	15.0035	11.8448	9.01857	6.73805	5.01368	3.74299	2.79568
549	Medium variant	Mauritius	1	480	Country/Area	910	2040-2045	78.5262	78.02	76.52	74.1094	68.6447	69.1447	69.6447	64.1872	59.2981	54.469	49.6875	49.1875	48.1875	47.1875	46.1875	45.1875	44.9379	44.4379	43.4379	42.4379	41.4379	40.4379	40.2705	39.7705	38.7705	37.7705	36.7705	35.7705	35.6963	31.2457	26.9538	22.8124	18.9435	15.3277	12.0957	9.20165	6.85673	5.08105	3.77509	2.79925
550	Medium variant	Mauritius	1	480	Country/Area	910	2045-2050	79.2876	78.7405	77.2405	74.8244	69.3578	69.8578	70.3578	64.8972	59.999	55.1562	50.3574	49.8574	48.8574	47.8574	46.8574	45.8574	45.589	45.089	44.089	43.089	42.089	41.089	40.8975	40.3975	39.3975	38.3975	37.3975	36.3975	36.2949	31.8104	27.4762	23.2863	19.3537	15.6697	12.3625	9.39936	6.98809	5.15617	3.80975	2.80513
551	Medium variant	Mauritius	1	480	Country/Area	910	2050-2055	80.0425	79.4601	77.9601	75.5395	70.071	70.571	71.071	65.6079	60.7009	55.845	51.0294	50.5294	49.5294	48.5294	47.5294	46.5294	46.2424	45.7424	44.7424	43.7424	42.7424	41.7424	41.5273	41.0273	40.0273	39.0273	38.0273	37.0273	36.896	32.3778	28.0025	23.7663	19.7721	16.0203	12.6379	9.60455	7.1269	5.23814	3.84861	2.81328
552	Medium variant	Mauritius	1	480	Country/Area	910	2055-2060	80.7936	80.1813	78.6813	76.2566	70.7865	71.2865	71.7865	66.321	61.4061	56.5382	51.7069	51.2069	50.2069	49.2069	48.2069	47.2069	46.9028	46.4028	45.4028	44.4028	43.4028	42.4028	42.1654	41.6654	40.6654	39.6654	38.6654	37.6654	37.5071	32.9562	28.5409	24.2599	20.2065	16.3886	12.9306	9.82537	7.27848	5.3311	3.89621	2.82741
553	Medium variant	Mauritius	1	480	Country/Area	910	2060-2065	81.5461	80.9068	79.4068	76.9783	71.5067	72.0067	72.5067	67.039	62.1168	57.2376	52.3918	51.8918	50.8918	49.8918	48.8918	47.8918	47.5713	47.0713	46.0713	45.0713	44.0713	43.0713	42.813	42.313	41.313	40.313	39.313	38.313	38.1289	33.5462	29.0912	24.7656	20.6547	16.7724	13.2401	10.0618	7.44287	5.43321	3.95105	2.84636
554	Medium variant	Mauritius	1	480	Country/Area	910	2065-2070	82.2714	81.6148	80.1148	77.6831	72.2101	72.7101	73.2101	67.7405	62.8117	57.9222	53.0632	52.5632	51.5632	50.5632	49.5632	48.5632	48.2278	47.7278	46.7278	45.7278	44.7278	43.7278	43.45	42.95	41.95	40.95	39.95	38.95	38.7418	34.1294	29.637	25.268	21.101	17.1571	13.5539	10.3051	7.61454	5.54074	4.00926	2.86933
555	Medium variant	Mauritius	1	480	Country/Area	910	2070-2075	82.9636	82.2902	80.7902	78.3554	72.8812	73.3812	73.8812	68.4097	63.475	58.5765	53.7055	53.2055	52.2055	51.2055	50.2055	49.2055	48.8567	48.3567	47.3567	46.3567	45.3567	44.3567	44.0611	43.5611	42.5611	41.5611	40.5611	39.5611	39.3309	34.691	30.1637	25.7543	21.5341	17.5319	13.8626	10.548	7.79013	5.65416	4.07212	2.89575
556	Medium variant	Mauritius	1	480	Country/Area	910	2075-2080	83.6035	82.9157	81.4157	78.9781	73.5029	74.0029	74.5029	69.0297	64.09	59.1835	54.302	53.802	52.802	51.802	50.802	49.802	49.4412	48.9412	47.9412	46.9412	45.9412	44.9412	44.6298	44.1298	43.1298	42.1298	41.1298	40.1298	39.8796	35.2145	30.6555	26.209	21.9403	17.8838	14.1533	10.7789	7.95939	5.76606	4.13614	2.92171
557	Medium variant	Mauritius	1	480	Country/Area	910	2080-2085	84.2066	83.5047	82.0047	79.5644	74.0883	74.5883	75.0883	69.6135	64.6693	59.7557	54.8648	54.3648	53.3648	52.3648	51.3648	50.3648	49.9932	49.4932	48.4932	47.4932	46.4932	45.4932	45.1674	44.6674	43.6674	42.6674	41.6674	40.6674	40.3989	35.7108	31.1225	26.6417	22.3285	18.2221	14.4341	11.0032	8.12657	5.87944	4.20414	2.95363
558	Medium variant	Mauritius	1	480	Country/Area	910	2085-2090	84.7854	84.0703	82.5703	80.1275	74.6504	75.1504	75.6504	70.1741	65.2259	60.3058	55.4063	54.9063	53.9063	52.9063	51.9063	50.9063	50.5248	50.0248	49.0248	48.0248	47.0248	46.0248	45.6857	45.1857	44.1857	43.1857	42.1857	41.1857	40.9002	36.1904	31.5747	27.0616	22.7065	18.5531	14.7108	11.2254	8.29302	5.99478	4.27558	2.98994
559	Medium variant	Mauritius	1	480	Country/Area	910	2090-2095	85.3366	84.6091	83.1091	80.6638	75.186	75.686	76.186	70.7081	65.7563	60.8304	55.9231	55.4231	54.4231	53.4231	52.4231	51.4231	51.0325	50.5325	49.5325	48.5325	47.5325	46.5325	46.1811	45.6811	44.6811	43.6811	42.6811	41.6811	41.3798	36.6499	32.0086	27.4655	23.0715	18.8743	14.9813	11.4446	8.45837	6.10978	4.34873	3.0279
560	Medium variant	Mauritius	1	480	Country/Area	910	2095-2100	85.8761	85.1365	83.6365	81.1888	75.7102	76.2102	76.7102	71.231	66.2758	61.3445	56.43	55.93	54.93	53.93	52.93	51.93	51.5309	51.0309	50.0309	49.0309	48.0309	47.0309	46.6679	46.1679	45.1679	44.1679	43.1679	42.1679	41.8518	37.1028	32.4373	27.8655	23.4345	19.1956	15.2541	11.668	8.62959	6.23034	4.42609	3.07138
561	Medium variant	Mayotte	2	175	Country/Area	910	2020-2025	79.8576	79.1679	77.6679	75.2125	69.7481	70.2481	70.7481	65.2813	60.393	55.5765	50.7398	50.2398	49.2398	48.2398	47.2398	46.2398	45.9313	45.4313	44.4313	43.4313	42.4313	41.4313	41.2084	40.7084	39.7084	38.7084	37.7084	36.7084	36.6038	32.1973	27.8525	23.68	19.7085	16.0728	12.6995	9.69878	7.3157	5.40024	3.85999	3.12527
562	Medium variant	Mayotte	2	175	Country/Area	910	2025-2030	80.8428	80.1172	78.6172	76.1571	70.689	71.189	71.689	66.2188	61.3187	56.4841	51.6346	51.1346	50.1346	49.1346	48.1346	47.1346	46.8158	46.3158	45.3158	44.3158	43.3158	42.3158	42.0774	41.5774	40.5774	39.5774	38.5774	37.5774	37.4395	32.9745	28.5775	24.3544	20.3177	16.5917	13.1184	10.0172	7.52988	5.52086	3.90366	3.11086
563	Medium variant	Mayotte	2	175	Country/Area	910	2030-2035	82.2928	81.5196	80.0196	77.553	72.0798	72.5798	73.0798	67.605	62.6894	57.831	52.9623	52.4623	51.4623	50.4623	49.4623	48.4623	48.1236	47.6236	46.6236	45.6236	44.6236	43.6236	43.3634	42.8634	41.8634	40.8634	39.8634	38.8634	38.6944	34.1682	29.6906	25.3854	21.2592	17.4103	13.8013	10.5511	7.907	5.75805	4.02492	3.1384
564	Medium variant	Mayotte	2	175	Country/Area	910	2035-2040	83.1125	82.3178	80.8178	78.3483	72.8727	73.3727	73.8727	68.3956	63.4721	58.6012	53.7221	53.2221	52.2221	51.2221	50.2221	49.2221	48.8715	48.3715	47.3715	46.3715	45.3715	44.3715	44.0967	43.5967	42.5967	41.5967	40.5967	39.5967	39.4136	34.8662	30.3458	25.9806	21.7969	17.8832	14.1988	10.8659	8.12793	5.89499	4.09342	3.13014
565	Medium variant	Mayotte	2	175	Country/Area	910	2040-2045	83.8279	83.0164	81.5164	79.0447	73.5672	74.0672	74.5672	69.0883	64.1584	59.2774	54.3897	53.8897	52.8897	51.8897	50.8897	49.8897	49.5292	49.0292	48.0292	47.0292	46.0292	45.0292	44.74	44.24	43.24	42.24	41.24	40.24	40.0402	35.4789	30.9431	26.5336	22.2915	18.3108	14.5646	11.1604	8.34132	6.03118	4.16625	3.14849
566	Medium variant	Mayotte	2	175	Country/Area	910	2045-2050	84.4976	83.6722	82.1722	79.6986	74.2194	74.7194	75.2194	69.739	64.8037	59.9139	55.0186	54.5186	53.5186	52.5186	51.5186	50.5186	50.1492	49.6492	48.6492	47.6492	46.6492	45.6492	45.3473	44.8473	43.8473	42.8473	41.8473	40.8473	40.6301	36.0483	31.504	27.0731	22.7837	18.7276	14.9152	11.4485	8.55537	6.1769	4.25325	3.17752
567	Medium variant	Mayotte	2	175	Country/Area	910	2050-2055	85.1399	84.3026	82.8026	80.3274	74.8467	75.3467	75.8467	70.3649	65.4248	60.5272	55.6251	55.1251	54.1251	53.1251	52.1251	51.1251	50.7477	50.2477	49.2477	48.2477	47.2477	46.2477	45.9341	45.4341	44.4341	43.4341	42.4341	41.4341	41.201	36.5966	32.0337	27.5874	23.2678	19.1521	15.2653	11.7304	8.76915	6.32582	4.3514	3.21305
568	Medium variant	Mayotte	2	175	Country/Area	910	2055-2060	85.7508	84.9029	83.4029	80.9263	75.4443	75.9443	76.4443	70.9613	66.0168	61.1122	56.2039	55.7039	54.7039	53.7039	52.7039	51.7039	51.319	50.819	49.819	48.819	47.819	46.819	46.4946	45.9946	44.9946	43.9946	42.9946	41.9946	41.7467	37.121	32.5356	28.0651	23.7201	19.5723	15.6244	12.0127	8.97695	6.47235	4.44794	3.25943
569	Medium variant	Mayotte	2	175	Country/Area	910	2060-2065	86.3355	85.4783	83.9783	81.5003	76.0172	76.5172	77.0172	71.533	66.5846	61.6735	56.7593	56.2593	55.2593	54.2593	53.2593	52.2593	51.8675	51.3675	50.3675	49.3675	48.3675	47.3675	47.033	46.533	45.533	44.533	43.533	42.533	42.2711	37.6252	33.0184	28.5201	24.1433	19.9705	15.9853	12.3085	9.18959	6.61495	4.54333	3.30543
570	Medium variant	Mayotte	2	175	Country/Area	910	2065-2070	86.9089	86.0432	84.5432	82.064	76.5798	77.0798	77.5798	72.0946	67.1425	62.2254	57.3058	56.8058	55.8058	54.8058	53.8058	52.8058	52.4074	51.9074	50.9074	49.9074	48.9074	47.9074	47.5633	47.0633	46.0633	45.0633	44.0633	43.0633	42.7881	38.123	33.4956	28.9705	24.5596	20.3495	16.333	12.6137	9.42255	6.76786	4.63214	3.35089
571	Medium variant	Mayotte	2	175	Country/Area	910	2070-2075	87.485	86.6114	85.1114	82.6311	77.1458	77.6458	78.1458	72.6597	67.7042	62.7814	57.8567	57.3567	56.3567	55.3567	54.3567	53.3567	52.9521	52.4521	51.4521	50.4521	49.4521	48.4521	48.0988	47.5988	46.5988	45.5988	44.5988	43.5988	43.3109	38.6274	33.9801	29.4293	24.9855	20.7332	16.6743	12.9185	9.67713	6.95622	4.7471	3.39387
572	Medium variant	Mayotte	2	175	Country/Area	910	2075-2080	88.047	87.1663	85.6663	83.185	77.6988	78.1988	78.6988	73.2117	68.2532	63.3252	58.3957	57.8957	56.8957	55.8957	54.8957	53.8957	53.4854	52.9854	51.9854	50.9854	49.9854	48.9854	48.6236	48.1236	47.1236	46.1236	45.1236	44.1236	43.8238	39.123	34.457	29.8819	25.4071	21.1151	17.0105	13.2081	9.92304	7.1605	4.90319	3.45727
573	Medium variant	Mayotte	2	175	Country/Area	910	2080-2085	88.6082	87.7207	86.2207	83.7383	78.2512	78.7512	79.2512	73.7634	68.8018	63.8688	58.9348	58.4348	57.4348	56.4348	55.4348	54.4348	54.0188	53.5188	52.5188	51.5188	50.5188	49.5188	49.1488	48.6488	47.6488	46.6488	45.6488	44.6488	44.3374	39.6196	34.9351	30.336	25.8305	21.4987	17.3482	13.4919	10.147	7.33988	5.05671	3.55259
574	Medium variant	Mayotte	2	175	Country/Area	910	2085-2090	89.1494	88.2555	86.7555	84.2721	78.7842	79.2842	79.7842	74.2955	69.3311	64.3935	59.455	58.955	57.955	56.955	55.955	54.955	54.5338	54.0338	53.0338	52.0338	51.0338	50.0338	49.6558	49.1558	48.1558	47.1558	46.1558	45.1558	44.8332	40.099	35.3966	30.774	26.2387	21.8681	17.6724	13.7624	10.35	7.47694	5.15585	3.64089
575	Medium variant	Mayotte	2	175	Country/Area	910	2090-2095	89.6752	88.7755	87.2755	84.7912	79.3025	79.8025	80.3025	74.8131	69.8462	64.9041	59.9617	59.4617	58.4617	57.4617	56.4617	55.4617	55.0354	54.5354	53.5354	52.5354	51.5354	50.5354	50.15	49.65	48.65	47.65	46.65	45.65	45.3169	40.5672	35.8478	31.2031	26.6395	22.2322	17.9935	14.032	10.5546	7.61031	5.22423	3.69408
576	Medium variant	Mayotte	2	175	Country/Area	910	2095-2100	90.2091	89.3038	87.8038	85.3187	79.8293	80.3293	80.8293	75.3392	70.3698	65.4237	60.4774	59.9774	58.9774	57.9774	56.9774	55.9774	55.5464	55.0464	54.0464	53.0464	52.0464	51.0464	50.6538	50.1538	49.1538	48.1538	47.1538	46.1538	45.8107	41.0462	36.3104	31.6443	27.0537	22.611	18.3309	14.3199	10.7803	7.76922	5.31623	3.72556
577	Medium variant	Mozambique		508	Country/Area	910	2020-2025	62.1278	64.042	62.542	61.118	55.9592	56.4592	56.9592	51.7048	47.0596	42.5989	38.3547	37.8547	36.8547	35.8547	34.8547	33.8547	34.3089	33.8089	32.8089	31.8089	30.8089	29.8089	30.5175	30.0175	29.0175	28.0175	27.0175	26.0175	26.831	23.2155	19.6924	16.249	13.0127	10.0683	7.48831	5.2814	3.57035	2.37307	1.73036	1.36324
578	Medium variant	Mozambique		508	Country/Area	910	2025-2030	64.0128	65.5175	64.0175	62.4273	57.2169	57.7169	58.2169	52.9259	48.2294	43.6902	39.3344	38.8344	37.8344	36.8344	35.8344	34.8344	35.1553	34.6553	33.6553	32.6553	31.6553	30.6553	31.2116	30.7116	29.7116	28.7116	27.7116	26.7116	27.3853	23.6541	20.0411	16.5208	13.212	10.2113	7.59107	5.35813	3.62788	2.41596	1.75875	1.37879
579	Medium variant	Mozambique		508	Country/Area	910	2030-2035	65.6804	66.8314	65.3314	63.5947	58.3402	58.8402	59.3402	54.018	49.278	44.6718	40.2202	39.7202	38.7202	37.7202	36.7202	35.7202	35.9254	35.4254	34.4254	33.4254	32.4254	31.4254	31.8474	31.3474	30.3474	29.3474	28.3474	27.3474	27.8962	24.0596	20.3629	16.7856	13.4226	10.3662	7.70275	5.44095	3.69055	2.46303	1.79028	1.39685
580	Medium variant	Mozambique		508	Country/Area	910	2035-2040	67.1259	67.9679	66.4679	64.6035	59.3126	59.8126	60.3126	54.9652	50.1909	45.5325	41.0057	40.5057	39.5057	38.5057	37.5057	36.5057	36.6189	36.1189	35.1189	34.1189	33.1189	32.1189	32.4323	31.9323	30.9323	29.9323	28.9323	27.9323	28.3763	24.4487	20.6763	17.0442	13.643	10.5446	7.83431	5.5378	3.7628	2.51748	1.82703	1.41801
581	Medium variant	Mozambique		508	Country/Area	910	2040-2045	68.4032	68.98	67.48	65.5073	60.1863	60.6863	61.1863	55.8184	51.0166	46.3161	41.7284	41.2284	40.2284	39.2284	38.2284	37.2284	37.2664	36.7664	35.7664	34.7664	33.7664	32.7664	32.9894	32.4894	31.4894	30.4894	29.4894	28.4894	28.8446	24.8363	20.9941	17.3082	13.865	10.7364	7.98951	5.65287	3.84718	2.57993	1.86932	1.4422
582	Medium variant	Mozambique		508	Country/Area	910	2045-2050	69.5427	69.8945	68.3945	66.3322	60.9862	61.4862	61.9862	56.6014	51.777	47.0419	42.4043	41.9043	40.9043	39.9043	38.9043	37.9043	37.8799	37.3799	36.3799	35.3799	34.3799	33.3799	33.5267	33.0267	32.0267	31.0267	30.0267	29.0267	29.3055	25.2265	21.3194	17.5809	14.0931	10.928	8.15366	5.78506	3.94389	2.65015	1.91647	1.46927
583	Medium variant	Mozambique		508	Country/Area	910	2050-2055	70.5407	70.713	69.213	67.0798	61.7141	62.2141	62.7141	57.3163	52.4751	47.714	43.0384	42.5384	41.5384	40.5384	39.5384	38.5384	38.4655	37.9655	36.9655	35.9655	34.9655	33.9655	34.0512	33.5512	32.5512	31.5512	30.5512	29.5512	29.7672	25.6283	21.6644	17.8758	14.3427	11.137	8.32732	5.93285	4.06062	2.73426	1.9726	1.50117
584	Medium variant	Mozambique		508	Country/Area	910	2055-2060	71.4553	71.4882	69.9882	67.7988	62.4175	62.9175	63.4175	58.0092	53.1545	48.3729	43.667	43.167	42.167	41.167	40.167	39.167	39.0547	38.5547	37.5547	36.5547	35.5547	34.5547	34.5894	34.0894	33.0894	32.0894	31.0894	30.0894	30.251	26.0584	22.0415	18.2043	14.6221	11.37	8.51661	6.08513	4.1841	2.82685	2.03281	1.53347
585	Medium variant	Mozambique		508	Country/Area	910	2060-2065	72.3138	72.2391	70.7391	68.5054	63.1117	63.6117	64.1117	58.695	53.8294	49.0313	44.301	43.801	42.801	41.801	40.801	39.801	39.6564	39.1564	38.1564	37.1564	36.1564	35.1564	35.1481	34.6481	33.6481	32.6481	31.6481	30.6481	30.7618	26.5201	22.4529	18.5679	14.936	11.6324	8.72903	6.25266	4.31279	2.9256	2.09858	1.56746
586	Medium variant	Mozambique		508	Country/Area	910	2065-2070	73.1367	72.9747	71.4747	69.2049	63.8008	64.3008	64.8008	59.377	54.5023	49.6902	44.9393	44.4393	43.4393	42.4393	41.4393	40.4393	40.2673	39.7673	38.7673	37.7673	36.7673	35.7673	35.7217	35.2217	34.2217	33.2217	32.2217	31.2217	31.2925	27.0045	22.888	18.9553	15.2728	11.9164	8.95834	6.4322	4.44853	3.02533	2.16612	1.6027
587	Medium variant	Mozambique		508	Country/Area	910	2070-2075	73.937	73.7031	72.2031	69.9036	64.4907	64.9907	65.4907	60.0608	55.178	50.3538	45.5852	45.0852	44.0852	43.0852	42.0852	41.0852	40.8895	40.3895	39.3895	38.3895	37.3895	36.3895	36.311	35.811	34.811	33.811	32.811	31.811	31.8429	27.5114	23.3466	19.3655	15.6309	12.2202	9.20593	6.6255	4.59386	3.13093	2.23516	1.63915
588	Medium variant	Mozambique		508	Country/Area	910	2075-2080	74.726	74.4302	72.9302	70.6057	65.185	65.685	66.185	60.7495	55.8592	51.0237	46.239	45.739	44.739	43.739	42.739	41.739	41.5215	41.0215	40.0215	39.0215	38.0215	37.0215	36.9127	36.4127	35.4127	34.4127	33.4127	32.4127	32.4081	28.0349	23.8225	19.7919	16.0034	12.5364	9.46462	6.82919	4.74661	3.24148	2.30734	1.67669
589	Medium variant	Mozambique		508	Country/Area	910	2080-2085	75.5066	75.1571	73.6571	71.3113	65.8836	66.3836	66.8836	61.4429	56.5454	51.699	46.8989	46.3989	45.3989	44.3989	43.3989	42.3989	42.161	41.661	40.661	39.661	38.661	37.661	37.5236	37.0236	36.0236	35.0236	34.0236	33.0236	32.984	28.5703	24.3113	20.2313	16.3874	12.8624	9.73187	7.04059	4.90717	3.3579	2.38364	1.71686
590	Medium variant	Mozambique		508	Country/Area	910	2085-2090	76.2755	75.8833	74.3833	72.0212	66.5877	67.0877	67.5877	62.1427	57.2386	52.3823	47.5678	47.0678	46.0678	45.0678	44.0678	43.0678	42.8105	42.3105	41.3105	40.3105	39.3105	38.3105	38.1459	37.6459	36.6459	35.6459	34.6459	33.6459	33.573	29.1203	24.8158	20.687	16.7874	13.2025	10.0107	7.26135	5.07528	3.48103	2.46466	1.76047
591	Medium variant	Mozambique		508	Country/Area	910	2090-2095	77.0164	76.5871	75.0871	72.7113	67.2728	67.7728	68.2728	62.8237	57.9135	53.0474	48.2191	47.7191	46.7191	45.7191	44.7191	43.7191	43.4429	42.9429	41.9429	40.9429	39.9429	38.9429	38.752	38.252	37.252	36.252	35.252	34.252	34.1469	29.6565	25.3082	21.1322	17.1789	13.536	10.2841	7.47745	5.24014	3.60272	2.54611	1.80567
592	Medium variant	Mozambique		508	Country/Area	910	2095-2100	77.7881	77.3218	75.8218	73.4333	67.9898	68.4898	68.9898	63.5366	58.6198	53.7435	48.9009	48.4009	47.4009	46.4009	45.4009	44.4009	44.1054	43.6054	42.6054	41.6054	40.6054	39.6054	39.3877	38.8877	37.8877	36.8877	35.8877	34.8877	34.75	30.2213	25.8283	21.6037	17.595	13.8921	10.5776	7.7096	5.41703	3.73343	2.63426	1.85577
593	Medium variant	Réunion	2	638	Country/Area	910	2020-2025	81.5474	80.7567	79.2567	76.7826	71.3075	71.8075	72.3075	66.832	61.9253	57.0805	52.2114	51.7114	50.7114	49.7114	48.7114	47.7114	47.366	46.866	45.866	44.866	43.866	42.866	42.5981	42.0981	41.0981	40.0981	39.0981	38.0981	37.9346	33.4527	29.0186	24.7478	20.6688	16.9189	13.4178	10.2751	7.7747	5.81101	4.17369	3.27878
594	Medium variant	Réunion	2	638	Country/Area	910	2025-2030	82.4908	81.6777	80.1777	77.7013	72.2238	72.7238	73.2238	67.7457	62.8286	57.9672	53.0868	52.5868	51.5868	50.5868	49.5868	48.5868	48.2308	47.7308	46.7308	45.7308	44.7308	43.7308	43.4483	42.9483	41.9483	40.9483	39.9483	38.9483	38.7604	34.2359	29.7536	25.4297	21.2873	17.45	13.8548	10.6128	8.01092	5.95317	4.25852	3.36834
595	Medium variant	Réunion	2	638	Country/Area	910	2030-2035	83.2895	82.4595	80.9595	78.4814	73.0019	73.5019	74.0019	68.5218	63.5969	58.7232	53.833	53.333	52.333	51.333	50.333	49.333	48.967	48.467	47.467	46.467	45.467	44.467	44.173	43.673	42.673	41.673	40.673	39.673	39.4685	34.9143	30.3935	26.0221	21.8258	17.915	14.2404	10.9121	8.21079	6.06055	4.29326	3.38735
596	Medium variant	Réunion	2	638	Country/Area	910	2035-2040	83.9962	83.1531	81.6531	79.1736	73.6925	74.1925	74.6925	69.2109	64.2797	59.396	54.498	53.998	52.998	51.998	50.998	49.998	49.6228	49.1228	48.1228	47.1228	46.1228	45.1228	44.8166	44.3166	43.3166	42.3166	41.3166	40.3166	40.0982	35.5247	30.9778	26.5661	22.3201	18.3458	14.6014	11.1972	8.40694	6.16643	4.32936	3.38972
597	Medium variant	Réunion	2	638	Country/Area	910	2040-2045	84.6523	83.7984	82.2984	79.8178	74.3354	74.8354	75.3354	69.8525	64.9159	60.0236	55.1188	54.6188	53.6188	52.6188	51.6188	50.6188	50.2358	49.7358	48.7358	47.7358	46.7358	45.7358	45.4175	44.9175	43.9175	42.9175	41.9175	40.9175	40.6838	36.0932	31.5312	27.0887	22.7982	18.7617	14.9537	11.4799	8.60846	6.28726	4.3759	3.39624
598	Medium variant	Réunion	2	638	Country/Area	910	2045-2050	85.2912	84.4279	82.9279	80.4463	74.9627	75.4627	75.9627	70.4787	65.5373	60.6373	55.7262	55.2262	54.2262	53.2262	52.2262	51.2262	50.8359	50.3359	49.3359	48.3359	47.3359	46.3359	46.0068	45.5068	44.5068	43.5068	42.5068	41.5068	41.2576	36.646	32.0698	27.6054	23.2769	19.1832	15.3114	11.7716	8.82347	6.42863	4.45695	3.40928
599	Medium variant	Réunion	2	638	Country/Area	910	2050-2055	85.9052	85.0337	83.5337	81.0513	75.5666	76.0666	76.5666	71.0815	66.1359	61.229	56.3123	55.8123	54.8123	53.8123	52.8123	51.8123	51.4153	50.9153	49.9153	48.9153	47.9153	46.9153	46.5762	46.0762	45.0762	44.0762	43.0762	42.0762	41.813	37.1797	32.5835	28.0985	23.7393	19.5996	15.6686	12.0628	9.04127	6.57578	4.54776	3.43937
600	Medium variant	Réunion	2	638	Country/Area	910	2055-2060	86.5041	85.6253	84.1253	81.6421	76.1565	76.6565	77.1565	71.6704	66.7208	61.8075	56.8854	56.3854	55.3854	54.3854	53.3854	52.3854	51.9822	51.4822	50.4822	49.4822	48.4822	47.4822	47.1338	46.6338	45.6338	44.6338	43.6338	42.6338	42.3573	37.7038	33.0855	28.5748	24.1859	20.011	16.0298	12.3608	9.26474	6.72984	4.64628	3.48139
601	Medium variant	Réunion	2	638	Country/Area	910	2060-2065	87.0957	86.2101	84.7101	82.2262	76.7396	77.2396	77.7396	72.2527	67.2994	62.3801	57.4531	56.9531	55.9531	54.9531	53.9531	52.9531	52.544	52.044	51.044	50.044	49.044	48.044	47.6866	47.1866	46.1866	45.1866	44.1866	43.1866	42.8975	38.2249	33.5862	29.0481	24.6262	20.4169	16.3945	12.6699	9.50089	6.89342	4.75379	3.53154
602	Medium variant	Réunion	2	638	Country/Area	910	2065-2070	87.6735	86.7818	85.2818	82.7971	77.3098	77.8098	78.3098	72.822	67.8654	62.9405	58.0089	57.5089	56.5089	55.5089	54.5089	53.5089	53.0943	52.5943	51.5943	50.5943	49.5943	48.5943	48.2286	47.7286	46.7286	45.7286	44.7286	43.7286	43.4275	38.7368	34.0788	29.5154	25.0603	20.8102	16.7483	12.9776	9.74387	7.06672	4.86665	3.5864
603	Medium variant	Réunion	2	638	Country/Area	910	2070-2075	88.2484	87.351	85.851	83.3657	77.8775	78.3775	78.8775	73.389	68.4293	63.4993	58.5633	58.0633	57.0633	56.0633	55.0633	54.0633	53.6434	53.1434	52.1434	51.1434	50.1434	49.1434	48.7698	48.2698	47.2698	46.2698	45.2698	44.2698	43.9574	39.2495	34.5729	29.9854	25.499	21.2064	17.099	13.2832	9.99307	7.25396	4.99811	3.6514
604	Medium variant	Réunion	2	638	Country/Area	910	2075-2080	88.8186	87.9158	86.4158	83.9298	78.441	78.941	79.441	73.9517	68.989	64.0541	59.1139	58.6139	57.6139	56.6139	55.6139	54.6139	54.1891	53.6891	52.6891	51.6891	50.6891	49.6891	49.3079	48.8079	47.8079	46.8079	45.8079	44.8079	44.4846	39.76	35.0654	30.4542	25.9375	21.6044	17.4493	13.5814	10.2341	7.43898	5.13576	3.72593
605	Medium variant	Réunion	2	638	Country/Area	910	2080-2085	89.369	88.4612	86.9612	84.4746	78.985	79.485	79.985	74.4951	69.5297	64.5902	59.6462	59.1462	58.1462	57.1462	56.1462	55.1462	54.7166	54.2166	53.2166	52.2166	51.2166	50.2166	49.8282	49.3282	48.3282	47.3282	46.3282	45.3282	44.9946	40.2542	35.5424	30.9088	26.3631	21.9914	17.7913	13.8695	10.4576	7.60293	5.25738	3.80285
606	Medium variant	Réunion	2	638	Country/Area	910	2085-2090	89.9185	89.0058	87.5058	85.0186	79.5284	80.0284	80.5284	75.0378	70.0698	65.126	60.1782	59.6782	58.6782	57.6782	56.6782	55.6782	55.2441	54.7441	53.7441	52.7441	51.7441	50.7441	50.3488	49.8488	48.8488	47.8488	46.8488	45.8488	45.5051	40.7492	36.0206	31.3649	26.7909	22.381	18.1364	14.1617	10.6811	7.75449	5.3556	3.87158
607	Medium variant	Réunion	2	638	Country/Area	910	2090-2095	90.478	89.5605	88.0605	85.5726	80.0818	80.5818	81.0818	75.5906	70.6202	65.6722	60.7208	60.2208	59.2208	58.2208	57.2208	56.2208	55.7823	55.2823	54.2823	53.2823	52.2823	51.2823	50.8802	50.3802	49.3802	48.3802	47.3802	46.3802	46.0267	41.2559	36.5107	31.8335	27.2318	22.7846	18.4961	14.4688	10.9209	7.91865	5.44978	3.92222
608	Medium variant	Réunion	2	638	Country/Area	910	2095-2100	91.0233	90.1014	88.6014	86.113	80.6216	81.1216	81.6216	76.1298	71.1572	66.2054	61.2507	60.7507	59.7507	58.7507	57.7507	56.7507	56.3081	55.8081	54.8081	53.8081	52.8081	51.8081	51.3998	50.8998	49.8998	48.8998	47.8998	46.8998	46.5373	41.7525	36.992	32.2947	27.6673	23.1856	18.8564	14.7803	11.1698	8.09909	5.5633	3.96668
609	Medium variant	Rwanda		646	Country/Area	910	2020-2025	69.9983	70.6131	69.1131	67.1305	61.8771	62.3771	62.8771	57.5569	52.8514	48.2643	43.7229	43.2229	42.2229	41.2229	40.2229	39.2229	39.2295	38.7295	37.7295	36.7295	35.7295	34.7295	34.8068	34.3068	33.3068	32.3068	31.3068	30.3068	30.472	26.2315	22.1843	18.2869	14.6665	11.3935	8.51754	6.07866	4.14665	2.7097	1.89331	1.41155
610	Medium variant	Rwanda		646	Country/Area	910	2025-2030	71.3371	71.6519	70.1519	68.0774	62.7854	63.2854	63.7854	58.4399	53.6984	49.0645	44.4738	43.9738	42.9738	41.9738	40.9738	39.9738	39.9288	39.4288	38.4288	37.4288	36.4288	35.4288	35.4534	34.9534	33.9534	32.9534	31.9534	30.9534	31.0656	26.7707	22.665	18.7026	15.0242	11.7003	8.7746	6.29064	4.30669	2.81709	1.96373	1.44684
611	Medium variant	Rwanda		646	Country/Area	910	2030-2035	72.4872	72.5921	71.0921	68.9502	63.6301	64.1301	64.6301	59.2664	54.4997	49.8335	45.2081	44.7081	43.7081	42.7081	41.7081	40.7081	40.6268	40.1268	39.1268	38.1268	37.1268	36.1268	36.111	35.611	34.611	33.611	32.611	31.611	31.682	27.3446	23.1881	19.17	15.4203	12.0307	9.04594	6.50751	4.47481	2.93765	2.03682	1.48333
612	Medium variant	Rwanda		646	Country/Area	910	2035-2040	73.5464	73.4955	71.9955	69.8027	64.461	64.961	65.461	60.0833	55.2975	50.6072	45.9559	45.4559	44.4559	43.4559	42.4559	41.4559	41.3467	40.8467	39.8467	38.8467	37.8467	36.8467	36.7995	36.2995	35.2995	34.2995	33.2995	32.2995	32.3348	27.9601	23.7608	19.6896	15.8763	12.4029	9.34145	6.73855	4.64774	3.06423	2.1182	1.52024
613	Medium variant	Rwanda		646	Country/Area	910	2040-2045	74.528	74.3604	72.8604	70.6282	65.2695	65.7695	66.2695	60.8808	56.0801	51.3712	46.7	46.2	45.2	44.2	43.2	42.2	42.0692	41.5692	40.5692	39.5692	38.5692	37.5692	37.4964	36.9964	35.9964	34.9964	33.9964	32.9964	33.0021	28.5923	24.3533	20.2368	16.3629	12.8166	9.66212	6.97942	4.82488	3.19018	2.20039	1.56005
614	Medium variant	Rwanda		646	Country/Area	910	2045-2050	75.446	75.1907	73.6907	71.4281	66.056	66.556	67.056	61.6584	56.845	52.12	47.4316	46.9316	45.9316	44.9316	43.9316	42.9316	42.7819	42.2819	41.2819	40.2819	39.2819	38.2819	38.1864	37.6864	36.6864	35.6864	34.6864	33.6864	33.665	29.2235	24.944	20.7841	16.8592	13.2447	10.0118	7.23514	5.00523	3.31738	2.28136	1.60027
615	Medium variant	Rwanda		646	Country/Area	910	2050-2055	76.3115	75.9905	74.4905	72.2048	66.8219	67.3219	67.8219	62.4166	57.5918	52.8513	48.1459	47.6459	46.6459	45.6459	44.6459	43.6459	43.4774	42.9774	41.9774	40.9774	39.9774	38.9774	38.8596	38.3596	37.3596	36.3596	35.3596	34.3596	34.3121	29.8399	25.5232	21.3182	17.3441	13.6728	10.3671	7.5135	5.19712	3.44751	2.36431	1.64148
616	Medium variant	Rwanda		646	Country/Area	910	2055-2060	77.1521	76.7779	75.2779	72.9729	67.5805	68.0805	68.5805	63.1682	58.3323	53.5763	48.8535	48.3535	47.3535	46.3535	45.3535	44.3535	44.1656	43.6656	42.6656	41.6656	40.6656	39.6656	39.5252	39.0252	38.0252	37.0252	36.0252	35.0252	34.9516	30.4494	26.0958	21.8483	17.8209	14.0926	10.7239	7.79618	5.40815	3.58674	2.44928	1.68455
617	Medium variant	Rwanda		646	Country/Area	910	2060-2065	77.9609	77.5456	76.0456	73.7258	68.3257	68.8257	69.3257	63.9073	59.0612	54.2905	49.5508	49.0508	48.0508	47.0508	46.0508	45.0508	44.8438	44.3438	43.3438	42.3438	41.3438	40.3438	40.1812	39.6812	38.6812	37.6812	36.6812	35.6812	35.5822	31.051	26.662	22.3729	18.2956	14.5056	11.0727	8.08028	5.62121	3.73994	2.54079	1.72993
618	Medium variant	Rwanda		646	Country/Area	910	2065-2070	78.7444	78.2962	76.7962	74.4642	69.0576	69.5576	70.0576	64.6337	59.7781	54.9933	50.2372	49.7372	48.7372	47.7372	46.7372	45.7372	45.5115	45.0115	44.0115	43.0115	42.0115	41.0115	40.8271	40.3271	39.3271	38.3271	37.3271	36.3271	36.2031	31.6437	27.2205	22.8918	18.7654	14.9177	11.4157	8.35636	5.83456	3.89231	2.64006	1.77887
619	Medium variant	Rwanda		646	Country/Area	910	2070-2075	79.5303	79.0536	77.5536	75.2111	69.7986	70.2986	70.7986	65.3697	60.5049	55.706	50.9335	50.4335	49.4335	48.4335	47.4335	46.4335	46.1892	45.6892	44.6892	43.6892	42.6892	41.6892	41.4829	40.9829	39.9829	38.9829	37.9829	36.9829	36.8342	32.2467	27.7895	23.4216	19.2473	15.3415	11.773	8.63919	6.04907	4.05049	2.74096	1.8331
620	Medium variant	Rwanda		646	Country/Area	910	2075-2080	80.3039	79.804	78.304	75.9531	70.5356	71.0356	71.5356	66.1023	61.2291	56.4171	51.6293	51.1293	50.1293	49.1293	48.1293	47.1293	46.8674	46.3674	45.3674	44.3674	43.3674	42.3674	42.1407	41.6407	40.6407	39.6407	38.6407	37.6407	37.4686	32.8544	28.3642	23.9583	19.7369	15.7746	12.1399	8.93499	6.27025	4.20996	2.84668	1.88967
621	Medium variant	Rwanda		646	Country/Area	910	2080-2085	81.075	80.5539	79.0539	76.6956	71.2736	71.7736	72.2736	66.8362	61.955	57.1307	52.3284	51.8284	50.8284	49.8284	48.8284	47.8284	47.5497	47.0497	46.0497	45.0497	44.0497	43.0497	42.8035	42.3035	41.3035	40.3035	39.3035	38.3035	38.1091	33.4692	28.947	24.5039	20.2363	16.2186	12.5193	9.24284	6.50604	4.37788	2.95462	1.95041
622	Medium variant	Rwanda		646	Country/Area	910	2085-2090	81.8246	81.2845	79.7845	77.4196	71.9935	72.4935	72.9935	67.5524	62.6639	57.8282	53.0124	52.5124	51.5124	50.5124	49.5124	48.5124	48.2183	47.7183	46.7183	45.7183	44.7183	43.7183	43.4539	42.9539	41.9539	40.9539	39.9539	38.9539	38.7386	34.0746	29.5219	25.0435	20.7315	16.6606	12.8995	9.55478	6.74683	4.55416	3.06755	2.0131
623	Medium variant	Rwanda		646	Country/Area	910	2090-2095	82.5459	81.9888	80.4888	78.1178	72.6879	73.1879	73.6879	68.2435	63.3482	58.5019	53.6736	53.1736	52.1736	51.1736	50.1736	49.1736	48.8651	48.3651	47.3651	46.3651	45.3651	44.3651	44.0839	43.5839	42.5839	41.5839	40.5839	39.5839	39.349	34.6624	30.0811	25.5694	21.2154	17.094	13.2742	9.86494	6.98959	4.73333	3.18579	2.07984
624	Medium variant	Rwanda		646	Country/Area	910	2095-2100	83.2413	82.6691	81.1691	78.7927	73.3595	73.8595	74.3595	68.912	64.0107	59.1548	54.3152	53.8152	52.8152	51.8152	50.8152	49.8152	49.4934	48.9934	47.9934	46.9934	45.9934	44.9934	44.6967	44.1967	43.1967	42.1967	41.1967	40.1967	39.9436	35.236	30.6281	26.0854	21.692	17.5229	13.6477	10.1768	7.23663	4.91839	3.30871	2.15177
625	Medium variant	Seychelles		690	Country/Area	910	2020-2025	73.7501	73.4832	71.9832	69.6811	64.2848	64.7848	65.2848	59.8776	55.0982	50.3944	45.6927	45.1927	44.1927	43.1927	42.1927	41.1927	41.0232	40.5232	39.5232	38.5232	37.5232	36.5232	36.4292	35.9292	34.9292	33.9292	32.9292	31.9292	31.9511	27.641	23.5437	19.693	16.1048	12.8003	9.85778	7.38205	5.38271	3.88428	2.82148	2.11101
626	Medium variant	Seychelles		690	Country/Area	910	2025-2030	74.4277	74.0916	72.5916	70.2692	64.8641	65.3641	65.8641	60.4501	55.6559	50.9346	46.2151	45.7151	44.7151	43.7151	42.7151	41.7151	41.5255	41.0255	40.0255	39.0255	38.0255	37.0255	36.9084	36.4084	35.4084	34.4084	33.4084	32.4084	32.4076	28.0735	23.9456	20.059	16.419	13.0487	10.037	7.50018	5.47926	3.95628	2.86378	2.13344
627	Medium variant	Seychelles		690	Country/Area	910	2030-2035	75.3219	74.9055	73.4055	71.0598	65.6443	66.1443	66.6443	61.222	56.4101	51.6686	46.9307	46.4307	45.4307	44.4307	43.4307	42.4307	42.2203	41.7203	40.7203	39.7203	38.7203	37.7203	37.5767	37.0767	36.0767	35.0767	34.0767	33.0767	33.0429	28.6737	24.5062	20.5709	16.8752	13.4345	10.3375	7.71136	5.61445	4.05343	2.92789	2.16242
628	Medium variant	Seychelles		690	Country/Area	910	2035-2040	76.0214	75.5563	74.0563	71.695	66.2723	66.7723	67.2723	61.844	57.0184	52.2608	47.5085	47.0085	46.0085	45.0085	44.0085	43.0085	42.7828	42.2828	41.2828	40.2828	39.2828	38.2828	38.1188	37.6188	36.6188	35.6188	34.6188	33.6188	33.5568	29.1513	24.946	20.972	17.231	13.7452	10.5907	7.89433	5.73225	4.1199	2.97263	2.18366
629	Medium variant	Seychelles		690	Country/Area	910	2040-2045	76.7177	76.2116	74.7116	72.3368	66.9076	67.4076	67.9076	62.4738	57.6349	52.861	48.0937	47.5937	46.5937	45.5937	44.5937	43.5937	43.3527	42.8527	41.8527	40.8527	39.8527	38.8527	38.6701	38.1701	37.1701	36.1701	35.1701	34.1701	34.0823	29.6401	25.3873	21.3665	17.58	14.0471	10.8466	8.09208	5.86688	4.19997	3.01163	2.1961
630	Medium variant	Seychelles		690	Country/Area	910	2045-2050	77.4096	76.8681	75.3681	72.9814	67.5463	68.0463	68.5463	63.1072	58.2556	53.4654	48.6828	48.1828	47.1828	46.1828	45.1828	44.1828	43.9259	43.4259	42.4259	41.4259	40.4259	39.4259	39.2251	38.7251	37.7251	36.7251	35.7251	34.7251	34.6138	30.1383	25.8383	21.7593	17.9183	14.3384	11.0902	8.28808	6.01038	4.29224	3.06342	2.20969
631	Medium variant	Seychelles		690	Country/Area	910	2050-2055	78.1249	77.5509	76.0509	73.6533	68.2127	68.7127	69.2127	63.7685	58.9044	54.0978	49.2994	48.7994	47.7994	46.7994	45.7994	44.7994	44.5258	44.0258	43.0258	42.0258	41.0258	40.0258	39.8056	39.3056	38.3056	37.3056	36.3056	35.3056	35.1708	30.6647	26.3216	22.1837	18.2732	14.6337	11.3353	8.48021	6.15657	4.39418	3.12471	2.23965
632	Medium variant	Seychelles		690	Country/Area	910	2055-2060	78.8443	78.2442	76.7442	74.3397	68.8943	69.3943	69.8943	64.4455	59.5698	54.7476	49.9339	49.4339	48.4339	47.4339	46.4339	45.4339	45.1442	44.6442	43.6442	42.6442	41.6442	40.6442	40.4049	39.9049	38.9049	37.9049	36.9049	35.9049	35.7468	31.2117	26.8306	22.6408	18.6615	14.9467	11.585	8.67496	6.29974	4.4968	3.19204	2.27238
633	Medium variant	Seychelles		690	Country/Area	910	2060-2065	79.5804	78.9562	77.4562	75.0457	69.5958	70.0958	70.5958	65.1427	60.2559	55.4185	50.5897	50.0897	49.0897	48.0897	47.0897	46.0897	45.7837	45.2837	44.2837	43.2837	42.2837	41.2837	41.0254	40.5254	39.5254	38.5254	37.5254	36.5254	36.3436	31.779	27.3611	23.125	19.0846	15.2952	11.8538	8.87587	6.44674	4.59728	3.25979	2.30681
634	Medium variant	Seychelles		690	Country/Area	910	2065-2070	80.3251	79.679	78.179	75.7631	70.3091	70.8091	71.3091	65.8521	60.9548	56.1029	51.2595	50.7595	49.7595	48.7595	47.7595	46.7595	46.4376	45.9376	44.9376	43.9376	42.9376	41.9376	41.6606	41.1606	40.1606	39.1606	38.1606	37.1606	36.9556	32.3613	27.9063	23.6255	19.5306	15.6752	12.1553	9.09391	6.59878	4.70111	3.32528	2.3397
635	Medium variant	Seychelles		690	Country/Area	910	2070-2075	81.0495	80.3864	78.8864	76.4659	71.0086	71.5086	72.0086	66.5481	61.6417	56.7769	51.9203	51.4203	50.4203	49.4203	48.4203	47.4203	47.0842	46.5842	45.5842	44.5842	43.5842	42.5842	42.29	41.79	40.79	39.79	38.79	37.79	37.5636	32.9418	28.4513	24.1268	19.9807	16.0682	12.4801	9.33851	6.76463	4.80921	3.39453	2.37336
636	Medium variant	Seychelles		690	Country/Area	910	2075-2080	81.7772	81.0978	79.5978	77.1731	71.7127	72.2127	72.7127	67.249	62.334	57.4571	52.5882	52.0882	51.0882	50.0882	49.0882	48.0882	47.7384	47.2384	46.2384	45.2384	44.2384	43.2384	42.9279	42.4279	41.4279	40.4279	39.4279	38.4279	38.1808	33.5321	29.0067	24.6385	20.4401	16.4715	12.8223	9.60854	6.95712	4.93112	3.46776	2.41298
637	Medium variant	Seychelles		690	Country/Area	910	2080-2085	82.4669	81.7734	80.2734	77.8448	72.3817	72.8817	73.3817	67.9152	62.9927	58.1051	53.2251	52.7251	51.7251	50.7251	49.7251	48.7251	48.363	47.863	46.863	45.863	44.863	43.863	43.5374	43.0374	42.0374	41.0374	40.0374	39.0374	38.7713	34.0976	29.5397	25.1305	20.8825	16.8598	13.1537	9.87778	7.15977	5.06776	3.54737	2.45477
638	Medium variant	Seychelles		690	Country/Area	910	2085-2090	83.1029	82.3981	80.8981	78.466	73.0006	73.5006	74.0006	68.5317	63.6027	58.7057	53.8159	53.3159	52.3159	51.3159	50.3159	49.3159	48.9429	48.4429	47.4429	46.4429	45.4429	44.4429	44.1039	43.6039	42.6039	41.6039	40.6039	39.6039	39.3205	34.6241	30.0366	25.59	21.2966	17.2235	13.4633	10.1307	7.3563	5.20884	3.6368	2.50024
639	Medium variant	Seychelles		690	Country/Area	910	2090-2095	83.7123	82.9972	81.4972	79.0619	73.5944	74.0944	74.5944	69.1234	64.1886	59.2832	54.3845	53.8845	52.8845	51.8845	50.8845	49.8845	49.5014	49.0014	48.0014	47.0014	46.0014	45.0014	44.65	44.15	43.15	42.15	41.15	40.15	39.8506	35.133	30.5178	26.0359	21.6998	17.5792	13.7668	10.3778	7.54819	5.35059	3.7329	2.55267
640	Medium variant	Seychelles		690	Country/Area	910	2095-2100	84.2964	83.5721	82.0721	79.6336	74.1643	74.6643	75.1643	69.6914	64.7514	59.8384	54.9317	54.4317	53.4317	52.4317	51.4317	50.4317	50.0394	49.5394	48.5394	47.5394	46.5394	45.5394	45.1766	44.6766	43.6766	42.6766	41.6766	40.6766	40.3624	35.6249	30.9839	26.4691	22.0932	17.9281	14.0665	10.6228	7.73801	5.49031	3.83002	2.61071
641	Medium variant	Somalia		706	Country/Area	910	2020-2025	58.3398	61.235	59.735	60.0279	55.6077	56.1077	56.6077	51.8314	47.5428	43.4056	39.3615	38.8615	37.8615	36.8615	35.8615	34.8615	35.384	34.884	33.884	32.884	31.884	30.884	31.5196	31.0196	30.0196	29.0196	28.0196	27.0196	27.6698	23.8328	20.0764	16.4827	13.1687	10.2349	7.75726	5.77053	4.26081	3.16214	2.40289	1.95336
642	Medium variant	Somalia		706	Country/Area	910	2025-2030	59.6661	62.3067	60.8067	60.8571	56.3376	56.8376	57.3376	52.4971	48.1541	43.9553	39.8432	39.3432	38.3432	37.3432	36.3432	35.3432	35.7955	35.2955	34.2955	33.2955	32.2955	31.2955	31.8572	31.3572	30.3572	29.3572	28.3572	27.3572	27.9426	24.0527	20.253	16.6209	13.2709	10.3048	7.80035	5.79264	4.2712	3.16624	2.40198	1.94794
643	Medium variant	Somalia		706	Country/Area	910	2030-2035	60.9348	63.3344	61.8344	61.6546	57.0425	57.5425	58.0425	53.1417	48.747	44.4891	40.3117	39.8117	38.8117	37.8117	36.8117	35.8117	36.1963	35.6963	34.6963	33.6963	32.6963	31.6963	32.187	31.687	30.687	29.687	28.687	27.687	28.2099	24.2694	20.4288	16.7621	13.3799	10.3814	7.84904	5.81891	4.28169	3.17006	2.40178	1.94226
644	Medium variant	Somalia		706	Country/Area	910	2035-2040	62.1205	64.2949	62.7949	62.3988	57.7012	58.2012	58.7012	53.7444	49.3008	44.9865	40.7466	40.2466	39.2466	38.2466	37.2466	36.2466	36.5666	36.0666	35.0666	34.0666	33.0666	32.0666	32.4902	31.9902	30.9902	29.9902	28.9902	27.9902	28.4545	24.4667	20.5885	16.8914	13.4825	10.4575	7.89896	5.84678	4.29401	3.17332	2.40118	1.93747
645	Medium variant	Somalia		706	Country/Area	910	2040-2045	63.2152	65.1817	63.6817	63.0848	58.3093	58.8093	59.3093	54.301	49.8121	45.445	41.1463	40.6463	39.6463	38.6463	37.6463	36.6463	36.9057	36.4057	35.4057	34.4057	33.4057	32.4057	32.7664	32.2664	31.2664	30.2664	29.2664	28.2664	28.6759	24.6444	20.7315	17.0071	13.575	10.5286	7.94913	5.87598	4.30764	3.178	2.40011	1.93253
646	Medium variant	Somalia		706	Country/Area	910	2045-2050	64.197	65.9784	64.4784	63.6997	58.8548	59.3548	59.8548	54.8006	50.2709	45.8561	41.5038	41.0038	40.0038	39.0038	38.0038	37.0038	37.2077	36.7077	35.7077	34.7077	33.7077	32.7077	33.0112	32.5112	31.5112	30.5112	29.5112	28.5112	28.8708	24.7998	20.8557	17.1068	13.6545	10.59	7.99424	5.90482	4.32185	3.18327	2.39997	1.9271
647	Medium variant	Somalia		706	Country/Area	910	2050-2055	65.1425	66.7413	65.2413	64.287	59.3766	59.8766	60.3766	55.2791	50.7107	46.2503	41.8472	41.3472	40.3472	39.3472	38.3472	37.3472	37.4981	36.9981	35.9981	34.9981	33.9981	32.9981	33.2469	32.7469	31.7469	30.7469	29.7469	28.7469	29.0588	24.9498	20.9755	17.203	13.7304	10.6484	8.03689	5.93352	4.33873	3.19096	2.40149	1.92285
648	Medium variant	Somalia		706	Country/Area	910	2055-2060	65.9999	67.4306	65.9306	64.817	59.849	60.349	60.849	55.7137	51.1115	46.6114	42.1636	41.6636	40.6636	39.6636	38.6636	37.6636	37.7678	37.2678	36.2678	35.2678	34.2678	33.2678	33.4681	32.9681	31.9681	30.9681	29.9681	28.9681	29.237	25.0937	21.0917	17.2973	13.8056	10.706	8.07864	5.96091	4.35559	3.20061	2.40465	1.91943
649	Medium variant	Somalia		706	Country/Area	910	2060-2065	66.795	68.0691	66.5691	65.3101	60.2906	60.7906	61.2906	56.1216	51.4894	46.954	42.4662	41.9662	40.9662	39.9662	38.9662	37.9662	38.0284	37.5284	36.5284	35.5284	34.5284	33.5284	33.6844	33.1844	32.1844	31.1844	30.1844	29.1844	29.4138	25.2384	21.2105	17.3949	13.884	10.7665	8.12221	5.9889	4.37179	3.21014	2.40908	1.91683
650	Medium variant	Somalia		706	Country/Area	910	2065-2070	67.5319	68.6609	67.1609	65.7709	60.7054	61.2054	61.7054	56.5067	51.8476	47.2806	42.7571	42.2571	41.2571	40.2571	39.2571	38.2571	38.2812	37.7812	36.7812	35.7812	34.7812	33.7812	33.897	33.397	32.397	31.397	30.397	29.397	29.5899	25.3847	21.3319	17.496	13.9658	10.83	8.16809	6.01791	4.38792	3.21861	2.41288	1.91458
651	Medium variant	Somalia		706	Country/Area	910	2070-2075	68.2407	69.2317	67.7317	66.2241	61.1168	61.6168	62.1168	56.8911	52.2077	47.6113	43.0549	42.5549	41.5549	40.5549	39.5549	38.5549	38.5443	38.0443	37.0443	36.0443	35.0443	34.0443	34.1224	33.6224	32.6224	31.6224	30.6224	29.6224	29.7807	25.5465	21.4691	17.6119	14.0613	10.9054	8.22364	6.05439	4.40905	3.2301	2.41804	1.91335
652	Medium variant	Somalia		706	Country/Area	910	2075-2080	68.8975	69.7642	68.2642	66.6517	61.5074	62.0074	62.5074	57.2577	52.5527	47.9302	43.3442	42.8442	41.8442	40.8442	39.8442	38.8442	38.802	38.302	37.302	36.302	35.302	34.302	34.3456	33.8456	32.8456	31.8456	30.8456	29.8456	29.9718	25.7105	21.6095	17.7319	14.1607	10.9846	8.28234	6.09315	4.43177	3.24231	2.42334	1.91189
653	Medium variant	Somalia		706	Country/Area	910	2080-2085	69.5315	70.2804	68.7804	67.0715	61.8932	62.3932	62.8932	57.6215	52.8964	48.2493	43.6355	43.1355	42.1355	41.1355	40.1355	39.1355	39.0637	38.5637	37.5637	36.5637	35.5637	34.5637	34.5745	34.0745	33.0745	32.0745	31.0745	30.0745	30.1697	25.882	21.7576	17.8592	14.2668	11.0693	8.34557	6.13511	4.45647	3.25576	2.42915	1.91035
654	Medium variant	Somalia		706	Country/Area	910	2085-2090	70.1396	70.7811	69.2811	67.486	62.2774	62.7774	63.2774	57.986	53.2428	48.5736	43.9348	43.4348	42.4348	41.4348	40.4348	39.4348	39.3358	38.8358	37.8358	36.8358	35.8358	34.8358	34.8163	34.3163	33.3163	32.3163	31.3163	30.3163	30.3824	26.0691	21.9216	18.0022	14.3877	11.1675	8.42029	6.1867	4.4887	3.27478	2.43904	1.91132
655	Medium variant	Somalia		706	Country/Area	910	2090-2095	70.7286	71.2763	69.7763	67.9061	62.671	63.171	63.671	58.3624	53.6033	48.9148	44.2537	43.7537	42.7537	41.7537	40.7537	39.7537	39.6302	39.1302	38.1302	37.1302	36.1302	35.1302	35.0828	34.5828	33.5828	32.5828	31.5828	30.5828	30.6214	26.2832	22.1121	18.1707	14.5322	11.2869	8.51311	6.25272	4.53221	3.30204	2.45469	1.9159
656	Medium variant	Somalia		706	Country/Area	910	2095-2100	71.2975	71.7597	70.2597	68.3224	63.0636	63.5636	64.0636	58.7395	53.9659	49.2596	44.578	44.078	43.078	42.078	41.078	40.078	39.9318	39.4318	38.4318	37.4318	36.4318	35.4318	35.3584	34.8584	33.8584	32.8584	31.8584	30.8584	30.8707	26.5082	22.3135	18.3497	14.6863	11.4145	8.61277	6.32388	4.57907	3.33167	2.47177	1.92112
657	Medium variant	South Sudan		728	Country/Area	910	2020-2025	58.7372	61.3805	59.8805	59.4383	54.9312	55.4312	55.9312	50.9905	46.6545	42.499	38.5401	38.0401	37.0401	36.0401	35.0401	34.0401	34.7467	34.2467	33.2467	32.2467	31.2467	30.2467	31.1502	30.6502	29.6502	28.6502	27.6502	26.6502	27.5306	23.8857	20.276	16.7343	13.4661	10.4693	7.91905	5.83986	4.29272	3.19	2.42934	1.83935
658	Medium variant	South Sudan		728	Country/Area	910	2025-2030	59.9865	62.4008	60.9008	60.296	55.7008	56.2008	56.7008	51.7146	47.3304	43.1168	39.0832	38.5832	37.5832	36.5832	35.5832	34.5832	35.2041	34.7041	33.7041	32.7041	31.7041	30.7041	31.5116	31.0116	30.0116	29.0116	28.0116	27.0116	27.8088	24.0966	20.4347	16.8549	13.5543	10.5328	7.9601	5.86282	4.30279	3.19311	2.42784	1.83798
659	Medium variant	South Sudan		728	Country/Area	910	2030-2035	61.1535	63.3581	61.8581	61.1003	56.4245	56.9245	57.4245	52.3962	47.9671	43.6989	39.5952	39.0952	38.0952	37.0952	36.0952	35.0952	35.6357	35.1357	34.1357	33.1357	32.1357	31.1357	31.8532	31.3532	30.3532	29.3532	28.3532	27.3532	28.0727	24.2977	20.5865	16.971	13.64	10.5952	8.00268	5.88861	4.31414	3.19616	2.42635	1.83707
660	Medium variant	South Sudan		728	Country/Area	910	2035-2040	62.2283	64.2408	62.7408	61.8398	57.0904	57.5904	58.0904	53.0233	48.5522	44.2327	40.0631	39.5631	38.5631	37.5631	36.5631	35.5631	36.0282	35.5282	34.5282	33.5282	32.5282	31.5282	32.1623	31.6623	30.6623	29.6623	28.6623	27.6623	28.3099	24.4775	20.7215	17.0738	13.7154	10.6501	8.04017	5.91286	4.32626	3.19953	2.42471	1.83603
661	Medium variant	South Sudan		728	Country/Area	910	2040-2045	63.2153	65.0529	63.5529	62.5184	57.7022	58.2022	58.7022	53.5993	49.0897	44.7224	40.4913	39.9913	38.9913	37.9913	36.9913	35.9913	36.3863	35.8863	34.8863	33.8863	32.8863	31.8863	32.443	31.943	30.943	29.943	28.943	27.943	28.5243	24.6394	20.8427	17.1659	13.7824	10.699	8.07348	5.93388	4.33767	3.20369	2.42345	1.83533
662	Medium variant	South Sudan		728	Country/Area	910	2045-2050	64.1132	65.7934	64.2934	63.1353	58.2589	58.7589	59.2589	54.1236	49.5786	45.1676	40.8801	40.3801	39.3801	38.3801	37.3801	36.3801	36.7105	36.2105	35.2105	34.2105	33.2105	32.2105	32.6961	32.1961	31.1961	30.1961	29.1961	28.1961	28.7167	24.7838	20.9502	17.2476	13.8417	10.7421	8.10262	5.95193	4.34653	3.20721	2.42268	1.83458
663	Medium variant	South Sudan		728	Country/Area	910	2050-2055	64.9546	66.4848	64.9848	63.7084	58.7762	59.2762	59.7762	54.6109	50.0333	45.5817	41.242	40.742	39.742	38.742	37.742	36.742	37.0126	36.5126	35.5126	34.5126	33.5126	32.5126	32.9324	32.4324	31.4324	30.4324	29.4324	28.4324	28.8964	24.919	21.051	17.3246	13.8981	10.7835	8.13082	5.96941	4.3551	3.21014	2.42222	1.83435
664	Medium variant	South Sudan		728	Country/Area	910	2055-2060	65.7444	67.1312	65.6312	64.2426	59.2592	59.7592	60.2592	55.0663	50.4589	45.9701	41.5826	41.0826	40.0826	39.0826	38.0826	37.0826	37.2984	36.7984	35.7984	34.7984	33.7984	32.7984	33.1575	32.6575	31.6575	30.6575	29.6575	28.6575	29.069	25.0501	21.15	17.4011	13.9548	10.8259	8.16039	5.98799	4.36442	3.21358	2.42169	1.83462
665	Medium variant	South Sudan		728	Country/Area	910	2060-2065	66.4671	67.7227	66.2227	64.7318	59.7031	60.2031	60.7031	55.4859	50.852	46.3304	41.9005	41.4005	40.4005	39.4005	38.4005	37.4005	37.5673	37.0673	36.0673	35.0673	34.0673	33.0673	33.3719	32.8719	31.8719	30.8719	29.8719	28.8719	29.2357	25.1787	21.2486	17.4787	14.0134	10.8706	8.19218	6.00836	4.37482	3.21755	2.42144	1.83464
666	Medium variant	South Sudan		728	Country/Area	910	2065-2070	67.1595	68.2886	66.7886	65.2015	60.1308	60.6308	61.1308	55.8912	51.2329	46.6809	42.2119	41.7119	40.7119	39.7119	38.7119	37.7119	37.8331	37.3331	36.3331	35.3331	34.3331	33.3331	33.5867	33.0867	32.0867	31.0867	30.0867	29.0867	29.4055	25.3119	21.3527	17.5617	14.0771	10.9196	8.22751	6.03145	4.38705	3.2225	2.42165	1.83475
667	Medium variant	South Sudan		728	Country/Area	910	2070-2075	67.8096	68.8198	67.3198	65.6464	60.5379	61.0379	61.5379	56.278	51.5975	47.0177	42.513	42.013	41.013	40.013	39.013	38.013	38.093	37.593	36.593	35.593	34.593	33.593	33.7995	33.2995	32.2995	31.2995	30.2995	29.2995	29.5762	25.4482	21.461	17.6493	14.145	10.9722	8.26559	6.05641	4.40056	3.22819	2.42211	1.83483
668	Medium variant	South Sudan		728	Country/Area	910	2075-2080	68.4359	69.3348	67.8348	66.083	60.9401	61.4401	61.9401	56.6616	51.961	47.3555	42.8179	42.3179	41.3179	40.3179	39.3179	38.3179	38.3595	37.8595	36.8595	35.8595	34.8595	33.8595	34.022	33.522	32.522	31.522	30.522	29.522	29.7587	25.5976	21.5827	17.7498	14.2247	11.0351	8.31224	6.08802	4.41894	3.23744	2.425	1.83622
669	Medium variant	South Sudan		728	Country/Area	910	2080-2085	69.025	69.8216	68.3216	66.4985	61.3245	61.8245	62.3245	57.0293	52.3103	47.6812	43.1136	42.6136	41.6136	40.6136	39.6136	38.6136	38.6199	38.1199	37.1199	36.1199	35.1199	34.1199	34.2415	33.7415	32.7415	31.7415	30.7415	29.7415	29.9407	25.748	21.7064	17.8529	14.307	11.1003	8.36054	6.1207	4.43787	3.24689	2.42809	1.8377
670	Medium variant	South Sudan		728	Country/Area	910	2085-2090	69.5898	70.2902	68.7902	66.9016	61.699	62.199	62.699	57.3884	52.6522	48.0011	43.4054	42.9054	41.9054	40.9054	39.9054	38.9054	38.8788	38.3788	37.3788	36.3788	35.3788	34.3788	34.4618	33.9618	32.9618	31.9618	30.9618	29.9618	30.1252	25.902	21.8342	17.9601	14.393	11.1686	8.41121	6.15485	4.4576	3.25669	2.4313	1.8393
671	Medium variant	South Sudan		728	Country/Area	910	2090-2095	70.1401	70.7517	69.2517	67.3036	62.0751	62.5751	63.0751	57.7503	52.9985	48.327	43.7052	43.2052	42.2052	41.2052	40.2052	39.2052	39.1478	38.6478	37.6478	36.6478	35.6478	34.6478	34.6944	34.1944	33.1944	32.1944	31.1944	30.1944	30.3234	26.0704	21.9762	18.0808	14.4913	11.2477	8.47072	6.19572	4.48213	3.26979	2.43667	1.84206
672	Medium variant	South Sudan		728	Country/Area	910	2095-2100	70.6853	71.2172	69.7172	67.7166	62.4651	62.9651	63.4651	58.1278	53.3619	48.6722	44.0269	43.5269	42.5269	41.5269	40.5269	39.5269	39.4413	38.9413	37.9413	36.9413	35.9413	34.9413	34.9542	34.4542	33.4542	32.4542	31.4542	30.4542	30.5505	26.2681	22.1471	18.229	14.6151	11.3495	8.5497	6.25251	4.51901	3.29204	2.44851	1.8486
673	Medium variant	Uganda		800	Country/Area	910	2020-2025	64.3769	65.9957	64.4957	62.9597	57.8401	58.3401	58.8401	53.6034	49.0005	44.5629	40.2297	39.7297	38.7297	37.7297	36.7297	35.7297	35.9877	35.4877	34.4877	33.4877	32.4877	31.4877	31.8668	31.3668	30.3668	29.3668	28.3668	27.3668	27.8425	23.9103	20.162	16.5412	13.1802	10.1546	7.5258	5.31713	3.6016	2.36209	1.68624	1.29547
674	Medium variant	Uganda		800	Country/Area	910	2025-2030	65.8416	67.112	65.612	63.952	58.7867	59.2867	59.7867	54.517	49.8652	45.3595	40.9454	40.4454	39.4454	38.4454	37.4454	36.4454	36.6157	36.1157	35.1157	34.1157	33.1157	32.1157	32.4019	31.9019	30.9019	29.9019	28.9019	27.9019	28.2899	24.2783	20.4572	16.7775	13.3711	10.3094	7.64831	5.41028	3.67041	2.41396	1.72257	1.31709
675	Medium variant	Uganda		800	Country/Area	910	2030-2035	67.1551	68.1186	66.6186	64.8464	59.641	60.141	60.641	55.3439	50.653	46.0926	41.6135	41.1135	40.1135	39.1135	38.1135	37.1135	37.2129	36.7129	35.7129	34.7129	33.7129	32.7129	32.9221	32.4221	31.4221	30.4221	29.4221	28.4221	28.7362	24.6562	20.7706	17.0331	13.5777	10.4768	7.78342	5.51738	3.7512	2.47375	1.76414	1.3428
676	Medium variant	Uganda		800	Country/Area	910	2035-2040	68.3291	69.0312	67.5312	65.6598	60.4195	60.9195	61.4195	56.0993	51.3771	46.773	42.2409	41.7409	40.7409	39.7409	38.7409	37.7409	37.7821	37.2821	36.2821	35.2821	34.2821	33.2821	33.4275	32.9275	31.9275	30.9275	29.9275	28.9275	29.1792	25.0403	21.0986	17.3086	13.8025	10.657	7.92727	5.63286	3.84096	2.54096	1.81047	1.37144
677	Medium variant	Uganda		800	Country/Area	910	2040-2045	69.3838	69.8677	68.3677	66.4098	61.1393	61.6393	62.1393	56.7999	52.0524	47.4131	42.8377	42.3377	41.3377	40.3377	39.3377	38.3377	38.3298	37.8298	36.8298	35.8298	34.8298	33.8298	33.9209	33.4209	32.4209	31.4209	30.4209	29.4209	29.6194	25.4295	21.4386	17.6018	14.0486	10.8556	8.08306	5.75579	3.93725	2.61463	1.86158	1.40339
678	Medium variant	Uganda		800	Country/Area	910	2045-2050	70.328	70.6363	69.1363	67.1071	61.812	62.312	62.812	57.4571	52.6897	48.0228	43.4131	42.9131	41.9131	40.9131	39.9131	38.9131	38.8656	38.3656	37.3656	36.3656	35.3656	34.3656	34.4111	33.9111	32.9111	31.9111	30.9111	29.9111	30.0641	25.8307	21.7968	17.9176	14.3212	11.0822	8.26184	5.89376	4.04306	2.6956	1.91829	1.43794
679	Medium variant	Uganda		800	Country/Area	910	2050-2055	71.2071	71.3794	69.8794	67.7928	62.478	62.978	63.478	58.1109	53.3279	48.6394	44.0023	43.5023	42.5023	41.5023	40.5023	39.5023	39.4228	38.9228	37.9228	36.9228	35.9228	34.9228	34.9305	34.4305	33.4305	32.4305	31.4305	30.4305	30.5434	26.2703	22.1973	18.2773	14.6372	11.3509	8.47887	6.0599	4.16601	2.78643	1.98075	1.4743
680	Medium variant	Uganda		800	Country/Area	910	2055-2060	72.0274	72.0934	70.5934	68.4591	63.1277	63.6277	64.1277	58.7507	53.9552	49.2493	44.5903	44.0903	43.0903	42.0903	41.0903	40.0903	39.9846	39.4846	38.4846	37.4846	36.4846	35.4846	35.4605	34.9605	33.9605	32.9605	31.9605	30.9605	31.0383	26.7282	22.6172	18.6585	14.9756	11.6414	8.71709	6.24558	4.30183	2.88365	2.04587	1.51143
681	Medium variant	Uganda		800	Country/Area	910	2060-2065	72.7926	72.7772	71.2772	69.1052	63.7605	64.2605	64.7605	59.3756	54.5703	49.8509	45.1743	44.6743	43.6743	42.6743	41.6743	40.6743	40.5474	40.0474	39.0474	38.0474	37.0474	36.0474	35.9966	35.4966	34.4966	33.4966	32.4966	31.4966	31.544	27.2003	23.0519	19.0539	15.3298	11.9484	8.97133	6.44715	4.45261	2.99074	2.11605	1.55039
682	Medium variant	Uganda		800	Country/Area	910	2065-2070	73.5438	73.4617	71.9617	69.7596	64.4041	64.9041	65.4041	60.0125	55.1989	50.4678	45.7762	45.2762	44.2762	43.2762	42.2762	41.2762	41.131	40.631	39.631	38.631	37.631	36.631	36.5567	36.0567	35.0567	34.0567	33.0567	32.0567	32.0764	27.7007	23.515	19.4746	15.7052	12.2755	9.24375	6.66424	4.61679	3.10912	2.19283	1.5919
683	Medium variant	Uganda		800	Country/Area	910	2070-2075	74.2858	74.1471	72.6471	70.4187	65.0534	65.5534	66.0534	60.6557	55.8347	51.093	46.3879	45.8879	44.8879	43.8879	42.8879	41.8879	41.7264	41.2264	40.2264	39.2264	38.2264	37.2264	37.1309	36.6309	35.6309	34.6309	33.6309	32.6309	32.6249	28.2185	23.9964	19.9131	16.0941	12.6116	9.52456	6.88893	4.78722	3.23303	2.27425	1.63576
684	Medium variant	Uganda		800	Country/Area	910	2075-2080	75.0074	74.8223	73.3223	71.0718	65.698	66.198	66.698	61.2949	56.4671	51.7158	46.9985	46.4985	45.4985	44.4985	43.4985	42.4985	42.3221	41.8221	40.8221	39.8221	38.8221	37.8221	37.7073	37.2073	36.2073	35.2073	34.2073	33.2073	33.1773	28.742	24.4848	20.3597	16.4913	12.9526	9.80685	7.11649	4.96132	3.36054	2.35887	1.68236
685	Medium variant	Uganda		800	Country/Area	910	2080-2085	75.7316	75.5085	74.0085	71.7407	66.3598	66.8598	67.3598	61.9521	57.1179	52.3573	47.6283	47.1283	46.1283	45.1283	44.1283	43.1283	42.9374	42.4374	41.4374	40.4374	39.4374	38.4374	38.3035	37.8035	36.8035	35.8035	34.8035	33.8035	33.7501	29.2862	24.994	20.8271	16.9089	13.3127	10.1029	7.35196	5.14257	3.49413	2.44798	1.73227
686	Medium variant	Uganda		800	Country/Area	910	2085-2090	76.4456	76.1913	74.6913	72.4098	67.0232	67.5232	68.0232	62.6113	57.7712	53.0015	48.2609	47.7609	46.7609	45.7609	44.7609	43.7609	43.5556	43.0556	42.0556	41.0556	40.0556	39.0556	38.9029	38.4029	37.4029	36.4029	35.4029	34.4029	34.3264	29.8346	25.5082	21.3005	17.3334	13.6809	10.4077	7.59244	5.32477	3.62949	2.53891	1.78426
687	Medium variant	Uganda		800	Country/Area	910	2090-2095	77.1654	76.8825	75.3825	73.0887	67.6967	68.1967	68.6967	63.2807	58.4343	53.6553	48.9025	48.4025	47.4025	46.4025	45.4025	44.4025	44.1824	43.6824	42.6824	41.6824	40.6824	39.6824	39.5106	39.0106	38.0106	37.0106	36.0106	35.0106	34.9109	30.3913	26.0309	21.783	17.7677	14.0595	10.7237	7.84403	5.51401	3.7677	2.63248	1.83889
688	Medium variant	Uganda		800	Country/Area	910	2095-2100	77.8885	77.5802	76.0802	73.7761	68.3791	68.8791	69.3791	63.9593	59.1068	54.3182	49.5534	49.0534	48.0534	47.0534	46.0534	45.0534	44.8184	44.3184	43.3184	42.3184	41.3184	40.3184	40.1275	39.6275	38.6275	37.6275	36.6275	35.6275	35.5048	30.9577	26.5635	22.2757	18.2124	14.4485	11.0499	8.10556	5.71252	3.91121	2.72765	1.89553
689	Medium variant	United Republic of Tanzania	3	834	Country/Area	910	2020-2025	66.3922	67.7366	66.2366	64.6247	59.533	60.033	60.533	55.3019	50.7004	46.2336	41.8016	41.3016	40.3016	39.3016	38.3016	37.3016	37.4096	36.9096	35.9096	34.9096	33.9096	32.9096	33.083	32.583	31.583	30.583	29.583	28.583	28.8478	24.6998	20.7496	16.9445	13.4315	10.2908	7.58406	5.33741	3.60073	2.32458	1.62566	1.22364
690	Medium variant	United Republic of Tanzania	3	834	Country/Area	910	2025-2030	67.7728	68.7532	67.2532	65.5058	60.3554	60.8554	61.3554	56.0872	51.4352	46.9047	42.4075	41.9075	40.9075	39.9075	38.9075	37.9075	37.9506	37.4506	36.4506	35.4506	34.4506	33.4506	33.5593	33.0593	32.0593	31.0593	30.0593	29.0593	29.2621	25.0578	21.0543	17.2034	13.6491	10.4697	7.72783	5.45102	3.68647	2.38869	1.6704	1.25157
691	Medium variant	United Republic of Tanzania	3	834	Country/Area	910	2030-2035	69.0082	69.6809	68.1809	66.3151	61.1144	61.6144	62.1144	56.8153	52.1224	47.5405	42.9904	42.4904	41.4904	40.4904	39.4904	38.4904	38.48	37.98	36.98	35.98	34.98	33.98	34.0341	33.5341	32.5341	31.5341	30.5341	29.5341	29.6836	25.4296	21.3778	17.4829	13.8875	10.6688	7.88835	5.57777	3.78344	2.46107	1.72053	1.28214
692	Medium variant	United Republic of Tanzania	3	834	Country/Area	910	2035-2040	70.1011	70.5331	69.0331	67.07	61.8281	62.3281	62.8281	57.5041	52.7788	48.1558	43.5631	43.0631	42.0631	41.0631	40.0631	39.0631	39.0089	38.5089	37.5089	36.5089	35.5089	34.5089	34.5173	34.0173	33.0173	32.0173	31.0173	30.0173	30.1212	25.8236	21.7277	17.7901	14.152	10.8907	8.06786	5.71748	3.88846	2.53916	1.77379	1.31369
693	Medium variant	United Republic of Tanzania	3	834	Country/Area	910	2040-2045	71.0728	71.3252	69.8252	67.7872	62.5138	63.0138	63.5138	58.1709	53.421	48.7672	44.142	43.642	42.642	41.642	40.642	39.642	39.5539	39.0539	38.0539	37.0539	36.0539	35.0539	35.026	34.526	33.526	32.526	31.526	30.526	30.592	26.2566	22.1207	18.1414	14.4581	11.1487	8.27637	5.8796	4.00798	2.62575	1.83193	1.34636
694	Medium variant	United Republic of Tanzania	3	834	Country/Area	910	2045-2050	71.9809	72.0923	70.5923	68.4934	63.1942	63.6942	64.1942	58.8361	54.0669	49.3887	44.7377	44.2377	43.2377	42.2377	41.2377	40.2377	40.1221	39.6221	38.6221	37.6221	36.6221	35.6221	35.564	35.064	34.064	33.064	32.064	31.064	31.0975	26.7281	22.5544	18.534	14.8039	11.442	8.51336	6.06279	4.14278	2.72165	1.89489	1.38044
695	Medium variant	United Republic of Tanzania	3	834	Country/Area	910	2050-2055	72.8163	72.8205	71.3205	69.174	63.8547	64.3547	64.8547	59.4847	54.7003	50.0032	45.3319	44.8319	43.8319	42.8319	41.8319	40.8319	40.6944	40.1944	39.1944	38.1944	37.1944	36.1944	36.1115	35.6115	34.6115	33.6115	32.6115	31.6115	31.6171	27.2176	23.009	18.9489	15.1727	11.7573	8.76934	6.26033	4.2874	2.82459	1.96167	1.41563
696	Medium variant	United Republic of Tanzania	3	834	Country/Area	910	2055-2060	73.6135	73.533	72.033	69.8493	64.5139	65.0139	65.5139	60.1342	55.3377	50.6251	45.9373	45.4373	44.4373	43.4373	42.4373	41.4373	41.2818	40.7818	39.7818	38.7818	37.7818	36.7818	36.6778	36.1778	35.1778	34.1778	33.1778	32.1778	32.1587	27.7312	23.4893	19.39	15.5671	12.0973	9.04752	6.47601	4.44505	2.93604	2.03402	1.45341
697	Medium variant	United Republic of Tanzania	3	834	Country/Area	910	2060-2065	74.3863	74.2362	72.7362	70.5209	65.1716	65.6716	66.1716	60.7836	55.9767	51.2508	46.5487	46.0487	45.0487	44.0487	43.0487	42.0487	41.8776	41.3776	40.3776	39.3776	38.3776	37.3776	37.255	36.755	35.755	34.755	33.755	32.755	32.7133	28.2593	23.985	19.8471	15.9772	12.4521	9.33976	6.70391	4.61217	3.05377	2.10973	1.49281
698	Medium variant	United Republic of Tanzania	3	834	Country/Area	910	2065-2070	75.1278	74.922	73.422	71.1811	65.8203	66.3203	66.8203	61.4253	56.6094	51.8719	47.1575	46.6575	45.6575	44.6575	43.6575	42.6575	42.4726	41.9726	40.9726	39.9726	38.9726	37.9726	37.8331	37.3331	36.3331	35.3331	34.3331	33.3331	33.2707	28.7917	24.4861	20.3105	16.3948	12.8151	9.64024	6.94055	4.78742	3.17803	2.18961	1.53446
699	Medium variant	United Republic of Tanzania	3	834	Country/Area	910	2070-2075	75.8707	75.6194	74.1194	71.8584	66.488	66.988	67.488	62.0868	57.2624	52.5136	47.7867	47.2867	46.2867	45.2867	44.2867	43.2867	43.0878	42.5878	41.5878	40.5878	39.5878	38.5878	38.4312	37.9312	36.9312	35.9312	34.9312	33.9312	33.848	29.3438	25.0064	20.7924	16.8295	13.1942	9.95544	7.18966	4.97342	3.31079	2.27553	1.58014
700	Medium variant	United Republic of Tanzania	3	834	Country/Area	910	2075-2080	76.5929	76.3043	74.8043	72.5263	67.1476	67.6476	68.1476	62.7408	57.9083	53.1482	48.4089	47.9089	46.9089	45.9089	44.9089	43.9089	43.6959	43.1959	42.1959	41.1959	40.1959	39.1959	39.0223	38.5223	37.5223	36.5223	35.5223	34.5223	34.4184	29.8898	25.5217	21.2706	17.262	13.5726	10.2722	7.44172	5.16295	3.44779	2.36513	1.6288
701	Medium variant	United Republic of Tanzania	3	834	Country/Area	910	2080-2085	77.3183	76.9964	75.4964	73.2034	67.8171	68.3171	68.8171	63.4049	58.5642	53.7926	49.0404	48.5404	47.5404	46.5404	45.5404	44.5404	44.3127	43.8127	42.8127	41.8127	40.8127	39.8127	39.6217	39.1217	38.1217	37.1217	36.1217	35.1217	34.997	30.4438	26.0451	21.7573	17.7031	13.9596	10.5968	7.70142	5.35912	3.5899	2.45871	1.68058
702	Medium variant	United Republic of Tanzania	3	834	Country/Area	910	2085-2090	78.0525	77.7034	76.2034	73.8992	68.5066	69.0066	69.5066	64.0897	59.2414	54.4587	49.6939	49.1939	48.1939	47.1939	46.1939	45.1939	44.9518	44.4518	43.4518	42.4518	41.4518	40.4518	40.2436	39.7436	38.7436	37.7436	36.7436	35.7436	35.5983	31.0206	26.591	22.2663	18.1658	14.3668	10.9395	7.97592	5.56707	3.74055	2.55762	1.73618
703	Medium variant	United Republic of Tanzania	3	834	Country/Area	910	2090-2095	78.7677	78.3955	76.8955	74.5814	69.1833	69.6833	70.1833	64.7621	59.9066	55.1132	50.3361	49.8361	48.8361	47.8361	46.8361	45.8361	45.5799	45.0799	44.0799	43.0799	42.0799	41.0799	40.8549	40.3549	39.3549	38.3549	37.3549	36.3549	36.1896	31.5884	27.1292	22.7691	18.6243	14.772	11.2826	8.25225	5.77746	3.89416	2.65916	1.79424
704	Medium variant	United Republic of Tanzania	3	834	Country/Area	910	2095-2100	79.5034	79.1084	77.6084	75.2853	69.882	70.382	70.882	65.4566	60.5937	55.7892	50.9995	50.4995	49.4995	48.4995	47.4995	46.4995	46.2289	45.7289	44.7289	43.7289	42.7289	41.7289	41.4868	40.9868	39.9868	38.9868	37.9868	36.9868	36.8012	32.1762	27.6869	23.2912	19.1015	15.1952	11.6426	8.54362	5.99982	4.0561	2.76607	1.85613
705	Medium variant	Zambia		894	Country/Area	910	2020-2025	64.6979	66.3426	64.8426	63.2344	58.0374	58.5374	59.0374	53.7578	49.0965	44.5983	40.2456	39.7456	38.7456	37.7456	36.7456	35.7456	36.0233	35.5233	34.5233	33.5233	32.5233	31.5233	31.9706	31.4706	30.4706	29.4706	28.4706	27.4706	28.0222	24.1729	20.4858	16.9103	13.5661	10.5287	7.86263	5.59166	3.80805	2.52075	1.8107	1.39422
706	Medium variant	Zambia		894	Country/Area	910	2025-2030	65.9996	67.3341	65.8341	64.1288	58.9042	59.4042	59.9042	54.6023	49.9065	45.3559	40.9326	40.4326	39.4326	38.4326	37.4326	36.4326	36.6286	36.1286	35.1286	34.1286	33.1286	32.1286	32.4833	31.9833	30.9833	29.9833	28.9833	27.9833	28.4463	24.5162	20.7587	17.1266	13.7386	10.6678	7.97013	5.67203	3.86927	2.56762	1.84321	1.41711
707	Medium variant	Zambia		894	Country/Area	910	2030-2035	67.1794	68.2369	66.7369	64.9417	59.6918	60.1918	60.6918	55.3708	50.647	46.054	41.5733	41.0733	40.0733	39.0733	38.0733	37.0733	37.2018	36.7018	35.7018	34.7018	33.7018	32.7018	32.9792	32.4792	31.4792	30.4792	29.4792	28.4792	28.8673	24.8662	21.0439	17.3569	13.9232	10.8157	8.08969	5.76563	3.93947	2.62129	1.88075	1.44013
708	Medium variant	Zambia		894	Country/Area	910	2035-2040	68.244	69.0616	67.5616	65.6856	60.4131	60.9131	61.4131	56.0759	51.3294	46.7023	42.1745	41.6745	40.6745	39.6745	38.6745	37.6745	37.7468	37.2468	36.2468	35.2468	34.2468	33.2468	33.4589	32.9589	31.9589	30.9589	29.9589	28.9589	29.2834	25.2216	21.3416	17.6019	14.1219	10.9744	8.21549	5.86792	4.01904	2.68106	1.92229	1.46419
709	Medium variant	Zambia		894	Country/Area	910	2040-2045	69.2072	69.8206	68.3206	66.3721	61.0794	61.5794	62.0794	56.7283	51.9634	47.3085	42.7418	42.2418	41.2418	40.2418	39.2418	38.2418	38.2667	37.7667	36.7667	35.7667	34.7667	33.7667	33.9227	33.4227	32.4227	31.4227	30.4227	29.4227	29.6921	25.5781	21.6483	17.8605	14.3347	11.1454	8.34971	5.97401	4.10403	2.74659	1.96733	1.4916
710	Medium variant	Zambia		894	Country/Area	910	2045-2050	70.0997	70.5378	69.0378	67.0271	61.7174	62.2174	62.7174	57.3548	52.5753	47.8985	43.3005	42.8005	41.8005	40.8005	39.8005	38.8005	38.7865	38.2865	37.2865	36.2865	35.2865	34.2865	34.3952	33.8952	32.8952	31.8952	30.8952	29.8952	30.1169	25.9565	21.983	18.1523	14.5822	11.3487	8.51142	6.10102	4.20274	2.82371	2.02135	1.52431
711	Medium variant	Zambia		894	Country/Area	910	2050-2055	70.9331	71.2234	69.7234	67.6583	62.3336	62.8336	63.3336	57.9613	53.1699	48.4755	43.8518	43.3518	42.3518	41.3518	40.3518	39.3518	39.3055	38.8055	37.8055	36.8055	35.8055	34.8055	34.8736	34.3736	33.3736	32.3736	31.3736	30.3736	30.553	26.3504	22.3367	18.4669	14.8564	11.579	8.69677	6.2466	4.31441	2.90855	2.08108	1.56008
712	Medium variant	Zambia		894	Country/Area	910	2055-2060	71.715	71.8889	70.3889	68.2777	62.9402	63.4402	63.9402	58.5599	53.7588	49.0498	44.405	43.905	42.905	41.905	40.905	39.905	39.8316	39.3316	38.3316	37.3316	36.3316	35.3316	35.3649	34.8649	33.8649	32.8649	31.8649	30.8649	31.0066	26.7651	22.7126	18.804	15.1545	11.8344	8.90478	6.40934	4.43734	2.99969	2.14323	1.59649
713	Medium variant	Zambia		894	Country/Area	910	2060-2065	72.4812	72.5597	71.0597	68.9099	63.5614	64.0614	64.5614	59.1745	54.3652	49.6442	44.9815	44.4815	43.4815	42.4815	41.4815	40.4815	40.3848	39.8848	38.8848	37.8848	36.8848	35.8848	35.8874	35.3874	34.3874	33.3874	32.3874	31.3874	31.4949	27.2162	23.1248	19.1758	15.4848	12.121	9.14318	6.59837	4.57982	3.10391	2.2132	1.63612
714	Medium variant	Zambia		894	Country/Area	910	2065-2070	73.2321	73.2312	71.7312	69.5472	64.1887	64.6887	65.1887	59.7958	54.9794	50.2477	45.5694	45.0694	44.0694	43.0694	42.0694	41.0694	40.9522	40.4522	39.4522	38.4522	37.4522	36.4522	36.4274	35.9274	34.9274	33.9274	32.9274	31.9274	32.0032	27.6893	23.5594	19.5686	15.8335	12.4233	9.39654	6.80279	4.73531	3.21694	2.28819	1.67785
715	Medium variant	Zambia		894	Country/Area	910	2070-2075	73.9674	73.9011	72.4011	70.1893	64.8224	65.3224	65.8224	60.4241	55.6014	50.8603	46.1682	45.6682	44.6682	43.6682	42.6682	41.6682	41.5331	41.0331	40.0331	39.0331	38.0331	37.0331	36.9837	36.4837	35.4837	34.4837	33.4837	32.4837	32.5303	28.1824	24.0143	19.9804	16.1982	12.738	9.65869	7.01507	4.89907	3.3365	2.36685	1.72144
716	Medium variant	Zambia		894	Country/Area	910	2075-2080	74.6926	74.572	73.072	70.8369	65.4624	65.9624	66.4624	61.0593	56.2306	51.4805	46.7755	46.2755	45.2755	44.2755	43.2755	42.2755	42.1235	41.6235	40.6235	39.6235	38.6235	37.6235	37.5512	37.0512	36.0512	35.0512	34.0512	33.0512	33.0701	28.6895	24.4835	20.4064	16.5756	13.0624	9.92734	7.23126	5.06671	3.46102	2.44951	1.76731
717	Medium variant	Zambia		894	Country/Area	910	2080-2085	75.4166	75.2491	73.7491	71.4932	66.1116	66.6116	67.1116	61.7038	56.8692	52.1099	47.3922	46.8922	45.8922	44.8922	43.8922	42.8922	42.7239	42.2239	41.2239	40.2239	39.2239	38.2239	38.1295	37.6295	36.6295	35.6295	34.6295	33.6295	33.6216	29.209	24.9658	20.8454	16.9654	13.3976	10.204	7.45242	5.23704	3.58827	2.53527	1.81538
718	Medium variant	Zambia		894	Country/Area	910	2085-2090	76.1476	75.9407	74.4407	72.1686	66.7811	67.2811	67.7811	62.3692	57.5289	52.7608	48.0307	47.5307	46.5307	45.5307	44.5307	43.5307	43.3465	42.8465	41.8465	40.8465	39.8465	38.8465	38.7304	38.2304	37.2304	36.2304	35.2304	34.2304	34.196	29.7519	25.4714	21.3075	17.3775	13.7536	10.4988	7.68769	5.41703	3.72162	2.62536	1.86692
719	Medium variant	Zambia		894	Country/Area	910	2090-2095	76.8768	76.6363	75.1363	72.8511	67.4588	67.9588	68.4588	63.0431	58.1972	53.4203	48.6778	48.1778	47.1778	46.1778	45.1778	44.1778	43.9776	43.4776	42.4776	41.4776	40.4776	39.4776	39.3398	38.8398	37.8398	36.8398	35.8398	34.8398	34.7793	30.3039	25.9864	21.7795	17.7995	14.1195	10.8031	7.9307	5.60221	3.85784	2.71686	1.92042
720	Medium variant	Zambia		894	Country/Area	910	2095-2100	77.5958	77.325	75.825	73.5276	68.1304	68.6304	69.1304	63.711	58.8594	54.0734	49.3184	48.8184	47.8184	46.8184	45.8184	44.8184	44.6019	44.1019	43.1019	42.1019	41.1019	40.1019	39.9425	39.4425	38.4425	37.4425	36.4425	35.4425	35.3561	30.8501	26.4965	22.2479	18.2195	14.485	11.1084	8.17592	5.78992	3.99618	2.80984	1.97543
721	Medium variant	Zimbabwe		716	Country/Area	910	2020-2025	62.1542	63.344	61.844	60.0574	54.8275	55.3275	55.8275	50.5399	45.8744	41.4245	37.2727	36.7727	35.7727	34.7727	33.7727	32.7727	33.3797	32.8797	31.8797	30.8797	29.8797	28.8797	29.799	29.299	28.299	27.299	26.299	25.299	26.2954	22.876	19.5423	16.2616	13.1351	10.2567	7.6998	5.48815	3.75269	2.54661	1.89597	1.51921
722	Medium variant	Zimbabwe		716	Country/Area	910	2025-2030	63.4293	64.4307	62.9307	61.1023	55.8599	56.3599	56.8599	51.5573	46.8655	42.367	38.1294	37.6294	36.6294	35.6294	34.6294	33.6294	34.1245	33.6245	32.6245	31.6245	30.6245	29.6245	30.4119	29.9119	28.9119	27.9119	26.9119	25.9119	26.7864	23.256	19.8295	16.4768	13.302	10.3877	7.79754	5.55669	3.80101	2.58205	1.91943	1.53263
723	Medium variant	Zimbabwe		716	Country/Area	910	2030-2035	64.6197	65.4517	63.9517	62.0794	56.8235	57.3235	57.8235	52.5066	47.7908	43.2477	38.9324	38.4324	37.4324	36.4324	35.4324	34.4324	34.8259	34.3259	33.3259	32.3259	31.3259	30.3259	30.9898	30.4898	29.4898	28.4898	27.4898	26.4898	27.2528	23.6188	20.1043	16.6811	13.4538	10.5065	7.89312	5.63159	3.85571	2.62183	1.94596	1.54939
724	Medium variant	Zimbabwe		716	Country/Area	910	2035-2040	65.7099	66.3865	64.8865	62.969	57.699	58.199	58.699	53.3688	48.6319	44.05	39.6672	39.1672	38.1672	37.1672	36.1672	35.1672	35.4726	34.9726	33.9726	32.9726	31.9726	30.9726	31.5284	31.0284	30.0284	29.0284	28.0284	27.0284	27.6943	23.971	20.3751	16.884	13.6032	10.6162	7.98047	5.70597	3.91599	2.66692	1.97616	1.56695
725	Medium variant	Zimbabwe		716	Country/Area	910	2040-2045	66.7219	67.2582	65.7582	63.7951	58.511	59.011	59.511	54.1688	49.4144	44.8002	40.3602	39.8602	38.8602	37.8602	36.8602	35.8602	36.0902	35.5902	34.5902	33.5902	32.5902	31.5902	32.0518	31.5518	30.5518	29.5518	28.5518	27.5518	28.1311	24.3321	20.6687	17.1112	13.7744	10.7424	8.07313	5.78244	3.98095	2.71805	2.01042	1.58601
726	Medium variant	Zimbabwe		716	Country/Area	910	2045-2050	67.6619	68.0738	66.5738	64.5659	59.2681	59.7681	60.2681	54.9151	50.146	45.5047	41.0162	40.5162	39.5162	38.5162	37.5162	36.5162	36.6808	36.1808	35.1808	34.1808	33.1808	32.1808	32.5595	32.0595	31.0595	30.0595	29.0595	28.0595	28.5603	24.6912	20.9741	17.3643	13.9708	10.89	8.18149	5.86397	4.04796	2.77244	2.04842	1.60962
727	Medium variant	Zimbabwe		716	Country/Area	910	2050-2055	68.5209	68.8276	67.3276	65.2777	59.967	60.467	60.967	55.6047	50.8236	46.1602	41.6306	41.1306	40.1306	39.1306	38.1306	37.1306	37.2392	36.7392	35.7392	34.7392	33.7392	32.7392	33.0453	32.5453	31.5453	30.5453	29.5453	28.5453	28.9759	25.0408	21.2722	17.6245	14.1905	11.0597	8.30794	5.95872	4.11974	2.82945	2.08894	1.63472
728	Medium variant	Zimbabwe		716	Country/Area	910	2055-2060	69.3107	69.5282	68.0282	65.9397	60.6171	61.1171	61.6171	56.2465	51.4554	46.7735	42.209	41.709	40.709	39.709	38.709	37.709	37.769	37.269	36.269	35.269	34.269	33.269	33.5109	33.0109	32.0109	31.0109	30.0109	29.0109	29.3781	25.3818	21.5605	17.8728	14.4136	11.249	8.45197	6.06655	4.20057	2.88961	2.13071	1.65947
729	Medium variant	Zimbabwe		716	Country/Area	910	2060-2065	70.059	70.1987	68.6987	66.5735	61.2393	61.7393	62.2393	56.861	52.0612	47.3632	42.7679	42.2679	41.2679	40.2679	39.2679	38.2679	38.2846	37.7846	36.7846	35.7846	34.7846	33.7846	33.9683	33.4683	32.4683	31.4683	30.4683	29.4683	29.7768	25.7224	21.8493	18.1159	14.6252	11.4414	8.6139	6.18913	4.29146	2.95658	2.17502	1.6856
730	Medium variant	Zimbabwe		716	Country/Area	910	2065-2070	70.7534	70.8356	69.3356	67.1828	61.8404	62.3404	62.8404	57.4567	52.6502	47.9397	43.3199	42.8199	41.8199	40.8199	39.8199	38.8199	38.8012	38.3012	37.3012	36.3012	35.3012	34.3012	34.4362	33.9362	32.9362	31.9362	30.9362	29.9362	30.1939	26.0872	22.1646	18.3842	14.8517	11.6379	8.79071	6.33722	4.40146	3.03583	2.2273	1.71573
731	Medium variant	Zimbabwe		716	Country/Area	910	2070-2075	71.429	71.4642	69.9642	67.7867	62.4368	62.9368	63.4368	58.0484	53.2366	48.5157	43.8752	43.3752	42.3752	41.3752	40.3752	39.3752	39.3264	38.8264	37.8264	36.8264	35.8264	34.8264	34.919	34.419	33.419	32.419	31.419	30.419	30.6309	26.4756	22.5052	18.6768	15.0985	11.8419	8.96236	6.49053	4.52615	3.12512	2.28516	1.74794
732	Medium variant	Zimbabwe		716	Country/Area	910	2075-2080	72.0915	72.0875	70.5875	68.387	63.03	63.53	64.03	58.6373	53.8208	49.0911	44.433	43.933	42.933	41.933	40.933	39.933	39.8583	39.3583	38.3583	37.3583	36.3583	35.3583	35.4135	34.9135	33.9135	32.9135	31.9135	30.9135	31.0841	26.8838	22.8678	18.9917	15.3658	12.0622	9.13747	6.63492	4.6509	3.22197	2.34758	1.78156
733	Medium variant	Zimbabwe		716	Country/Area	910	2080-2085	72.731	72.6969	71.1969	68.9782	63.6154	64.1154	64.6154	59.2195	54.3995	49.663	44.9905	44.4905	43.4905	42.4905	41.4905	40.4905	40.394	39.894	38.894	37.894	36.894	35.894	35.9171	35.4171	34.4171	33.4171	32.4171	31.4171	31.5511	27.3099	23.2512	19.3294	15.6563	12.3043	9.33139	6.78671	4.77175	3.32136	2.41718	1.82005
734	Medium variant	Zimbabwe		716	Country/Area	910	2085-2090	73.3563	73.2989	71.7989	69.5673	64.2006	64.7006	65.2006	59.802	54.9793	50.2371	45.5525	45.0525	44.0525	43.0525	42.0525	41.0525	40.9374	40.4374	39.4374	38.4374	37.4374	36.4374	36.4325	35.9325	34.9325	33.9325	32.9325	31.9325	32.0336	27.7542	23.6547	19.6881	15.968	12.5668	9.54344	6.95332	4.89732	3.41622	2.48631	1.86152
735	Medium variant	Zimbabwe		716	Country/Area	910	2090-2095	74.0026	73.9218	72.4218	70.1775	64.8065	65.3065	65.8065	60.4051	55.5794	50.8314	46.1353	45.6353	44.6353	43.6353	42.6353	41.6353	41.5029	41.0029	40.0029	39.0029	38.0029	37.0029	36.9717	36.4717	35.4717	34.4717	33.4717	32.4717	32.5414	28.2249	24.0851	20.0735	16.3053	12.8535	9.77754	7.13871	5.03838	3.51811	2.55432	1.90334
736	Medium variant	Zimbabwe		716	Country/Area	910	2095-2100	74.6578	74.5536	73.0536	70.7965	65.421	65.921	66.421	61.0167	56.1878	51.4338	46.7266	46.2266	45.2266	44.2266	43.2266	42.2266	42.0781	41.5781	40.5781	39.5781	38.5781	37.5781	37.5223	37.0223	36.0223	35.0223	34.0223	33.0223	33.0621	28.7098	24.5303	20.4741	16.6578	13.1548	10.0252	7.33647	5.18975	3.62885	2.62594	1.94413
737	Medium variant	Middle Africa		911	Subregion	947	2020-2025	60.8236	63.5363	62.0363	61.4583	56.8043	57.3043	57.8043	52.7989	48.4164	44.2022	40.0514	39.5514	38.5514	37.5514	36.5514	35.5514	35.9325	35.4325	34.4325	33.4325	32.4325	31.4325	31.87	31.37	30.37	29.37	28.37	27.37	27.863	23.9363	20.1389	16.5221	13.1841	10.2094	7.68898	5.68077	4.15923	3.0636	2.31138	1.81571
738	Medium variant	Middle Africa		911	Subregion	947	2025-2030	62.1963	64.6102	63.1102	62.3355	57.6013	58.1013	58.6013	53.5538	49.1229	44.851	40.6412	40.1412	39.1412	38.1412	37.1412	36.1412	36.4633	35.9633	34.9633	33.9633	32.9633	31.9633	32.339	31.839	30.839	29.839	28.839	27.839	28.2714	24.2887	20.4422	16.774	13.3874	10.3727	7.81569	5.77349	4.22302	3.10487	2.33657	1.83032
739	Medium variant	Middle Africa		911	Subregion	947	2030-2035	63.4562	65.6028	64.1028	63.1483	58.3386	58.8386	59.3386	54.2525	49.7789	45.4537	41.186	40.686	39.686	38.686	37.686	36.686	36.9514	36.4514	35.4514	34.4514	33.4514	32.4514	32.7715	32.2715	31.2715	30.2715	29.2715	28.2715	28.6491	24.6157	20.7222	17.0128	13.5818	10.5254	7.9309	5.85476	4.27625	3.1371	2.35453	1.83945
740	Medium variant	Middle Africa		911	Subregion	947	2035-2040	64.6065	66.5133	65.0133	63.8944	59.016	59.516	60.016	54.8945	50.3832	46.0121	41.6915	41.1915	40.1915	39.1915	38.1915	37.1915	37.4011	36.9011	35.9011	34.9011	33.9011	32.9011	33.1681	32.6681	31.6681	30.6681	29.6681	28.6681	28.997	24.9178	20.9821	17.2318	13.7653	10.67	8.03834	5.9288	4.32312	3.16402	2.36831	1.84547
741	Medium variant	Middle Africa		911	Subregion	947	2040-2045	65.6483	67.3411	65.8411	64.5743	59.6338	60.1338	60.6338	55.4803	50.9355	46.5248	42.1595	41.6595	40.6595	39.6595	38.6595	37.6595	37.8191	37.3191	36.3191	35.3191	34.3191	33.3191	33.5348	33.0348	32.0348	31.0348	30.0348	29.0348	29.3183	25.1988	21.2248	17.4381	13.9357	10.8081	8.14322	6.00328	4.37219	3.19389	2.38505	1.85404
742	Medium variant	Middle Africa		911	Subregion	947	2045-2050	66.6027	68.1028	66.6028	65.2038	60.2076	60.7076	61.2076	56.0255	51.4504	47.0042	42.6001	42.1001	41.1001	40.1001	39.1001	38.1001	38.2166	37.7166	36.7166	35.7166	34.7166	33.7166	33.8856	33.3856	32.3856	31.3856	30.3856	29.3856	29.6247	25.4674	21.459	17.6379	14.1026	10.9425	8.24667	6.07791	4.42236	3.22523	2.40324	1.86387
743	Medium variant	Middle Africa		911	Subregion	947	2050-2055	67.4774	68.8048	67.3048	65.7861	60.7396	61.2396	61.7396	56.5318	51.9297	47.4513	43.0123	42.5123	41.5123	40.5123	39.5123	38.5123	38.5916	38.0916	37.0916	36.0916	35.0916	34.0916	34.22	33.72	32.72	31.72	30.72	29.72	29.9183	25.7243	21.6836	17.8309	14.2634	11.0722	8.3458	6.14868	4.46922	3.25387	2.41934	1.87215
744	Medium variant	Middle Africa		911	Subregion	947	2055-2060	68.2833	69.4574	67.9574	66.3352	61.2458	61.7458	62.2458	57.0154	52.3894	47.8823	43.4115	42.9115	41.9115	40.9115	39.9115	38.9115	38.9577	38.4577	37.4577	36.4577	35.4577	34.4577	34.5514	34.0514	33.0514	32.0514	31.0514	30.0514	30.2141	25.9859	21.9137	18.0307	14.4325	11.2098	8.45233	6.22599	4.52149	3.28669	2.43849	1.88254
745	Medium variant	Middle Africa		911	Subregion	947	2060-2065	69.0338	70.0694	68.5694	66.8566	61.7294	62.2294	62.7294	57.4793	52.832	48.2992	43.7998	43.2998	42.2998	41.2998	40.2998	39.2998	39.3155	38.8155	37.8155	36.8155	35.8155	34.8155	34.8779	34.3779	33.3779	32.3779	31.3779	30.3779	30.5093	26.2503	22.1481	18.2352	14.607	11.3533	8.56448	6.30832	4.57792	3.32273	2.45996	1.89454
746	Medium variant	Middle Africa		911	Subregion	947	2065-2070	69.7409	70.6521	69.1521	67.359	62.1979	62.6979	63.1979	57.9299	53.2633	48.707	44.1815	43.6815	42.6815	41.6815	40.6815	39.6815	39.669	39.169	38.169	37.169	36.169	35.169	35.2019	34.7019	33.7019	32.7019	31.7019	30.7019	30.8047	26.5182	22.3881	18.4458	14.7873	11.5024	8.68171	6.39489	4.63767	3.36117	2.48307	1.90759
747	Medium variant	Middle Africa		911	Subregion	947	2070-2075	70.4111	71.2154	69.7154	67.8577	62.6698	63.1698	63.6698	58.3873	53.7038	49.1267	44.5779	44.0779	43.0779	42.0779	41.0779	40.0779	40.0409	39.5409	38.5409	37.5409	36.5409	35.5409	35.5478	35.0478	34.0478	33.0478	32.0478	31.0478	31.1244	26.8131	22.6575	18.6868	14.9973	11.6798	8.82501	6.50438	4.71637	3.41436	2.51701	1.9282
748	Medium variant	Middle Africa		911	Subregion	947	2075-2080	71.0647	71.7714	70.2714	68.3565	63.1446	63.6446	64.1446	58.8493	54.1508	49.5544	44.9844	44.4844	43.4844	42.4844	41.4844	40.4844	40.4249	39.9249	38.9249	37.9249	36.9249	35.9249	35.9077	35.4077	34.4077	33.4077	32.4077	31.4077	31.4595	27.124	22.9441	18.9462	15.2255	11.8736	8.98295	6.62616	4.80481	3.47479	2.55602	1.95218
749	Medium variant	Middle Africa		911	Subregion	947	2080-2085	71.6813	72.3005	70.8005	68.8351	63.6018	64.1018	64.6018	59.2947	54.5823	49.9687	45.3797	44.8797	43.8797	42.8797	41.8797	40.8797	40.8001	40.3001	39.3001	38.3001	37.3001	36.3001	36.2613	35.7613	34.7613	33.7613	32.7613	31.7613	31.7902	27.4318	23.2284	19.2049	15.4551	12.0699	9.1438	6.75097	4.89607	3.5376	2.59686	1.97746
750	Medium variant	Middle Africa		911	Subregion	947	2085-2090	72.2963	72.8323	71.3323	69.32	64.0667	64.5667	65.0667	59.7486	55.0231	50.3928	45.7854	45.2854	44.2854	43.2854	42.2854	41.2854	41.1867	40.6867	39.6867	38.6867	37.6867	36.6867	36.6272	36.1272	35.1272	34.1272	33.1272	32.1272	32.1343	27.7536	23.5266	19.4766	15.6977	12.2794	9.31682	6.88648	4.99616	3.60723	2.64264	2.00613
751	Medium variant	Middle Africa		911	Subregion	947	2090-2095	72.9019	73.3646	71.8646	69.8152	64.5453	65.0453	65.5453	60.2177	55.4807	50.8356	46.2117	45.7117	44.7117	43.7117	42.7117	41.7117	41.5958	41.0958	40.0958	39.0958	38.0958	37.0958	37.0177	36.5177	35.5177	34.5177	33.5177	32.5177	32.5045	28.102	23.8511	19.7739	15.9641	12.5119	9.51221	7.04255	5.11403	3.69124	2.69931	2.04259
752	Medium variant	Middle Africa		911	Subregion	947	2095-2100	73.4993	73.8944	72.3944	70.3126	65.0277	65.5277	66.0277	60.6912	55.9433	51.2839	46.6445	46.1445	45.1445	44.1445	43.1445	42.1445	42.0125	41.5125	40.5125	39.5125	38.5125	37.5125	37.4168	36.9168	35.9168	34.9168	33.9168	32.9168	32.884	28.4602	24.1858	20.081	16.2395	12.7523	9.71459	7.20458	5.23668	3.77884	2.7585	2.0807
753	Medium variant	Angola		24	Country/Area	911	2020-2025	62.2261	64.7276	63.2276	61.8798	56.873	57.373	57.873	52.705	48.2183	43.8771	39.5402	39.0402	38.0402	37.0402	36.0402	35.0402	35.2327	34.7327	33.7327	32.7327	31.7327	30.7327	31.0039	30.5039	29.5039	28.5039	27.5039	26.5039	26.8833	22.9134	19.152	15.6324	12.4544	9.64545	7.29479	5.42221	3.99278	2.97179	2.22854	1.75654
754	Medium variant	Angola		24	Country/Area	911	2025-2030	63.7668	65.8515	64.3515	62.8773	57.8162	58.3162	58.8162	53.6094	49.0619	44.6453	40.236	39.736	38.736	37.736	36.736	35.736	35.8578	35.3578	34.3578	33.3578	32.3578	31.3578	31.5575	31.0575	30.0575	29.0575	28.0575	27.0575	27.3674	23.3291	19.5033	15.9148	12.6726	9.8086	7.40748	5.49964	4.04919	3.01138	2.25251	1.76789
755	Medium variant	Angola		24	Country/Area	911	2030-2035	65.1074	66.8411	65.3411	63.7565	58.6486	59.1486	59.6486	54.409	49.8109	45.3322	40.8621	40.3621	39.3621	38.3621	37.3621	36.3621	36.4237	35.9237	34.9237	33.9237	32.9237	31.9237	32.0616	31.5616	30.5616	29.5616	28.5616	27.5616	27.8113	23.7134	19.8319	16.1903	12.8902	9.97445	7.52857	5.57954	4.10211	3.04868	2.27867	1.782
756	Medium variant	Angola		24	Country/Area	911	2035-2040	66.3089	67.7328	66.2328	64.5476	59.3987	59.8987	60.3987	55.1315	50.4923	45.9637	41.445	40.945	39.945	38.945	37.945	36.945	36.9572	36.4572	35.4572	34.4572	33.4572	32.4572	32.5432	32.0432	31.0432	30.0432	29.0432	28.0432	28.2413	24.0912	20.16	16.4698	13.1236	10.1571	7.66456	5.67551	4.1633	3.08755	2.3057	1.7982
757	Medium variant	Angola		24	Country/Area	911	2040-2045	67.3413	68.5072	67.0072	65.2363	60.0534	60.5534	61.0534	55.7642	51.0932	46.5259	41.9696	41.4696	40.4696	39.4696	38.4696	37.4696	37.4436	36.9436	35.9436	34.9436	33.9436	32.9436	32.9879	32.4879	31.4879	30.4879	29.4879	28.4879	28.6435	24.4493	20.4754	16.7415	13.353	10.3471	7.80878	5.77836	4.23342	3.13048	2.33266	1.814
758	Medium variant	Angola		24	Country/Area	911	2045-2050	68.2554	69.2036	67.7036	65.858	60.6461	61.1461	61.6461	56.3386	51.6422	47.044	42.457	41.957	40.957	39.957	38.957	37.957	37.8997	37.3997	36.3997	35.3997	34.3997	33.3997	33.4097	32.9097	31.9097	30.9097	29.9097	28.9097	29.0293	24.7965	20.7845	17.0106	13.5819	10.5377	7.96175	5.88949	4.30948	3.18068	2.36285	1.83033
759	Medium variant	Angola		24	Country/Area	911	2050-2055	69.0797	69.8432	68.3432	66.4307	61.1932	61.6932	62.1932	56.8701	52.1529	47.5294	42.917	42.417	41.417	40.417	39.417	38.417	38.3328	37.8328	36.8328	35.8328	34.8328	33.8328	33.8132	33.3132	32.3132	31.3132	30.3132	29.3132	29.4021	25.1352	21.0888	17.2774	13.8102	10.7281	8.1142	6.00625	4.39048	3.23361	2.39705	1.84779
760	Medium variant	Angola		24	Country/Area	911	2055-2060	69.8335	70.4407	68.9407	66.9714	61.7127	62.2127	62.7127	57.3767	52.6426	47.9987	43.3656	42.8656	41.8656	40.8656	39.8656	38.8656	38.7593	38.2593	37.2593	36.2593	35.2593	34.2593	34.2143	33.7143	32.7143	31.7143	30.7143	29.7143	29.7763	25.4797	21.4022	17.5552	14.0503	10.9304	8.27687	6.13073	4.48252	3.29544	2.43671	1.87011
761	Medium variant	Angola		24	Country/Area	911	2060-2065	70.5317	71.0068	69.5068	67.4889	62.2122	62.7122	63.2122	57.8654	53.1177	48.4575	43.8076	43.3076	42.3076	41.3076	40.3076	39.3076	39.1831	38.6831	37.6831	36.6831	35.6831	34.6831	34.6164	34.1164	33.1164	32.1164	31.1164	30.1164	30.1542	25.8307	21.7255	17.845	14.3031	11.145	8.45105	6.26455	4.58074	3.36558	2.48281	1.8963
762	Medium variant	Angola		24	Country/Area	911	2065-2070	71.184	71.5532	70.0532	67.9938	62.7018	63.2018	63.7018	58.3463	53.5874	48.9136	44.2499	43.7499	42.7499	41.7499	40.7499	39.7499	39.6099	39.1099	38.1099	37.1099	36.1099	35.1099	35.0247	34.5247	33.5247	32.5247	31.5247	30.5247	30.5412	26.1926	22.0611	18.1493	14.5709	11.3733	8.63652	6.40706	4.68437	3.43745	2.53222	1.924
763	Medium variant	Angola		24	Country/Area	911	2070-2075	71.821	72.1004	70.6004	68.5036	63.1977	63.6977	64.1977	58.8345	54.0657	49.38	44.7039	44.2039	43.2039	42.2039	41.2039	40.2039	40.0502	39.5502	38.5502	37.5502	36.5502	35.5502	35.4482	34.9482	33.9482	32.9482	31.9482	30.9482	30.9448	26.5724	22.414	18.4698	14.8549	11.6161	8.83353	6.5578	4.79341	3.51195	2.58125	1.9524
764	Medium variant	Angola		24	Country/Area	911	2075-2080	72.4466	72.6519	71.1519	69.0237	63.7061	64.2061	64.7061	59.3363	54.5594	49.8636	45.1769	44.6769	43.6769	42.6769	41.6769	40.6769	40.5114	40.0114	39.0114	38.0114	37.0114	36.0114	35.8945	35.3945	34.3945	33.3945	32.3945	31.3945	31.373	26.9779	22.793	18.8148	15.1614	11.881	9.05023	6.72483	4.91516	3.59613	2.63691	1.98397
765	Medium variant	Angola		24	Country/Area	911	2080-2085	73.0384	73.1838	71.6838	69.5284	64.2006	64.7006	65.2006	59.8253	55.0414	50.3369	45.6412	45.1412	44.1412	43.1412	42.1412	41.1412	40.9655	40.4655	39.4655	38.4655	37.4655	36.4655	36.3354	35.8354	34.8354	33.8354	32.8354	31.8354	31.7975	27.3815	23.1716	19.1602	15.4671	12.1443	9.26683	6.89217	5.03693	3.68005	2.69241	2.01517
766	Medium variant	Angola		24	Country/Area	911	2085-2090	73.6505	73.7413	72.2413	70.0623	64.7253	65.2253	65.7253	60.3447	55.5541	50.8412	46.1365	45.6365	44.6365	43.6365	42.6365	41.6365	41.4509	40.9509	39.9509	38.9509	37.9509	36.9509	36.8081	36.3081	35.3081	34.3081	33.3081	32.3081	32.2539	27.8166	23.5808	19.5345	15.799	12.4287	9.49954	7.07307	5.16896	3.77092	2.75215	2.04872
767	Medium variant	Angola		24	Country/Area	911	2090-2095	74.2536	74.2973	72.7973	70.5977	65.2525	65.7525	66.2525	60.8671	56.0703	51.3494	46.6363	46.1363	45.1363	44.1363	43.1363	42.1363	41.9413	41.4413	40.4413	39.4413	38.4413	37.4413	37.2866	36.7866	35.7866	34.7866	33.7866	32.7866	32.717	28.259	23.9976	19.9166	16.1383	12.7195	9.73567	7.25511	5.30248	3.86304	2.81267	2.0828
768	Medium variant	Angola		24	Country/Area	911	2095-2100	74.8692	74.8702	73.3702	71.152	65.7989	66.2989	66.7989	61.4088	56.6058	51.8767	47.1549	46.6549	45.6549	44.6549	43.6549	42.6549	42.4505	41.9505	40.9505	39.9505	38.9505	37.9505	37.7838	37.2838	36.2838	35.2838	34.2838	33.2838	33.1986	28.7196	24.4322	20.3157	16.4935	13.0245	9.98385	7.44527	5.44095	3.9599	2.87736	2.11996
769	Medium variant	Cameroon		120	Country/Area	911	2020-2025	60.3198	62.7526	61.2526	60.3507	55.5281	56.0281	56.5281	51.4556	47.0428	42.8192	38.6605	38.1605	37.1605	36.1605	35.1605	34.1605	34.5559	34.0559	33.0559	32.0559	31.0559	30.0559	30.5297	30.0297	29.0297	28.0297	27.0297	26.0297	26.5883	22.7141	19.0256	15.467	12.1959	9.28738	6.80831	4.76712	3.21403	2.10121	1.50817	1.17151
770	Medium variant	Cameroon		120	Country/Area	911	2025-2030	61.7669	63.8722	62.3722	61.3198	56.4342	56.9342	57.4342	52.3206	47.8527	43.558	39.3235	38.8235	37.8235	36.8235	35.8235	34.8235	35.1415	34.6415	33.6415	32.6415	31.6415	30.6415	31.0364	30.5364	29.5364	28.5364	27.5364	26.5364	27.0195	23.077	19.3242	15.7103	12.3896	9.43675	6.91926	4.84749	3.27077	2.14188	1.53563	1.18971
771	Medium variant	Cameroon		120	Country/Area	911	2030-2035	63.0936	64.907	63.407	62.2151	57.271	57.771	58.271	53.1198	48.6015	44.2416	39.9371	39.4371	38.4371	37.4371	36.4371	35.4371	35.6836	35.1836	34.1836	33.1836	32.1836	31.1836	31.506	31.006	30.006	29.006	28.006	27.006	27.42	23.4151	19.6043	15.9402	12.5745	9.5816	7.0288	4.92856	3.32948	2.1847	1.56487	1.20887
772	Medium variant	Cameroon		120	Country/Area	911	2035-2040	64.3176	65.8678	64.3678	63.0451	58.0466	58.5466	59.0466	53.8607	49.2969	44.8779	40.5095	40.0095	39.0095	38.0095	37.0095	36.0095	36.1906	35.6906	34.6906	33.6906	32.6906	31.6906	31.9463	31.4463	30.4463	29.4463	28.4463	27.4463	27.7972	23.7353	19.8716	16.1613	12.7542	9.72423	7.13851	5.0112	3.39043	2.23004	1.59629	1.22956
773	Medium variant	Cameroon		120	Country/Area	911	2040-2045	65.4095	66.7259	65.2259	63.7838	58.7365	59.2365	59.7365	54.5204	49.9179	45.4489	41.0264	40.5264	39.5264	38.5264	37.5264	36.5264	36.6515	36.1515	35.1515	34.1515	33.1515	32.1515	32.3499	31.8499	30.8499	29.8499	28.8499	27.8499	28.146	24.0344	20.1244	16.3728	12.9282	9.86419	7.24783	5.09527	3.4537	2.27804	1.63018	1.25177
774	Medium variant	Cameroon		120	Country/Area	911	2045-2050	66.4113	67.5176	66.0176	64.4655	59.3741	59.8741	60.3741	55.1315	50.4961	45.9849	41.5162	41.0162	40.0162	39.0162	38.0162	37.0162	37.0931	36.5931	35.5931	34.5931	33.5931	32.5931	32.7412	32.2412	31.2412	30.2412	29.2412	28.2412	28.4887	24.3323	20.3802	16.5901	13.1095	10.0119	7.36436	5.18539	3.52194	2.32991	1.6668	1.27593
775	Medium variant	Cameroon		120	Country/Area	911	2050-2055	67.315	68.2403	66.7403	65.0896	59.9594	60.4594	60.9594	55.6941	51.0317	46.4859	41.979	41.479	40.479	39.479	38.479	37.479	37.5151	37.0151	36.0151	35.0151	34.0151	33.0151	33.1198	32.6198	31.6198	30.6198	29.6198	28.6198	28.8249	24.6287	20.6386	16.8128	13.2979	10.1672	7.48802	5.28146	3.59469	2.38524	1.70594	1.30145
776	Medium variant	Cameroon		120	Country/Area	911	2055-2060	68.1554	68.9205	67.4205	65.6796	60.5145	61.0145	61.5145	56.2293	51.5437	46.9683	42.4283	41.9283	40.9283	39.9283	38.9283	37.9283	37.9288	37.4288	36.4288	35.4288	34.4288	33.4288	33.495	32.995	31.995	30.995	29.995	28.995	29.1617	24.9289	20.9037	17.0438	13.4955	10.3319	7.62008	5.38443	3.6727	2.44437	1.74764	1.32893
777	Medium variant	Cameroon		120	Country/Area	911	2060-2065	68.9368	69.5631	68.0631	66.2415	61.0453	61.5453	62.0453	56.7425	52.0371	47.4364	42.8679	42.3679	41.3679	40.3679	39.3679	38.3679	38.3372	37.8372	36.8372	35.8372	34.8372	33.8372	33.869	33.369	32.369	31.369	30.369	29.369	29.501	25.2345	21.1764	17.284	13.703	10.5067	7.76163	5.49552	3.75711	2.5083	1.79248	1.35795
778	Medium variant	Cameroon		120	Country/Area	911	2065-2070	69.6681	70.1742	68.6742	66.7804	61.5565	62.0565	62.5565	57.2382	52.5156	47.893	43.2996	42.7996	41.7996	40.7996	39.7996	38.7996	38.7412	38.2412	37.2412	36.2412	35.2412	34.2412	34.2421	33.7421	32.7421	31.7421	30.7421	29.7421	29.8424	25.5445	21.4553	17.5317	13.9186	10.6894	7.91059	5.6132	3.84682	2.57627	1.84011	1.38826
779	Medium variant	Cameroon		120	Country/Area	911	2070-2075	70.3668	70.7731	69.2731	67.3165	62.0684	62.5684	63.0684	57.7369	52.9992	48.3574	43.7418	43.2418	42.2418	41.2418	40.2418	39.2418	39.1587	38.6587	37.6587	36.6587	35.6587	34.6587	34.6317	34.1317	33.1317	32.1317	31.1317	30.1317	30.2027	25.8756	21.7563	17.801	14.1545	10.8901	8.07419	5.74205	3.94451	2.64948	1.89079	1.41991
780	Medium variant	Cameroon		120	Country/Area	911	2075-2080	71.0284	71.3545	69.8545	67.8479	62.5807	63.0807	63.5807	58.2386	53.4889	48.8314	44.1975	43.6975	42.6975	41.6975	40.6975	39.6975	39.5939	39.0939	38.0939	37.0939	36.0939	35.0939	35.0433	34.5433	33.5433	32.5433	31.5433	30.5433	30.5884	26.2345	22.0865	18.0995	14.4182	11.1163	8.25985	5.88879	4.05588	2.73258	1.94802	1.45504
781	Medium variant	Cameroon		120	Country/Area	911	2080-2085	71.6501	71.9112	70.4112	68.3616	63.078	63.578	64.078	58.727	53.9673	49.2968	44.6477	44.1477	43.1477	42.1477	41.1477	40.1477	40.0267	39.5267	38.5267	37.5267	36.5267	35.5267	35.4555	34.9555	33.9555	32.9555	31.9555	30.9555	30.9776	26.5994	22.4245	18.407	14.6912	11.3511	8.45322	6.0421	4.17238	2.8196	2.00787	1.49142
782	Medium variant	Cameroon		120	Country/Area	911	2085-2090	72.283	72.4839	70.9839	68.8938	63.5946	64.0946	64.5946	59.2352	54.4661	49.7833	45.12	44.62	43.62	42.62	41.62	40.62	40.4826	39.9826	38.9826	37.9826	36.9826	35.9826	35.8921	35.3921	34.3921	33.3921	32.3921	31.3921	31.3921	26.99	22.7882	18.7393	14.9874	11.6067	8.66396	6.20937	4.29957	2.91427	2.07264	1.53017
783	Medium variant	Cameroon		120	Country/Area	911	2090-2095	72.9176	73.0666	71.5666	69.4442	64.1322	64.6322	65.1322	59.7658	54.9884	50.2948	45.6188	45.1188	44.1188	43.1188	42.1188	41.1188	40.967	40.467	39.467	38.467	37.467	36.467	36.3591	35.8591	34.8591	33.8591	32.8591	31.8591	31.8385	27.413	23.1841	19.1029	15.3131	11.8891	8.89794	6.39558	4.44153	3.01998	2.14496	1.5736
784	Medium variant	Cameroon		120	Country/Area	911	2095-2100	73.5292	73.6357	72.1357	69.9872	64.6646	65.1646	65.6646	60.2922	55.508	50.8051	46.1181	45.6181	44.6181	43.6181	42.6181	41.6181	41.4538	40.9538	39.9538	38.9538	37.9538	36.9538	36.8304	36.3304	35.3304	34.3304	33.3304	32.3304	32.2911	27.8437	23.5888	19.4762	15.6489	12.1817	9.14181	6.59076	4.59104	3.1319	2.222	1.62014
785	Medium variant	Central African Republic		140	Country/Area	911	2020-2025	54.364	57.505	56.005	55.7354	51.0051	51.5051	52.0051	47.0193	42.7045	38.6671	34.8683	34.3683	33.3683	32.3683	31.3683	30.3683	31.2485	30.7485	29.7485	28.7485	27.7485	26.7485	27.8335	27.3335	26.3335	25.3335	24.3335	23.3335	24.484	21.1603	17.9329	14.7658	11.8015	9.11894	6.79928	4.83901	3.33319	2.2809	1.72296	1.39413
786	Medium variant	Central African Republic		140	Country/Area	911	2025-2030	55.9491	58.6803	57.1803	56.7171	51.9348	52.4348	52.9348	47.9148	43.5589	39.4687	35.604	35.104	34.104	33.104	32.104	31.104	31.9089	31.4089	30.4089	29.4089	28.4089	27.4089	28.407	27.907	26.907	25.907	24.907	23.907	24.9716	21.5656	18.2595	15.0243	12.0014	9.26806	6.90471	4.9102	3.37936	2.31023	1.7403	1.40451
787	Medium variant	Central African Republic		140	Country/Area	911	2030-2035	57.4258	59.8343	58.3343	57.7064	52.8773	53.3773	53.8773	48.8246	44.4276	40.2817	36.3455	35.8455	34.8455	33.8455	32.8455	31.8455	32.5684	32.0684	31.0684	30.0684	29.0684	28.0684	28.9734	28.4734	27.4734	26.4734	25.4734	24.4734	25.4472	21.9573	18.5745	15.2712	12.19	9.40896	7.00644	4.98186	3.4281	2.34289	1.76056	1.41657
788	Medium variant	Central African Republic		140	Country/Area	911	2035-2040	58.7826	60.9398	59.4398	58.6733	53.8027	54.3027	54.8027	49.7198	45.2835	41.0819	37.0728	36.5728	35.5728	34.5728	33.5728	32.5728	33.2117	32.7117	31.7117	30.7117	29.7117	28.7117	29.5215	29.0215	28.0215	27.0215	26.0215	25.0215	25.9041	22.3307	18.8739	15.5067	12.3689	9.54097	7.10205	5.05132	3.47781	2.37804	1.78226	1.43051
789	Medium variant	Central African Republic		140	Country/Area	911	2040-2045	60.024	61.982	60.482	59.5971	54.6897	55.1897	55.6897	50.5794	46.1066	41.852	37.7722	37.2722	36.2722	35.2722	34.2722	33.2722	33.8291	33.3291	32.3291	31.3291	30.3291	29.3291	30.0463	29.5463	28.5463	27.5463	26.5463	25.5463	26.3405	22.687	19.1594	15.7322	12.5424	9.66891	7.19362	5.11831	3.52734	2.41477	1.80691	1.43868
790	Medium variant	Central African Republic		140	Country/Area	911	2045-2050	61.1248	62.9131	61.4131	60.4228	55.4826	55.9826	56.4826	51.3481	46.8436	42.5423	38.3996	37.8996	36.8996	35.8996	34.8996	33.8996	34.3834	33.8834	32.8834	31.8834	30.8834	29.8834	30.5181	30.0181	29.0181	28.0181	27.0181	26.0181	26.7343	23.0099	19.42	15.939	12.7039	9.79128	7.28184	5.18243	3.57538	2.45163	1.83265	1.45705
791	Medium variant	Central African Republic		140	Country/Area	911	2050-2055	62.1292	63.768	62.268	61.1814	56.211	56.711	57.211	52.0546	47.5216	43.1782	38.9784	38.4784	37.4784	36.4784	35.4784	34.4784	34.8955	34.3955	33.3955	32.3955	31.3955	30.3955	30.9551	30.4551	29.4551	28.4551	27.4551	26.4551	27.1004	23.312	19.6658	16.136	12.8586	9.91062	7.371	5.2476	3.62352	2.48859	1.85733	1.47757
792	Medium variant	Central African Republic		140	Country/Area	911	2055-2060	63.0353	64.5449	63.0449	61.8705	56.8724	57.3724	57.8724	52.6963	48.1383	43.7578	39.5071	39.0071	38.0071	37.0071	36.0071	35.0071	35.3644	34.8644	33.8644	32.8644	31.8644	30.8644	31.3563	30.8563	29.8563	28.8563	27.8563	26.8563	27.438	23.592	19.8956	16.3216	13.0059	10.0248	7.45768	5.3135	3.67247	2.52587	1.88313	1.49161
793	Medium variant	Central African Republic		140	Country/Area	911	2060-2065	63.8689	65.2641	63.7641	62.5081	57.4842	57.9842	58.4842	53.2901	48.7099	44.2962	39.9994	39.4994	38.4994	37.4994	36.4994	35.4994	35.8022	35.3022	34.3022	33.3022	32.3022	31.3022	31.7323	31.2323	30.2323	29.2323	28.2323	27.2323	27.7557	23.8569	20.1148	16.5003	13.1491	10.1373	7.5431	5.37922	3.7231	2.56448	1.90965	1.5084
794	Medium variant	Central African Republic		140	Country/Area	911	2065-2070	64.633	65.9279	64.4279	63.0976	58.0501	58.5501	59.0501	53.8399	49.2401	44.797	40.4589	39.9589	38.9589	37.9589	36.9589	35.9589	36.2125	35.7125	34.7125	33.7125	32.7125	31.7125	32.0863	31.5863	30.5863	29.5863	28.5863	27.5863	28.0565	24.1092	20.3252	16.6734	13.2895	10.2487	7.62899	5.44505	3.77407	2.60444	1.93695	1.52694
795	Medium variant	Central African Republic		140	Country/Area	911	2070-2075	65.3228	66.532	65.032	63.6335	58.5646	59.0646	59.5646	54.3403	49.7241	45.2564	40.883	40.383	39.383	38.383	37.383	36.383	36.5938	36.0938	35.0938	34.0938	33.0938	32.0938	32.4177	31.9177	30.9177	29.9177	28.9177	27.9177	28.3405	24.3496	20.5276	16.8415	13.4275	10.3597	7.71534	5.51216	3.82563	2.64491	1.96486	1.54351
796	Medium variant	Central African Republic		140	Country/Area	911	2075-2080	65.996	67.1217	65.6217	64.1539	59.0633	59.5633	60.0633	54.8253	50.1942	45.7043	41.2988	40.7988	39.7988	38.7988	37.7988	36.7988	36.9703	36.4703	35.4703	34.4703	33.4703	32.4703	32.7478	32.2478	31.2478	30.2478	29.2478	28.2478	28.626	24.5934	20.7351	17.0154	13.5713	10.4765	7.80711	5.58362	3.88088	2.68755	1.99394	1.56278
797	Medium variant	Central African Republic		140	Country/Area	911	2080-2085	66.6249	67.6755	66.1755	64.6436	59.533	60.033	60.533	55.2827	50.6389	46.13	41.6966	41.1966	40.1966	39.1966	38.1966	37.1966	37.3332	36.8332	35.8332	34.8332	33.8332	32.8332	33.069	32.569	31.569	30.569	29.569	28.569	28.9065	24.8354	20.9429	17.1911	13.7179	10.5964	7.90213	5.65826	3.93861	2.73235	2.02442	1.58362
798	Medium variant	Central African Republic		140	Country/Area	911	2085-2090	67.2147	68.1978	66.6978	65.1067	59.9776	60.4776	60.9776	55.7163	51.0613	46.5362	42.0783	41.5783	40.5783	39.5783	38.5783	37.5783	37.684	37.184	36.184	35.184	34.184	33.184	33.3819	32.8819	31.8819	30.8819	29.8819	28.8819	29.1822	25.0752	21.1507	17.3679	13.8664	10.7185	7.99921	5.735	3.99834	2.77858	2.056	1.6032
799	Medium variant	Central African Republic		140	Country/Area	911	2090-2095	67.788	68.7088	67.2088	65.5614	60.4146	60.9146	61.4146	56.143	51.4781	46.9382	42.458	41.958	40.958	39.958	38.958	37.958	38.0353	37.5353	36.5353	35.5353	34.5353	33.5353	33.6982	33.1982	32.1982	31.1982	30.1982	29.1982	29.4634	25.3222	21.3667	17.5538	14.0238	10.8493	8.10424	5.81844	4.06367	2.82931	2.09057	1.6245
800	Medium variant	Central African Republic		140	Country/Area	911	2095-2100	68.3419	69.2051	67.7051	66.0013	60.837	61.337	61.837	56.5556	51.8815	47.3284	42.828	42.328	41.328	40.328	39.328	38.328	38.3791	37.8791	36.8791	35.8791	34.8791	33.8791	34.0096	33.5096	32.5096	31.5096	30.5096	29.5096	29.7419	25.5684	21.5835	17.7413	14.1835	10.9825	8.21159	5.9041	4.13077	2.88158	2.12619	1.64717
801	Medium variant	Chad		148	Country/Area	911	2020-2025	55.1744	58.1293	56.6293	56.9606	52.7826	53.2826	53.7826	49.0855	44.9417	40.9867	37.2474	36.7474	35.7474	34.7474	33.7474	32.7474	33.7052	33.2052	32.2052	31.2052	30.2052	29.2052	30.3347	29.8347	28.8347	27.8347	26.8347	25.8347	26.8913	23.321	19.6981	16.1643	12.9003	9.99349	7.53929	5.54473	4.04519	2.99047	2.29133	1.79298
802	Medium variant	Chad		148	Country/Area	911	2025-2030	56.5164	59.1965	57.6965	57.8228	53.5501	54.0501	54.5501	49.7979	45.6046	41.596	37.7905	37.2905	36.2905	35.2905	34.2905	33.2905	34.1706	33.6706	32.6706	31.6706	30.6706	29.6706	30.7139	30.2139	29.2139	28.2139	27.2139	26.2139	27.1956	23.5657	19.8991	16.3281	13.0301	10.0925	7.60878	5.58765	4.06932	3.00298	2.29776	1.79604
803	Medium variant	Chad		148	Country/Area	911	2030-2035	57.8308	60.2759	58.7759	58.7136	54.3509	54.8509	55.3509	50.5446	46.3006	42.2349	38.3578	37.8578	36.8578	35.8578	34.8578	33.8578	34.654	34.154	33.154	32.154	31.154	30.154	31.1052	30.6052	29.6052	28.6052	27.6052	26.6052	27.5077	23.8152	20.1026	16.493	13.1602	10.1914	7.68084	5.6362	4.09725	3.01742	2.30419	1.7997
804	Medium variant	Chad		148	Country/Area	911	2035-2040	59.0863	61.3349	59.8349	59.6029	55.1569	55.6569	56.1569	51.2991	47.0049	42.8812	38.9304	38.4304	37.4304	36.4304	35.4304	34.4304	35.14	34.64	33.64	32.64	31.64	30.64	31.4965	30.9965	29.9965	28.9965	27.9965	26.9965	27.8185	24.0629	20.3042	16.6553	13.2877	10.2881	7.75061	5.68561	4.12996	3.03507	2.3117	1.80361
805	Medium variant	Chad		148	Country/Area	911	2040-2045	60.2844	62.3518	60.8518	60.4586	55.9342	56.4342	56.9342	52.0279	47.6868	43.5084	39.4881	38.9881	37.9881	36.9881	35.9881	34.9881	35.6159	35.1159	34.1159	33.1159	32.1159	31.1159	31.8827	31.3827	30.3827	29.3827	28.3827	27.3827	28.128	24.3123	20.5095	16.8223	13.4197	10.3887	7.82318	5.73578	4.16437	3.05751	2.32183	1.80811
806	Medium variant	Chad		148	Country/Area	911	2045-2050	61.4278	63.3249	61.8249	61.2768	56.6777	57.1777	57.6777	52.7254	48.3401	44.1097	40.0232	39.5232	38.5232	37.5232	36.5232	35.5232	36.0733	35.5733	34.5733	33.5733	32.5733	31.5733	32.2553	31.7553	30.7553	29.7553	28.7553	27.7553	28.4284	24.5558	20.7118	16.9884	13.5523	10.4905	7.89688	5.78657	4.19738	3.07984	2.33499	1.8134
807	Medium variant	Chad		148	Country/Area	911	2050-2055	62.4878	64.2297	62.7297	62.0367	57.3684	57.8684	58.3684	53.3737	48.9476	44.6691	40.5212	40.0212	39.0212	38.0212	37.0212	36.0212	36.4993	35.9993	34.9993	33.9993	32.9993	31.9993	32.6029	32.1029	31.1029	30.1029	29.1029	28.1029	28.7097	24.785	20.9032	17.1469	13.6805	10.5903	7.96975	5.83704	4.23003	3.09994	2.34741	1.82009
808	Medium variant	Chad		148	Country/Area	911	2055-2060	63.4988	65.0939	63.5939	62.7614	58.0269	58.5269	59.0269	53.992	49.5274	45.2034	40.9974	40.4974	39.4974	38.4974	37.4974	36.4974	36.9072	36.4072	35.4072	34.4072	33.4072	32.4072	32.9367	32.4367	31.4367	30.4367	29.4367	28.4367	28.9809	25.0072	21.0902	17.3026	13.8077	10.6908	8.04441	5.88921	4.26391	3.12064	2.35817	1.82709
809	Medium variant	Chad		148	Country/Area	911	2060-2065	64.4205	65.8852	64.3852	63.4248	58.6301	59.1301	59.6301	54.5589	50.06	45.6952	41.4367	40.9367	39.9367	38.9367	37.9367	36.9367	37.2846	36.7846	35.7846	34.7846	33.7846	32.7846	33.2465	32.7465	31.7465	30.7465	29.7465	28.7465	29.2337	25.2154	21.2669	17.4509	13.9298	10.7886	8.11822	5.94175	4.29835	3.14167	2.36905	1.83352
810	Medium variant	Chad		148	Country/Area	911	2065-2070	65.2757	66.6187	65.1187	64.0369	59.1863	59.6863	60.1863	55.082	50.5523	46.1512	41.8457	41.3457	40.3457	39.3457	38.3457	37.3457	37.6379	37.1379	36.1379	35.1379	34.1379	33.1379	33.5385	33.0385	32.0385	31.0385	30.0385	29.0385	29.4737	25.4145	21.4373	17.5952	14.0498	10.8854	8.19232	5.99567	4.33476	3.16434	2.38102	1.84011
811	Medium variant	Chad		148	Country/Area	911	2070-2075	66.0838	67.3118	65.8118	64.613	59.7097	60.2097	60.7097	55.5751	51.018	46.5848	42.2375	41.7375	40.7375	39.7375	38.7375	37.7375	37.9796	37.4796	36.4796	35.4796	34.4796	33.4796	33.8244	33.3244	32.3244	31.3244	30.3244	29.3244	29.7119	25.6145	21.6103	17.7432	14.1743	10.9869	8.27041	6.05299	4.37412	3.1895	2.39447	1.84719
812	Medium variant	Chad		148	Country/Area	911	2075-2080	66.8163	67.9427	66.4427	65.139	60.1891	60.6891	61.1891	56.028	51.4476	46.9873	42.6042	42.1042	41.1042	40.1042	39.1042	38.1042	38.3026	37.8026	36.8026	35.8026	34.8026	33.8026	34.0981	33.5981	32.5981	31.5981	30.5981	29.5981	29.9429	25.8109	21.782	17.8914	14.3001	11.0905	8.35083	6.11208	4.41489	3.21602	2.40926	1.85492
813	Medium variant	Chad		148	Country/Area	911	2080-2085	67.5138	68.5446	67.0446	65.6415	60.6483	61.1483	61.6483	56.4628	51.8614	47.3768	42.9613	42.4613	41.4613	40.4613	39.4613	38.4613	38.6201	38.1201	37.1201	36.1201	35.1201	34.1201	34.37	33.87	32.87	31.87	30.87	29.87	30.1749	26.0101	21.9577	18.0441	14.4302	11.1983	8.43505	6.17427	4.45758	3.24373	2.4249	1.86301
814	Medium variant	Chad		148	Country/Area	911	2085-2090	68.181	69.1238	67.6238	66.1264	61.0929	61.5929	62.0929	56.8851	52.2647	47.7581	43.3131	42.8131	41.8131	40.8131	39.8131	38.8131	38.9355	38.4355	37.4355	36.4355	35.4355	34.4355	34.6435	34.1435	33.1435	32.1435	31.1435	30.1435	30.4111	26.2154	22.1406	18.2047	14.5684	11.3139	8.52632	6.24288	4.50565	3.27533	2.44342	1.87308
815	Medium variant	Chad		148	Country/Area	911	2090-2095	68.822	69.6822	68.1822	66.5964	61.5253	62.0253	62.5253	57.297	52.6592	48.1323	43.6604	43.1604	42.1604	41.1604	40.1604	39.1604	39.2494	38.7494	37.7494	36.7494	35.7494	34.7494	34.9182	34.4182	33.4182	32.4182	31.4182	30.4182	30.6505	26.4253	22.3287	18.3708	14.7121	11.4344	8.62171	6.3147	4.55633	3.30897	2.46305	1.88382
816	Medium variant	Chad		148	Country/Area	911	2095-2100	69.4243	70.2103	68.7103	67.044	61.9389	62.4389	62.9389	57.692	53.0387	48.4939	43.9977	43.4977	42.4977	41.4977	40.4977	39.4977	39.5563	39.0563	38.0563	37.0563	36.0563	35.0563	35.1892	34.6892	33.6892	32.6892	31.6892	30.6892	30.8887	26.6357	22.5184	18.5391	14.8583	11.5576	8.71939	6.38821	4.60812	3.34358	2.48353	1.89495
817	Medium variant	Congo		178	Country/Area	911	2020-2025	65.2092	66.3029	64.8029	63.0347	57.896	58.396	58.896	53.6427	49.0126	44.5489	40.2075	39.7075	38.7075	37.7075	36.7075	35.7075	35.9689	35.4689	34.4689	33.4689	32.4689	31.4689	31.8623	31.3623	30.3623	29.3623	28.3623	27.3623	27.8475	23.9153	20.1497	16.5031	13.112	10.0582	7.40834	5.18396	3.46951	2.25063	1.59937	1.22833
818	Medium variant	Congo		178	Country/Area	911	2025-2030	66.1675	67.0694	65.5694	63.7424	58.5735	59.0735	59.5735	54.2988	49.6377	45.1287	40.73	40.23	39.23	38.23	37.23	36.23	36.4281	35.9281	34.9281	33.9281	32.9281	31.9281	32.2531	31.7531	30.7531	29.7531	28.7531	27.7531	28.1746	24.1855	20.3698	16.6817	13.2564	10.1742	7.5017	5.25977	3.5288	2.29703	1.633	1.25165
819	Medium variant	Congo		178	Country/Area	911	2030-2035	67.0132	67.7539	66.2539	64.3744	59.1796	59.6796	60.1796	54.8872	50.2015	45.6562	41.211	40.711	39.711	38.711	37.711	36.711	36.8566	36.3566	35.3566	34.3566	33.3566	32.3566	32.6237	32.1237	31.1237	30.1237	29.1237	28.1237	28.4907	24.4522	20.5918	16.8651	13.4067	10.296	7.59886	5.33853	3.59184	2.34605	1.66799	1.27591
820	Medium variant	Congo		178	Country/Area	911	2035-2040	67.7962	68.3961	66.8961	64.9671	59.7486	60.2486	60.7486	55.4407	50.7341	46.1583	41.6733	41.1733	40.1733	39.1733	38.1733	37.1733	37.2731	36.7731	35.7731	34.7731	33.7731	32.7731	32.9889	32.4889	31.4889	30.4889	29.4889	28.4889	28.8067	24.7232	20.822	17.0587	13.5673	10.4271	7.70384	5.42231	3.65839	2.39841	1.70498	1.30116
821	Medium variant	Congo		178	Country/Area	911	2040-2045	68.5233	69.0011	67.5011	65.5262	60.2864	60.7864	61.2864	55.9648	51.2404	46.6388	42.1194	41.6194	40.6194	39.6194	38.6194	37.6194	37.6793	37.1793	36.1793	35.1793	34.1793	33.1793	33.3494	32.8494	31.8494	30.8494	29.8494	28.8494	29.1229	24.9979	21.059	17.2614	13.738	10.5676	7.81658	5.51214	3.72866	2.45339	1.74392	1.32421
822	Medium variant	Congo		178	Country/Area	911	2045-2050	69.1959	69.5704	68.0704	66.0538	60.7949	61.2949	61.7949	56.4614	51.7221	47.0984	42.5495	42.0495	41.0495	40.0495	39.0495	38.0495	38.0744	37.5744	36.5744	35.5744	34.5744	33.5744	33.7039	33.2039	32.2039	31.2039	30.2039	29.2039	29.4374	25.2744	21.3003	17.4704	13.9166	10.7166	7.93673	5.60773	3.8033	2.51123	1.78506	1.35096
823	Medium variant	Congo		178	Country/Area	911	2050-2055	69.8551	70.1381	68.6381	66.5813	61.3044	61.8044	62.3044	56.9599	52.2069	47.5634	42.9873	42.4873	41.4873	40.4873	39.4873	38.4873	38.4799	37.9799	36.9799	35.9799	34.9799	33.9799	34.0715	33.5715	32.5715	31.5715	30.5715	29.5715	29.7671	25.5676	21.5589	17.6961	14.1111	10.8804	8.06959	5.71274	3.88421	2.5731	1.8283	1.37829
824	Medium variant	Congo		178	Country/Area	911	2055-2060	70.4696	70.6804	69.1804	67.0897	61.7976	62.2976	62.7976	57.4439	52.6798	48.0196	43.4207	42.9207	41.9207	40.9207	39.9207	38.9207	38.8854	38.3854	37.3854	36.3854	35.3854	34.3854	34.4436	33.9436	32.9436	31.9436	30.9436	29.9436	30.1051	25.8721	21.831	17.9359	14.3189	11.0565	8.2134	5.82651	3.97105	2.63853	1.8733	1.40609
825	Medium variant	Congo		178	Country/Area	911	2060-2065	71.0642	71.2154	69.7154	67.5962	62.2915	62.7915	63.2915	57.9303	53.1569	48.4828	43.8644	43.3644	42.3644	41.3644	40.3644	39.3644	39.3051	38.8051	37.8051	36.8051	35.8051	34.8051	34.8339	34.3339	33.3339	32.3339	31.3339	30.3339	30.4644	26.2	22.1274	18.2001	14.5499	11.2529	8.37449	5.95481	4.06889	2.71134	1.92278	1.43561
826	Medium variant	Congo		178	Country/Area	911	2065-2070	71.6464	71.7473	70.2473	68.1023	62.7862	63.2862	63.7862	58.4183	53.6369	48.9509	44.3156	43.8156	42.8156	41.8156	40.8156	39.8156	39.7351	39.2351	38.2351	37.2351	36.2351	35.2351	35.2374	34.7374	33.7374	32.7374	31.7374	30.7374	30.8392	26.5452	22.442	18.4824	14.7983	11.4652	8.54878	6.09374	4.17538	2.79048	1.97631	1.46681
827	Medium variant	Congo		178	Country/Area	911	2070-2075	72.2187	72.276	70.776	68.6068	63.2802	63.7802	64.2802	58.9062	54.1177	49.4212	44.7709	44.2709	43.2709	42.2709	41.2709	40.2709	40.1715	39.6715	38.6715	37.6715	36.6715	35.6715	35.6497	35.1497	34.1497	33.1497	32.1497	31.1497	31.225	26.9027	22.7697	18.778	15.0595	11.6893	8.7332	6.24041	4.28768	2.87424	2.03275	1.49978
828	Medium variant	Congo		178	Country/Area	911	2075-2080	72.7988	72.8178	71.3178	69.1285	63.7929	64.2929	64.7929	59.4136	54.6189	49.9129	45.2491	44.7491	43.7491	42.7491	41.7491	40.7491	40.6326	40.1326	39.1326	38.1326	37.1326	36.1326	36.0887	35.5887	34.5887	33.5887	32.5887	31.5887	31.639	27.2891	23.1262	19.1012	15.3464	11.9367	8.9378	6.40369	4.41237	2.96687	2.09528	1.53576
829	Medium variant	Congo		178	Country/Area	911	2080-2085	73.3856	73.3708	71.8708	69.6644	64.321	64.821	65.321	59.937	55.1367	50.4221	45.7461	45.2461	44.2461	43.2461	42.2461	41.2461	41.1142	40.6142	39.6142	38.6142	37.6142	36.6142	36.55	36.05	35.05	34.05	33.05	32.05	32.0765	27.6998	23.5069	19.4481	15.6553	12.2039	9.15972	6.5815	4.54862	3.06784	2.16359	1.57545
830	Medium variant	Congo		178	Country/Area	911	2085-2090	73.9697	73.9244	72.4244	70.2023	64.8517	65.3517	65.8517	60.4632	55.6577	50.9351	46.2478	45.7478	44.7478	43.7478	42.7478	41.7478	41.6016	41.1016	40.1016	39.1016	38.1016	37.1016	37.0185	36.5185	35.5185	34.5185	33.5185	32.5185	32.5226	28.1201	23.898	19.8053	15.9744	12.4806	9.38998	6.76656	4.69109	3.17396	2.23531	1.61728
831	Medium variant	Congo		178	Country/Area	911	2090-2095	74.5793	74.5028	73.0028	70.7647	65.4066	65.9066	66.4066	61.0137	56.2026	51.4718	46.7732	46.2732	45.2732	44.2732	43.2732	42.2732	42.1129	41.6129	40.6129	39.6129	38.6129	37.6129	37.5114	37.0114	36.0114	35.0114	34.0114	33.0114	32.9932	28.5648	24.3127	20.1853	16.3145	12.7759	9.63603	6.96437	4.84339	3.28747	2.31208	1.66171
832	Medium variant	Congo		178	Country/Area	911	2095-2100	75.1732	75.0708	73.5708	71.3196	65.9553	66.4553	66.9553	61.5584	56.7423	52.0039	47.2949	46.7949	45.7949	44.7949	43.7949	42.7949	42.6216	42.1216	41.1216	40.1216	39.1216	38.1216	38.0028	37.5028	36.5028	35.5028	34.5028	33.5028	33.4636	29.0103	24.7294	20.5681	16.6582	13.0756	9.88674	7.1668	5.00015	3.40512	2.39235	1.70934
833	Medium variant	Democratic Republic of the Congo		180	Country/Area	911	2020-2025	61.6015	64.4983	62.9983	62.6805	58.1203	58.6203	59.1203	54.1394	49.7946	45.6119	41.4291	40.9291	39.9291	38.9291	37.9291	36.9291	37.2397	36.7397	35.7397	34.7397	33.7397	32.7397	33.0599	32.5599	31.5599	30.5599	29.5599	28.5599	28.9557	24.8998	21.0284	17.287	13.8437	10.7703	8.14221	5.98953	4.3509	3.18684	2.37627	1.85486
834	Medium variant	Democratic Republic of the Congo		180	Country/Area	911	2025-2030	62.8933	65.5385	64.0385	63.4829	58.8267	59.3267	59.8267	54.7996	50.413	46.1829	41.952	41.452	40.452	39.452	38.452	37.452	37.7135	37.2135	36.2135	35.2135	34.2135	33.2135	33.4836	32.9836	31.9836	30.9836	29.9836	28.9836	29.3315	25.231	21.3194	17.5354	14.0498	10.9344	8.26388	6.0746	4.40477	3.21756	2.39121	1.86028
835	Medium variant	Democratic Republic of the Congo		180	Country/Area	911	2030-2035	64.089	66.5004	65.0004	64.2289	59.485	59.985	60.485	55.4158	50.9905	46.7167	42.4414	41.9414	40.9414	39.9414	38.9414	37.9414	38.1578	37.6578	36.6578	35.6578	34.6578	33.6578	33.8816	33.3816	32.3816	31.3816	30.3816	29.3816	29.6852	25.5433	21.5941	17.7703	14.2449	11.0899	8.37863	6.15399	4.45482	3.24591	2.40477	1.86449
836	Medium variant	Democratic Republic of the Congo		180	Country/Area	911	2035-2040	65.1696	67.3687	65.8687	64.9011	60.0782	60.5782	61.0782	55.9713	51.5114	47.1984	42.8833	42.3833	41.3833	40.3833	39.3833	38.3833	38.5594	38.0594	37.0594	36.0594	35.0594	34.0594	34.2417	33.7417	32.7417	31.7417	30.7417	29.7417	30.0054	25.8261	21.8431	17.9832	14.4219	11.231	8.48283	6.22535	4.49894	3.27074	2.41648	1.86795
837	Medium variant	Democratic Republic of the Congo		180	Country/Area	911	2040-2045	66.1527	68.1584	66.6584	65.5149	60.6212	61.1212	61.6212	56.4802	51.9887	47.6397	43.2882	42.7882	41.7882	40.7882	39.7882	38.7882	38.9274	38.4274	37.4274	36.4274	35.4274	34.4274	34.5721	34.0721	33.0721	32.0721	31.0721	30.0721	30.2994	26.0862	22.072	18.1794	14.585	11.3612	8.5791	6.2915	4.53945	3.29282	2.42683	1.87076
838	Medium variant	Democratic Republic of the Congo		180	Country/Area	911	2045-2050	67.0508	68.8794	67.3794	66.0805	61.1239	61.6239	62.1239	56.9524	52.432	48.0498	43.6646	43.1646	42.1646	41.1646	40.1646	39.1646	39.27	38.77	37.77	36.77	35.77	34.77	34.8803	34.3803	33.3803	32.3803	31.3803	30.3803	30.5742	26.3297	22.2866	18.3635	14.7384	11.4838	8.66989	6.35402	4.57817	3.3138	2.4361	1.87325
839	Medium variant	Democratic Republic of the Congo		180	Country/Area	911	2050-2055	67.8765	69.542	68.042	66.6012	61.5881	62.0881	62.5881	57.3891	52.842	48.4292	44.0128	43.5128	42.5128	41.5128	40.5128	39.5128	39.5868	39.0868	38.0868	37.0868	36.0868	35.0868	35.1654	34.6654	33.6654	32.6654	31.6654	30.6654	30.8285	26.5556	22.4862	18.5354	14.8818	11.5988	8.75531	6.41307	4.61503	3.33444	2.4455	1.87566
840	Medium variant	Democratic Republic of the Congo		180	Country/Area	911	2055-2060	68.6284	70.1488	68.6488	67.089	62.0282	62.5282	63.0282	57.8056	53.2349	48.7941	44.3493	43.8493	42.8493	41.8493	40.8493	39.8493	39.8952	39.3952	38.3952	37.3952	36.3952	35.3952	35.4459	34.9459	33.9459	32.9459	31.9459	30.9459	31.081	26.7822	22.6882	18.7121	15.0317	11.7216	8.84951	6.48112	4.66033	3.36252	2.46156	1.88297
841	Medium variant	Democratic Republic of the Congo		180	Country/Area	911	2060-2065	69.329	70.7139	69.2139	67.5506	62.4479	62.9479	63.4479	58.2042	53.6114	49.1446	44.6734	44.1734	43.1734	42.1734	41.1734	40.1734	40.1933	39.6933	38.6933	37.6933	36.6933	35.6933	35.7179	35.2179	34.2179	33.2179	32.2179	31.2179	31.3266	27.0032	22.8858	18.8854	15.1793	11.8428	8.94283	6.54882	4.70575	3.39098	2.47822	1.89113
842	Medium variant	Democratic Republic of the Congo		180	Country/Area	911	2065-2070	69.9928	71.2498	69.7498	67.9946	62.8544	63.3544	63.8544	58.5914	53.9777	49.4859	44.9893	44.4893	43.4893	42.4893	41.4893	40.4893	40.4841	39.9841	38.9841	37.9841	36.9841	35.9841	35.984	35.484	34.484	33.484	32.484	31.484	31.5675	27.2208	23.0806	19.0568	15.3258	11.9637	9.03614	6.61676	4.75157	3.41996	2.49542	1.89981
843	Medium variant	Democratic Republic of the Congo		180	Country/Area	911	2070-2075	70.6073	71.7571	70.2571	68.4361	63.2691	63.7691	64.2691	58.9923	54.3608	49.8466	45.3273	44.8273	43.8273	42.8273	41.8273	40.8273	40.8005	40.3005	39.3005	38.3005	37.3005	36.3005	36.2796	35.7796	34.7796	33.7796	32.7796	31.7796	31.8409	27.4738	23.3122	19.2659	15.5101	12.1214	9.16447	6.71612	4.82425	3.4708	2.52975	1.92116
844	Medium variant	Democratic Republic of the Congo		180	Country/Area	911	2075-2080	71.2214	72.2661	70.7661	68.8842	63.6921	64.1921	64.6921	59.402	54.7532	50.217	45.6755	45.1755	44.1755	43.1755	42.1755	41.1755	41.1274	40.6274	39.6274	38.6274	37.6274	36.6274	36.5861	36.0861	35.0861	34.0861	33.0861	32.0861	32.1255	27.7382	23.555	19.4857	15.7046	12.2887	9.30181	6.82373	4.904	3.52757	2.56889	1.94593
845	Medium variant	Democratic Republic of the Congo		180	Country/Area	911	2080-2085	71.7977	72.745	71.245	69.3094	64.0948	64.5948	65.0948	59.7927	55.1278	50.5713	46.0093	45.5093	44.5093	43.5093	42.5093	41.5093	41.4415	40.9415	39.9415	38.9415	37.9415	36.9415	36.8814	36.3814	35.3814	34.3814	33.3814	32.3814	32.4003	27.994	23.7904	19.6994	15.8943	12.4523	9.43667	6.93033	4.98403	3.58522	2.60924	1.97176
846	Medium variant	Democratic Republic of the Congo		180	Country/Area	911	2085-2090	72.369	73.2205	71.7205	69.7344	64.4983	64.9983	65.4983	60.1845	55.5039	50.9273	46.3451	45.8451	44.8451	43.8451	42.8451	41.8451	41.758	41.258	40.258	39.258	38.258	37.258	37.1793	36.6793	35.6793	34.6793	33.6793	32.6793	32.6781	28.2528	24.029	19.9163	16.087	12.6188	9.5742	7.03937	5.0666	3.64543	2.65174	1.9992
847	Medium variant	Democratic Republic of the Congo		180	Country/Area	911	2090-2095	72.9338	73.7	72.2	70.1782	64.9261	65.4261	65.9261	60.6029	55.9089	51.3147	46.7146	46.2146	45.2146	44.2146	43.2146	42.2146	42.1108	41.6108	40.6108	39.6108	38.6108	37.6108	37.5157	37.0157	36.0157	35.0157	34.0157	33.0157	32.9961	28.5523	24.3075	20.1723	16.3172	12.8204	9.74382	7.17652	5.17274	3.72506	2.70969	2.03795
848	Medium variant	Democratic Republic of the Congo		180	Country/Area	911	2095-2100	73.496	74.18	72.68	70.6271	65.3607	65.8607	66.3607	61.0286	56.3215	51.71	47.0926	46.5926	45.5926	44.5926	43.5926	42.5926	42.4726	41.9726	40.9726	39.9726	38.9726	37.9726	37.8617	37.3617	36.3617	35.3617	34.3617	33.3617	33.3242	28.8617	24.5956	20.4374	16.556	13.03	9.92061	7.31979	5.28386	3.80847	2.77064	2.07883
849	Medium variant	Equatorial Guinea		226	Country/Area	911	2020-2025	59.8382	62.5348	61.0348	60.1694	55.2283	55.7283	56.2283	51.0968	46.5997	42.2947	38.1249	37.6249	36.6249	35.6249	34.6249	33.6249	34.0753	33.5753	32.5753	31.5753	30.5753	29.5753	30.1812	29.6812	28.6812	27.6812	26.6812	25.6812	26.3838	22.6539	19.0715	15.5968	12.3711	9.47454	6.98403	4.90631	3.31819	2.20206	1.6108	1.27565
850	Medium variant	Equatorial Guinea		226	Country/Area	911	2025-2030	61.2934	63.6356	62.1356	61.1196	56.1332	56.6332	57.1332	51.9696	47.4296	43.0663	38.8271	38.3271	37.3271	36.3271	35.3271	34.3271	34.6998	34.1998	33.1998	32.1998	31.1998	30.1998	30.7202	30.2202	29.2202	28.2202	27.2202	26.2202	26.8395	23.0336	19.3801	15.8467	12.573	9.63051	7.09849	4.98796	3.37474	2.24092	1.63612	1.29228
851	Medium variant	Equatorial Guinea		226	Country/Area	911	2030-2035	62.6036	64.6328	63.1328	61.9779	56.9488	57.4488	57.9488	52.7556	48.1763	43.759	39.4548	38.9548	37.9548	36.9548	35.9548	34.9548	35.2544	34.7544	33.7544	32.7544	31.7544	30.7544	31.1949	30.6949	29.6949	28.6949	27.6949	26.6949	27.2398	23.369	19.6583	16.0708	12.7517	9.77403	7.20745	5.06763	3.43259	2.28112	1.66145	1.30739
852	Medium variant	Equatorial Guinea		226	Country/Area	911	2035-2040	63.7808	65.5362	64.0362	62.7553	57.687	58.187	58.687	53.4671	48.8528	44.3867	40.0229	39.5229	38.5229	37.5229	36.5229	35.5229	35.7551	35.2551	34.2551	33.2551	32.2551	31.2551	31.6198	31.1198	30.1198	29.1198	28.1198	27.1198	27.5948	23.6657	19.9073	16.2785	12.9168	9.90401	7.31101	5.14651	3.49071	2.32325	1.68774	1.32131
853	Medium variant	Equatorial Guinea		226	Country/Area	911	2040-2045	64.8163	66.3319	64.8319	63.4368	58.3333	58.8333	59.3333	54.0901	49.4464	44.9398	40.5256	40.0256	39.0256	38.0256	37.0256	36.0256	36.2004	35.7004	34.7004	33.7004	32.7004	31.7004	31.9991	31.4991	30.4991	29.4991	28.4991	27.4991	27.9097	23.926	20.126	16.4646	13.0738	10.0276	7.4067	5.22429	3.55039	2.36804	1.71701	1.33694
854	Medium variant	Equatorial Guinea		226	Country/Area	911	2045-2050	65.7417	67.0478	65.5478	64.0505	58.9156	59.4156	59.9156	54.6522	49.9838	45.4431	40.9861	40.4861	39.4861	38.4861	37.4861	36.4861	36.6114	36.1114	35.1114	34.1114	33.1114	32.1114	32.3531	31.8531	30.8531	29.8531	28.8531	27.8531	28.206	24.1673	20.3243	16.6325	13.219	10.1511	7.5025	5.29907	3.61115	2.41495	1.74846	1.35436
855	Medium variant	Equatorial Guinea		226	Country/Area	911	2050-2055	66.5748	67.7014	66.2014	64.613	59.4504	59.9504	60.4504	55.1699	50.4816	45.9134	41.4211	40.9211	39.9211	38.9211	37.9211	36.9211	37.005	36.505	35.505	34.505	33.505	32.505	32.698	32.198	31.198	30.198	29.198	28.198	28.5016	24.4126	20.5223	16.7953	13.3585	10.2724	7.6048	5.37858	3.67245	2.46432	1.78356	1.38419
856	Medium variant	Equatorial Guinea		226	Country/Area	911	2055-2060	67.3465	68.3162	66.8162	65.1444	59.9567	60.4567	60.9567	55.6611	50.9562	46.3653	41.8431	41.3431	40.3431	39.3431	38.3431	37.3431	37.3913	36.8913	35.8913	34.8913	33.8913	32.8913	33.0418	32.5418	31.5418	30.5418	29.5418	28.5418	28.8019	24.669	20.7338	16.964	13.4964	10.39	7.70513	5.46367	3.73775	2.5151	1.8196	1.40672
857	Medium variant	Equatorial Guinea		226	Country/Area	911	2060-2065	68.0491	68.8868	67.3868	65.6421	60.4326	60.9326	61.4326	56.1243	51.4058	46.7965	42.2496	41.7496	40.7496	39.7496	38.7496	37.7496	37.7677	37.2677	36.2677	35.2677	34.2677	33.2677	33.3816	32.8816	31.8816	30.8816	29.8816	28.8816	29.104	24.9327	20.9591	17.1481	13.6405	10.5059	7.80128	5.546	3.80618	2.56772	1.85678	1.42984
858	Medium variant	Equatorial Guinea		226	Country/Area	911	2065-2070	68.7225	69.4435	67.9435	66.132	60.9024	61.4024	61.9024	56.5826	51.8523	47.227	42.6582	42.1582	41.1582	40.1582	39.1582	38.1582	38.1495	37.6495	36.6495	35.6495	34.6495	33.6495	33.7307	33.2307	32.2307	31.2307	30.2307	29.2307	29.4188	25.2125	21.204	17.3564	13.8085	10.635	7.90187	5.62918	3.87514	2.62408	1.8959	1.45422
859	Medium variant	Equatorial Guinea		226	Country/Area	911	2070-2075	69.3516	69.9726	68.4726	66.6018	61.3543	61.8543	62.3543	57.0244	52.2841	47.6453	43.0577	42.5577	41.5577	40.5577	39.5577	38.5577	38.5256	38.0256	37.0256	36.0256	35.0256	34.0256	34.0778	33.5778	32.5778	31.5778	30.5778	29.5778	29.7355	25.4979	21.4581	17.5775	13.9945	10.7825	8.01126	5.71326	3.94265	2.67978	1.9358	1.47802
860	Medium variant	Equatorial Guinea		226	Country/Area	911	2075-2080	69.9774	70.5094	69.0094	67.0825	61.8179	62.3179	62.8179	57.4786	52.7287	48.0769	43.4713	42.9713	41.9713	40.9713	39.9713	38.9713	38.9168	38.4168	37.4168	36.4168	35.4168	34.4168	34.4413	33.9413	32.9413	31.9413	30.9413	29.9413	30.07	25.803	21.7335	17.8211	14.2039	10.9558	8.14466	5.80979	4.01417	2.73661	1.97662	1.50371
861	Medium variant	Equatorial Guinea		226	Country/Area	911	2080-2085	70.541	71.0059	69.5059	67.5361	62.2589	62.7589	63.2589	57.9126	53.1558	48.4943	43.8745	43.3745	42.3745	41.3745	40.3745	39.3745	39.3019	38.8019	37.8019	36.8019	35.8019	34.8019	34.8032	34.3032	33.3032	32.3032	31.3032	30.3032	30.4069	26.1142	22.0185	18.0766	14.4277	11.1453	8.29744	5.92487	4.09531	2.79661	2.01915	1.53127
862	Medium variant	Equatorial Guinea		226	Country/Area	911	2085-2090	71.0988	71.5043	70.0043	67.996	62.7076	63.2076	63.7076	58.3551	53.5922	48.922	44.2894	43.7894	42.7894	41.7894	40.7894	39.7894	39.7003	39.2003	38.2003	37.2003	36.2003	35.2003	35.1804	34.6804	33.6804	32.6804	31.6804	30.6804	30.7604	26.4428	22.3216	18.3512	14.6704	11.3533	8.46794	6.05907	4.19379	2.86485	2.06403	1.56009
863	Medium variant	Equatorial Guinea		226	Country/Area	911	2090-2095	71.6398	71.993	70.493	68.4494	63.1505	63.6505	64.1505	58.7925	54.024	49.346	44.702	44.202	43.202	42.202	41.202	40.202	40.098	39.598	38.598	37.598	36.598	35.598	35.5584	35.0584	34.0584	33.0584	32.0584	31.0584	31.1162	26.7749	22.6289	18.6308	14.9194	11.5682	8.64559	6.20059	4.30214	2.94279	2.11288	1.5893
864	Medium variant	Equatorial Guinea		226	Country/Area	911	2095-2100	72.1827	72.4871	70.9871	68.9101	63.6008	64.1008	64.6008	59.2374	54.4635	49.778	45.123	44.623	43.623	42.623	41.623	40.623	40.5048	40.0048	39.0048	38.0048	37.0048	36.0048	35.9466	35.4466	34.4466	33.4466	32.4466	31.4466	31.4828	27.1182	22.9475	18.9211	15.1787	11.7934	8.83269	6.35077	4.4179	3.02951	2.1699	1.62063
865	Medium variant	Gabon		266	Country/Area	911	2020-2025	67.028	68.1723	66.6723	64.9519	59.8486	60.3486	60.8486	55.6115	51.0141	46.5551	42.1213	41.6213	40.6213	39.6213	38.6213	37.6213	37.719	37.219	36.219	35.219	34.219	33.219	33.3734	32.8734	31.8734	30.8734	29.8734	28.8734	29.1163	24.95	20.9865	17.1618	13.6254	10.4621	7.73215	5.46355	3.69519	2.38675	1.66672	1.25076
866	Medium variant	Gabon		266	Country/Area	911	2025-2030	67.8806	68.8159	67.3159	65.523	60.3839	60.8839	61.3839	56.1238	51.4938	46.993	42.5164	42.0164	41.0164	40.0164	39.0164	38.0164	38.0718	37.5718	36.5718	35.5718	34.5718	33.5718	33.6831	33.1831	32.1831	31.1831	30.1831	29.1831	29.3835	25.1782	21.1822	17.3344	13.7765	10.5863	7.82932	5.54182	3.75938	2.43727	1.70252	1.27391
867	Medium variant	Gabon		266	Country/Area	911	2030-2035	68.6608	69.4148	67.9148	66.0558	60.8847	61.3847	61.8847	56.6046	51.9471	47.4111	42.8984	42.3984	41.3984	40.3984	39.3984	38.3984	38.4173	37.9173	36.9173	35.9173	34.9173	33.9173	33.9916	33.4916	32.4916	31.4916	30.4916	29.4916	29.6553	25.4128	21.3804	17.5057	13.9297	10.7203	7.93756	5.6251	3.82488	2.49089	1.74176	1.29789
868	Medium variant	Gabon		266	Country/Area	911	2035-2040	69.3817	69.979	68.479	66.5599	61.3603	61.8603	62.3603	57.0627	52.3817	47.8157	43.2722	42.7722	41.7722	40.7722	39.7722	38.7722	38.7595	38.2595	37.2595	36.2595	35.2595	34.2595	34.301	33.801	32.801	31.801	30.801	29.801	29.9327	25.6581	21.5894	17.681	14.0803	10.8547	8.05346	5.71723	3.89439	2.54561	1.78189	1.31936
869	Medium variant	Gabon		266	Country/Area	911	2040-2045	70.0587	70.5226	69.0226	67.0499	61.8251	62.3251	62.8251	57.5122	52.811	48.2193	43.649	43.149	42.149	41.149	40.149	39.149	39.1087	38.6087	37.6087	36.6087	35.6087	34.6087	34.6212	34.1212	33.1212	32.1212	31.1212	30.1212	30.2238	25.9212	21.8216	17.8777	14.2417	10.9902	8.17114	5.81726	3.9718	2.6043	1.82345	1.3485
870	Medium variant	Gabon		266	Country/Area	911	2045-2050	70.7123	71.0645	69.5645	67.5457	62.2993	62.7993	63.2993	57.9734	53.2551	48.6417	44.0486	43.5486	42.5486	41.5486	40.5486	39.5486	39.4846	38.9846	37.9846	36.9846	35.9846	34.9846	34.9718	34.4718	33.4718	32.4718	31.4718	30.4718	30.5483	26.2196	22.0928	18.1177	14.4416	11.1496	8.29973	5.92597	4.06031	2.67179	1.87011	1.37946
871	Medium variant	Gabon		266	Country/Area	911	2050-2055	71.3358	71.5959	70.0959	68.037	62.7719	63.2719	63.7719	58.435	53.7024	49.0707	44.4584	43.9584	42.9584	41.9584	40.9584	39.9584	39.8741	39.3741	38.3741	37.3741	36.3741	35.3741	35.3392	34.8392	33.8392	32.8392	31.8392	30.8392	30.8925	26.5402	22.3875	18.385	14.6748	11.3381	8.44321	6.03728	4.15032	2.74366	1.91991	1.40715
872	Medium variant	Gabon		266	Country/Area	911	2055-2060	71.9515	72.1317	70.6317	68.5363	63.2543	63.7543	64.2543	58.9075	54.1621	49.5143	44.885	44.385	43.385	42.385	41.385	40.385	40.2825	39.7825	38.7825	37.7825	36.7825	35.7825	35.7276	35.2276	34.2276	33.2276	32.2276	31.2276	31.2593	26.8844	22.707	18.6769	14.936	11.5608	8.61626	6.16293	4.24325	2.81723	1.97257	1.4397
873	Medium variant	Gabon		266	Country/Area	911	2060-2065	72.5788	72.6871	71.1871	69.0581	63.7602	64.2602	64.7602	59.4044	54.6473	49.9846	45.3396	44.8396	43.8396	42.8396	41.8396	40.8396	40.7204	40.2204	39.2204	38.2204	37.2204	36.2204	36.1466	35.6466	34.6466	33.6466	32.6466	31.6466	31.6575	27.2604	23.0579	18.9995	15.2258	11.814	8.82518	6.31879	4.35187	2.89637	2.02832	1.47639
874	Medium variant	Gabon		266	Country/Area	911	2065-2070	73.1882	73.2365	71.7365	69.5803	64.2693	64.7693	65.2693	59.9057	55.1385	50.4628	45.8042	45.3042	44.3042	43.3042	42.3042	41.3042	41.1703	40.6703	39.6703	38.6703	37.6703	36.6703	36.5797	36.0797	35.0797	34.0797	33.0797	32.0797	32.0713	27.6529	23.4254	19.3382	15.5311	12.0806	9.04994	6.49771	4.48033	2.98479	2.08682	1.5093
875	Medium variant	Gabon		266	Country/Area	911	2070-2075	73.8184	73.8102	72.3102	70.1281	64.8045	65.3045	65.8045	60.4334	55.6564	50.968	46.2962	45.7962	44.7962	43.7962	42.7962	41.7962	41.6481	41.1481	40.1481	39.1481	38.1481	37.1481	37.041	36.541	35.541	34.541	33.541	32.541	32.5135	28.0732	23.8197	19.7019	15.8588	12.3667	9.28908	6.69106	4.62824	3.08912	2.15244	1.54581
876	Medium variant	Gabon		266	Country/Area	911	2075-2080	74.4352	74.3781	72.8781	70.6729	65.3378	65.8378	66.3378	60.9599	56.174	51.4741	46.7901	46.2901	45.2901	44.2901	43.2901	42.2901	42.1289	41.6289	40.6289	39.6289	38.6289	37.6289	37.5066	37.0066	36.0066	35.0066	34.0066	33.0066	32.9609	28.4994	24.2203	20.072	16.1922	12.6577	9.5324	6.88583	4.77918	3.20263	2.2263	1.58696
877	Medium variant	Gabon		266	Country/Area	911	2080-2085	75.0646	74.9624	73.4624	71.2358	65.89	66.39	66.89	61.5055	56.7109	51.9995	47.3034	46.8034	45.8034	44.8034	43.8034	42.8034	42.6294	42.1294	41.1294	40.1294	39.1294	38.1294	37.9919	37.4919	36.4919	35.4919	34.4919	33.4919	33.428	28.9452	24.6399	20.4599	16.542	12.9628	9.78707	7.08962	4.93466	3.32001	2.30706	1.63143
878	Medium variant	Gabon		266	Country/Area	911	2085-2090	75.7049	75.5646	74.0646	71.8214	66.4666	66.9666	67.4666	62.0763	57.2734	52.5509	47.8431	47.3431	46.3431	45.3431	44.3431	43.3431	43.1562	42.6562	41.6562	40.6562	39.6562	38.6562	38.5036	38.0036	37.0036	36.0036	35.0036	34.0036	33.9214	29.417	25.0845	20.8719	16.914	13.2878	10.0588	7.30696	5.10063	3.44293	2.39122	1.68084
879	Medium variant	Gabon		266	Country/Area	911	2090-2095	76.3341	76.1614	74.6614	72.4042	67.0415	67.5415	68.0415	62.6458	57.835	53.1014	48.3818	47.8818	46.8818	45.8818	44.8818	43.8818	43.682	43.182	42.182	41.182	40.182	39.182	39.0142	38.5142	37.5142	36.5142	35.5142	34.5142	34.414	29.8881	25.5288	21.2842	17.2871	13.6148	10.3333	7.52703	5.2691	3.56869	2.47659	1.73247
880	Medium variant	Gabon		266	Country/Area	911	2095-2100	76.9901	76.7856	75.2856	73.015	67.6446	68.1446	68.6446	63.2437	58.4245	53.6792	48.947	48.447	47.447	46.447	45.447	44.447	44.2334	43.7334	42.7334	41.7334	40.7334	39.7334	39.5497	39.0497	38.0497	37.0497	36.0497	35.0497	34.9305	30.3823	25.9955	21.718	17.6805	13.9607	10.6247	7.76168	5.44904	3.70282	2.56809	1.78749
881	Medium variant	Sao Tome and Principe		678	Country/Area	911	2020-2025	71.0135	71.6471	70.1471	68.016	62.6861	63.1861	63.6861	58.3192	53.5634	48.8604	44.1483	43.6483	42.6483	41.6483	40.6483	39.6483	39.4583	38.9583	37.9583	36.9583	35.9583	34.9583	34.8323	34.3323	33.3323	32.3323	31.3323	30.3323	30.3066	25.9399	21.7815	17.8778	14.2943	11.0963	8.36084	6.16313	4.46284	3.25552	2.38925	1.83157
882	Medium variant	Sao Tome and Principe		678	Country/Area	911	2025-2030	71.9075	72.3151	70.8151	68.6408	63.2944	63.7944	64.2944	58.916	54.1417	49.4205	44.693	44.193	43.193	42.193	41.193	40.193	39.9872	39.4872	38.4872	37.4872	36.4872	35.4872	35.3419	34.8419	33.8419	32.8419	31.8419	30.8419	30.794	26.3994	22.2086	18.2677	14.6417	11.3903	8.59145	6.32633	4.58174	3.33472	2.45305	1.86614
883	Medium variant	Sao Tome and Principe		678	Country/Area	911	2030-2035	72.7485	72.9769	71.4769	69.2667	63.9067	64.4067	64.9067	59.5187	54.7297	49.9941	45.2544	44.7544	43.7544	42.7544	41.7544	40.7544	40.5358	40.0358	39.0358	38.0358	37.0358	36.0358	35.8744	35.3744	34.3744	33.3744	32.3744	31.3744	31.3069	26.8864	22.6658	18.6845	15.0157	11.7154	8.85598	6.52281	4.71278	3.42521	2.50436	1.88938
884	Medium variant	Sao Tome and Principe		678	Country/Area	911	2035-2040	73.5518	73.637	72.137	69.8976	64.5264	65.0264	65.5264	60.1307	55.3295	50.5823	45.8328	45.3328	44.3328	43.3328	42.3328	41.3328	41.1038	40.6038	39.6038	38.6038	37.6038	36.6038	36.4288	35.9288	34.9288	33.9288	32.9288	31.9288	31.844	27.3988	23.1483	19.128	15.4102	12.059	9.14206	6.74259	4.86738	3.51898	2.56138	1.91553
885	Medium variant	Sao Tome and Principe		678	Country/Area	911	2040-2045	74.3388	74.3065	72.8065	70.5422	65.1614	65.6614	66.1614	60.7589	55.9473	51.1902	46.4323	45.9323	44.9323	43.9323	42.9323	41.9323	41.6945	41.1945	40.1945	39.1945	38.1945	37.1945	37.0074	36.5074	35.5074	34.5074	33.5074	32.5074	32.4066	27.9382	23.6573	19.5958	15.8294	12.419	9.44095	6.97732	5.03831	3.63218	2.63266	1.949
886	Medium variant	Sao Tome and Principe		678	Country/Area	911	2045-2050	75.1109	74.9828	73.4828	71.1973	65.808	66.308	66.808	61.3996	56.5788	51.8126	47.0471	46.5471	45.5471	44.5471	43.5471	42.5471	42.3012	41.8012	40.8012	39.8012	38.8012	37.8012	37.6031	37.1031	36.1031	35.1031	34.1031	33.1031	32.9871	28.4961	24.1858	20.0818	16.2637	12.795	9.74762	7.216	5.21476	3.75092	2.70579	1.98411
887	Medium variant	Sao Tome and Principe		678	Country/Area	911	2050-2055	75.8617	75.658	74.158	71.8563	66.4602	66.9602	67.4602	62.0466	57.2172	52.4421	47.6689	47.1689	46.1689	45.1689	44.1689	43.1689	42.9146	42.4146	41.4146	40.4146	39.4146	38.4146	38.2053	37.7053	36.7053	35.7053	34.7053	33.7053	33.5742	29.0609	24.721	20.5758	16.7052	13.1757	10.0619	7.45659	5.38991	3.87099	2.77296	2.01276
888	Medium variant	Sao Tome and Principe		678	Country/Area	911	2055-2060	76.6235	76.3555	74.8555	72.5395	67.1371	67.6371	68.1371	62.7186	57.8804	53.0957	48.3138	47.8138	46.8138	45.8138	44.8138	43.8138	43.5501	43.0501	42.0501	41.0501	40.0501	39.0501	38.8287	38.3287	37.3287	36.3287	35.3287	34.3287	34.1816	29.6453	25.2754	21.0881	17.1652	13.5727	10.3882	7.71024	5.57193	3.99484	2.85235	2.0529
889	Medium variant	Sao Tome and Principe		678	Country/Area	911	2060-2065	77.3786	77.0572	75.5572	73.2289	67.8208	68.3208	68.8208	63.3977	58.5509	53.7563	48.9652	48.4652	47.4652	46.4652	45.4652	44.4652	44.1917	43.6917	42.6917	41.6917	40.6917	39.6917	39.4575	38.9575	37.9575	36.9575	35.9575	34.9575	34.7941	30.2349	25.8353	21.6067	17.6317	13.978	10.7219	7.96833	5.76039	4.12066	2.93266	2.09023
890	Medium variant	Sao Tome and Principe		678	Country/Area	911	2065-2070	78.1338	77.7688	76.2688	73.9308	68.518	69.018	69.518	64.0906	59.2355	54.4312	49.6308	49.1308	48.1308	47.1308	46.1308	45.1308	44.8472	44.3472	43.3472	42.3472	41.3472	40.3472	40.1001	39.6001	38.6001	37.6001	36.6001	35.6001	35.4202	30.838	26.4087	22.1391	18.1119	14.3959	11.0685	8.23647	5.954	4.25171	3.01428	2.13182
891	Medium variant	Sao Tome and Principe		678	Country/Area	911	2070-2075	78.8773	78.4764	76.9764	74.6305	69.2136	69.7136	70.2136	64.7824	59.9196	55.1057	50.2961	49.7961	48.7961	47.7961	46.7961	45.7961	45.5022	45.0022	44.0022	43.0022	42.0022	41.0022	40.7423	40.2423	39.2423	38.2423	37.2423	36.2423	36.0461	31.4413	26.9827	22.6734	18.5955	14.8185	11.4202	8.51148	6.1532	4.38547	3.09915	2.17764
892	Medium variant	Sao Tome and Principe		678	Country/Area	911	2075-2080	79.6313	79.1988	77.6988	75.3458	69.9252	70.4252	70.9252	65.4903	60.6199	55.7962	50.9771	50.4771	49.4771	48.4771	47.4771	46.4771	46.1726	45.6726	44.6726	43.6726	42.6726	41.6726	41.3996	40.8996	39.8996	38.8996	37.8996	36.8996	36.6867	32.0594	27.5715	23.2225	19.0941	15.2563	11.7866	8.79915	6.36439	4.52772	3.18819	2.22593
893	Medium variant	Sao Tome and Principe		678	Country/Area	911	2080-2085	80.3897	79.9303	78.4303	76.0717	70.6478	71.1478	71.6478	66.2097	61.332	56.4989	51.6704	51.1704	50.1704	49.1704	48.1704	47.1704	46.8556	46.3556	45.3556	44.3556	43.3556	42.3556	42.0697	41.5697	40.5697	39.5697	38.5697	37.5697	37.3408	32.6915	28.1746	23.7865	19.6076	15.7087	12.1673	9.10001	6.58599	4.67912	3.28318	2.27679
894	Medium variant	Sao Tome and Principe		678	Country/Area	911	2085-2090	81.1383	80.6548	79.1548	76.7932	71.3664	71.8664	72.3664	66.9252	62.0407	57.1987	52.3613	51.8613	50.8613	49.8613	48.8613	47.8613	47.5365	47.0365	46.0365	45.0365	44.0365	43.0365	42.7385	42.2385	41.2385	40.2385	39.2385	38.2385	37.994	33.3237	28.7789	24.3533	20.1251	16.1666	12.555	9.40903	6.81537	4.83614	3.38335	2.3319
895	Medium variant	Sao Tome and Principe		678	Country/Area	911	2090-2095	81.865	81.3602	79.8602	77.496	72.0664	72.5664	73.0664	67.6225	62.7318	57.8815	53.0357	52.5357	51.5357	50.5357	49.5357	48.5357	48.2017	47.7017	46.7017	45.7017	44.7017	43.7017	43.3921	42.8921	41.8921	40.8921	39.8921	38.8921	38.633	33.9428	29.3715	24.9103	20.6356	16.6202	12.9415	9.7197	7.04849	4.99713	3.4862	2.38981
896	Medium variant	Sao Tome and Principe		678	Country/Area	911	2095-2100	82.5781	82.0536	80.5536	78.1869	72.7545	73.2545	73.7545	68.308	63.4113	58.5528	53.6989	53.1989	52.1989	51.1989	50.1989	49.1989	48.8557	48.3557	47.3557	46.3557	45.3557	44.3557	44.0349	43.5349	42.5349	41.5349	40.5349	39.5349	39.2617	34.5524	29.9554	25.4601	21.1405	17.0704	13.3268	10.0316	7.28481	5.16235	3.59237	2.44987
897	Medium variant	Southern Africa		913	Subregion	947	2020-2025	64.6175	65.2848	63.7848	61.8002	56.5411	57.0411	57.5411	52.2284	47.5048	42.9688	38.6599	38.1599	37.1599	36.1599	35.1599	34.1599	34.612	34.112	33.112	32.112	31.112	30.112	30.8175	30.3175	29.3175	28.3175	27.3175	26.3175	27.1651	23.5934	20.1019	16.6973	13.4537	10.4293	7.79878	5.70569	4.12924	3.00665	2.24833	1.75877
898	Medium variant	Southern Africa		913	Subregion	947	2025-2030	65.7845	66.3023	64.8023	62.7679	57.4843	57.9843	58.4843	53.153	48.4011	43.8147	39.429	38.929	37.929	36.929	35.929	34.929	35.2797	34.7797	33.7797	32.7797	31.7797	30.7797	31.3675	30.8675	29.8675	28.8675	27.8675	26.8675	27.6027	23.9371	20.3671	16.9018	13.6161	10.5586	7.89619	5.77399	4.17348	3.03298	2.26267	1.76587
899	Medium variant	Southern Africa		913	Subregion	947	2030-2035	66.8067	67.1985	65.6985	63.6194	58.3154	58.8154	59.3154	53.9686	49.1946	44.567	40.117	39.617	38.617	37.617	36.617	35.617	35.8823	35.3823	34.3823	33.3823	32.3823	31.3823	31.8705	31.3705	30.3705	29.3705	28.3705	27.3705	28.0076	24.2572	20.619	17.0986	13.7699	10.6829	7.99359	5.84575	4.22299	3.06498	2.28213	1.77711
900	Medium variant	Southern Africa		913	Subregion	947	2035-2040	67.7224	68.0064	66.5064	64.3869	59.0647	59.5647	60.0647	54.7048	49.9123	45.2514	40.7464	40.2464	39.2464	38.2464	37.2464	36.2464	36.4373	35.9373	34.9373	33.9373	32.9373	31.9373	32.3389	31.8389	30.8389	29.8389	28.8389	27.8389	28.3901	24.5631	20.8618	17.2929	13.9233	10.8049	8.08946	5.91659	4.272	3.09673	2.30149	1.7883
901	Medium variant	Southern Africa		913	Subregion	947	2040-2045	68.5628	68.7516	67.2516	65.095	59.7572	60.2572	60.7572	55.3858	50.5771	45.8877	41.3368	40.8368	39.8368	38.8368	37.8368	36.8368	36.962	36.462	35.462	34.462	33.462	32.462	32.7858	32.2858	31.2858	30.2858	29.2858	28.2858	28.7602	24.864	21.1034	17.4881	14.0815	10.9308	8.1864	5.98639	4.31868	3.12566	2.31813	1.7972
902	Medium variant	Southern Africa		913	Subregion	947	2045-2050	69.3462	69.4503	67.9503	65.7612	60.41	60.91	61.41	56.0287	51.2063	46.4926	41.9031	41.4031	40.4031	39.4031	38.4031	37.4031	37.474	36.974	35.974	34.974	33.974	32.974	33.2295	32.7295	31.7295	30.7295	29.7295	28.7295	29.1345	25.1753	21.3596	17.6987	14.2552	11.0734	8.29918	6.07024	4.37704	3.16367	2.3414	1.81072
[truncated: 3,178 more rows]

## Sheet: Total Population by age
	United Nations
	Population Division
	Department of Economic and Social Affairs
	World Population Prospects 2019
[truncated: 4,381 more rows]
[truncated: 67 more columns]

## Sheet: ESTIMATES AND MEDIUM VARIANT
United Nations
Population Division
[truncated: 31,659 more rows]
