# Supplementary material for: Benefit-cost analysis of coordinated strategies for control of rabies in Africa
Source: Nat Commun. 2023 Sep 7;14:5370. doi: 10.1038/s41467-023-41110-2 (PMC10484917; doi:10.1038/s41467-023-41110-2)
Supplement: Supplementary file 10 — Supplementary Data 7 [file 41467_2023_41110_MOESM10_ESM.xlsx]

## Sheet: Dog Population Knobel 2005
Country.Code	iso_a2	Country	Total.Dog.Population.LB	Total.Dog.Population.Average	Total.Dog.Population.UB	Annual.Increase.LB	Annual.Increase.Average	Annual.Increase.UB	YLLAverageForegoneGDPContribution2020
DZA	DZ	Algeria	2.17295e+06	3.25227e+06	4.86246e+06	0.00318198	0.00475813	0.00615989	79330.5
AGO	AO	Angola	1.9739e+06	2.88647e+06	4.22133e+06	0.0169936	0.0187056	0.0202925	45877.5
BEN	BJ	Benin	932527	1.30306e+06	1.8196e+06	0.0147671	0.016165	0.0175946	33026.9
BWA	BW	Botswana	133613	197961	293168	0.00349013	0.00530523	0.00694043	158897
BFA	BF	Burkina_Faso	1.90219e+06	2.57979e+06	3.4861e+06	0.0128915	0.014021	0.0152588	22160
BDI	BI	Burundi	1.25934e+06	1.67282e+06	2.20669e+06	0.017428	0.0180055	0.018678	6173.01
CMR	CM	Cameroon	1.74213e+06	2.4839e+06	3.54215e+06	0.0134348	0.0149974	0.0165251	39144.3
CAF	CF	Central_African_Republic	419795	579823	799588	0.0176721	0.0189767	0.0203465	12347.4
TCD	TD	Chad	1.60549e+06	2.15697e+06	2.88345e+06	0.0196931	0.0204664	0.0213402	16699.2
COD	CD	Democratic_Republic_of_the_Congo	7.21891e+06	1.00333e+07	1.39301e+07	0.0196168	0.0210417	0.0225139	13915.1
COG	CG	Congo	321274	471271	691294	0.0124281	0.0139679	0.015393	46284.8
CIV	CI	Cote_dIvoire	1.88646e+06	2.65399e+06	3.73271e+06	0.0137586	0.0151297	0.0165137	58789.5
DJI	DJ	Djibouti	50307.8	76592.6	116313	0.0055581	0.00659914	0.00750867	84981.5
EGY	EG	Egypt	8.07325e+06	1.11623e+07	1.54104e+07	0.00749104	0.00836727	0.00929648	87591.4
GNQ	GQ	Equatorial_Guinea	83248.9	124311	185455	0.0115129	0.0128927	0.0141322	181909
ERI	ER	Eritrea	273389	377047	519115	0.00917418	0.0105104	0.011916	14949.7
SWZ	SZ	Eswatini	103497	139161	186208	0.00825383	0.00869845	0.00920489	87577
ETH	ET	Ethiopia	1.12304e+07	1.50541e+07	2.00719e+07	0.0133152	0.0141456	0.0150868	24185.2
GAB	GA	Gabon	85712.2	138851	222259	0.011605	0.0127538	0.0136476	172533
GMB	GM	Gambia	157560	227585	328828	0.0109514	0.0126096	0.0141855	19966.3
GHA	GH	Ghana	2.06676e+06	2.94524e+06	4.19784e+06	0.00756311	0.0091437	0.0106894	55295.3
GIN	GN	Guinea	1.0899e+06	1.49207e+06	2.0376e+06	0.0120312	0.0130936	0.0142374	31131.8
GNB	GW	Guinea_Bissau	152576	211493	292789	0.0115531	0.0124771	0.0134506	18390.2
KEN	KE	Kenya	4.59616e+06	6.21095e+06	8.35855e+06	0.00914549	0.0101326	0.011227	48057.1
LSO	LS	Lesotho	190822	258228	348075	0.00161582	0.00255285	0.00359001	20760
LBR	LR	Liberia	351225	494532	696136	0.0104808	0.0119038	0.0133356	16031.6
LBY	LY	Libya	290099	446788	685474	0.00216317	0.00351244	0.00465677	88744.9
MWI	MW	Malawi	1.92906e+06	2.57294e+06	3.41052e+06	0.0160571	0.0166917	0.017423	16448.8
MLI	ML	Mali	1.67297e+06	2.31777e+06	3.20689e+06	0.0176	0.0190748	0.0206062	22276.7
MRT	MR	Mauritania	304467	431807	612431	0.0134443	0.0151577	0.0168435	43109.5
MAR	MA	Morocco	2.09095e+06	3.02822e+06	4.38685e+06	-0.00113103	0.000417698	0.00188568	71337.4
MOZ	MZ	Mozambique	2.60968e+06	3.57378e+06	4.88212e+06	0.0153299	0.0165129	0.0177814	11585.7
NAM	NA	Namibia	167944	236440	332787	0.00428025	0.0060987	0.0079081	105856
NER	NE	Niger	2.55376e+06	3.40308e+06	4.50612e+06	0.0293721	0.0298723	0.0304524	14662.6
NGA	NG	Nigeria	1.45587e+07	2.04931e+07	2.88389e+07	0.0104387	0.0120568	0.013677	51669.6
RWA	RW	Rwanda	1.29475e+06	1.72692e+06	2.28911e+06	0.0138649	0.0143822	0.0149805	20208.8
SEN	SN	Senegal	1.21088e+06	1.69104e+06	2.3599e+06	0.0149913	0.0163138	0.0176706	37651.8
SLE	SL	Sierra_Leone	632155	874255	1.2073e+06	0.00868978	0.0098823	0.0111348	12679
SOM	SO	Somalia	1.27135e+06	1.76868e+06	2.45813e+06	0.0176978	0.0190862	0.0205193	8110.13
ZAF	ZA	South_Africa	3.16148e+06	4.63064e+06	6.78282e+06	-4.30466e-05	0.00149765	0.00292678	138800
SSD	SS	South_Sudan	989154	1.32356e+06	1.76104e+06	0.0112837	0.0120079	0.0128344	8167.1
SDN	SD	Sudan	3.76365e+06	5.13941e+06	6.99868e+06	0.0138529	0.0149242	0.0160835	15082.5
TZA	TZ	United_Republic_of_Tanzania	5.29469e+06	7.22983e+06	9.8449e+06	0.0160565	0.0173495	0.0187398	27537.8
TGO	TG	Togo	652941	902804	1.24643e+06	0.0122378	0.0135317	0.0148874	23174.7
TUN	TN	Tunisia	629801	929026	1.3701e+06	-0.00124419	0.000122443	0.00137885	81426.8
UGA	UG	Uganda	4.19829e+06	5.65064e+06	7.56966e+06	0.0145642	0.0155573	0.0166678	21432.5
ZMB	ZM	Zambia	1.46068e+06	2.02633e+06	2.80765e+06	0.0141473	0.0154949	0.0168954	25445.5
ZWE	ZW	Zimbabwe	1.33685e+06	1.81732e+06	2.46228e+06	0.0115799	0.0123469	0.0131923	31069.1

## Sheet: Urban Population WPP
Country Code	iso_a2	Country	Proportion Urban Population 2020	Proportion Urban Population 2025	Proportion Urban Population 2030	Proportion Urban Population 2035	Proportion Urban Population 2040	Proportion Urban Population 2045	Proportion Urban Population 2050
DZA	DZ	Algeria	73.733	76.212	78.308	80.049	81.63	83.111	84.496
AGO	AO	Angola	66.825	69.86	72.546	74.889	76.89	78.691	80.388
BEN	BJ	Benin	48.415	51.241	54.138	57.059	59.931	62.73	65.446
BWA	BW	Botswana	70.877	74.093	76.822	79.103	80.976	82.504	83.905
BFA	BF	Burkina Faso	30.607	33.817	37.115	40.444	43.721	46.932	50.171
BDI	BI	Burundi	13.708	15.544	17.598	19.859	22.324	25	27.881
CMR	CM	Cameroon	57.56	60.464	63.242	65.858	68.377	70.793	73.098
CAF	CF	Central African Republic	42.198	44.666	47.646	50.823	53.993	57.131	60.213
TCD	TD	Chad	23.52	25.038	27.117	29.798	32.824	36	39.303
COD	CD	Democratic Republic of the Congo	45.638	48.669	51.762	54.847	57.895	60.884	63.794
COG	CG	Congo	67.829	70.085	72.28	74.372	76.357	78.232	79.998
CIV	CI	Côte d'Ivoire	51.706	54.144	56.73	59.422	62.157	64.842	67.436
DJI	DJ	Djibouti	78.062	78.92	79.969	81.184	82.417	83.587	84.692
EGY	EG	Egypt	42.783	43.444	44.773	46.769	49.415	52.508	55.608
GNQ	GQ	Equatorial Guinea	73.1	75.29	77.207	78.874	80.31	81.589	82.803
ERI	ER	Eritrea	41.347	44.557	47.786	50.964	54.056	57.119	60.129
SWZ	SZ	Swaziland	24.171	25.245	26.535	28.056	29.824	31.77	33.783
ETH	ET	Ethiopia	21.695	24.173	26.856	29.724	32.74	35.84	39.051
GAB	GA	Gabon	90.092	91.568	92.663	93.462	94.033	94.522	94.974
GMB	GM	Gambia	62.582	65.678	68.494	71.016	73.229	75.283	77.229
GHA	GH	Ghana	57.349	60.463	63.39	66.091	68.56	70.923	73.178
GIN	GN	Guinea	36.875	38.963	41.405	44.189	47.264	50.448	53.628
GNB	GW	Guinea-Bissau	44.196	46.322	48.489	50.683	52.88	55.066	57.232
KEN	KE	Kenya	27.995	30.588	33.427	36.479	39.664	42.942	46.283
LSO	LS	Lesotho	29.028	31.39	34.001	36.85	39.908	43.097	46.351
LBR	LR	Liberia	52.089	54.596	57.3	60.123	62.913	65.62	68.229
LBY	LY	Libya	80.691	82.204	83.631	84.964	86.207	87.363	88.434
MWI	MW	Malawi	17.427	18.933	20.886	23.32	26.033	28.942	32.035
MLI	ML	Mali	43.909	47.669	51.187	54.372	57.378	60.331	63.21
MRT	MR	Mauritania	55.327	59.201	62.662	65.68	68.238	70.604	72.864
MAR	MA	Morocco	63.532	66.16	68.672	71.042	73.244	75.284	77.218
MOZ	MZ	Mozambique	37.074	39.904	42.874	45.953	49.09	52.205	55.29
NAM	NA	Namibia	52.033	56.681	60.762	64.233	67.077	69.492	71.807
NER	NE	Niger	16.626	17.428	18.695	20.492	22.868	25.552	28.434
NGA	NG	Nigeria	51.958	55.762	59.189	62.184	64.856	67.441	69.923
RWA	RW	Rwanda	17.432	18.289	19.619	21.485	23.931	26.681	29.624
SEN	SN	Senegal	48.122	50.589	53.237	56.025	58.888	61.723	64.479
SLE	SL	Sierra Leone	42.923	45.268	47.849	50.638	53.587	56.589	59.55
SOM	SO	Somalia	46.141	49.119	52.144	55.167	58.119	60.985	63.778
ZAF	ZA	South Africa	67.354	69.773	72.065	74.209	76.184	78.045	79.798
SSD	SS	South Sudan	20.199	21.943	24.131	26.779	29.684	32.764	35.999
SDN	SD	Sudan	35.253	37.185	39.705	42.772	46.014	49.291	52.573
TZA	TZ	United Republic of Tanzania	35.227	38.862	42.447	45.901	49.128	52.29	55.433
TGO	TG	Togo	42.8	45.642	48.599	51.628	54.665	57.648	60.578
TUN	TN	Tunisia	69.568	71.22	72.985	74.827	76.702	78.516	80.226
UGA	UG	Uganda	24.954	28.012	31.193	34.438	37.666	40.866	44.148
ZMB	ZM	Zambia	44.629	47.498	50.478	53.513	56.522	59.486	62.381
ZWE	ZW	Zimbabwe	32.242	32.853	34.238	36.426	39.403	42.643	45.947

## Sheet: Population WPP mid Year
Country Code	iso_a2	Country	Total Population 2024	Percentage Population Urban 2020	Percentage Population Rural 2020	Urban Population 2024	Rural Population 2024	Total Dog Population LB 2024	Total Dog Population Average 2024	Total Dog Population UB 2024	Total Population 2054	Percentage Population Urban 2050	Percentage Population Rural 2050	Urban Population 2054	Rural Population 2054	Total Dog Population LB 2054	Total Dog Population Average 2054	Total Dog Population UB 2054	Annual Average Growth Rate LB	Annual Average Growth Rate Average	Annual Average Growth Rate UB
DZA	DZ	Algeria	46278751	0.73733	0.26267	3.41227e+07	1.2156e+07	2.17295e+06	3.25227e+06	4.86246e+06	61669728	0.84496	0.15504	5.21085e+07	9.56127e+06	2.39024e+06	3.75001e+06	5.84609e+06	0.00318198	0.00475813	0.00615989
AGO	AO	Angola	37804634	0.66825	0.33175	2.52629e+07	1.25417e+07	1.9739e+06	2.88647e+06	4.22133e+06	78126279	0.80388	0.19612	6.28042e+07	1.53221e+07	3.27243e+06	5.03302e+06	7.71242e+06	0.0169936	0.0187056	0.0202925
BEN	BJ	Benin	14080072	0.48415	0.51585	6.81687e+06	7.26321e+06	932527	1.30306e+06	1.8196e+06	27178512	0.65446	0.34554	1.77872e+07	9.39126e+06	1.44761e+06	2.10811e+06	3.07057e+06	0.0147671	0.016165	0.0175946
BWA	BW	Botswana	2719694	0.70877	0.29123	1.92764e+06	792056	133613	197961	293168	3783208	0.83905	0.16095	3.1743e+06	608907	148335	232016	360770	0.00349013	0.00530523	0.00694043
BFA	BF	Burkina Faso	23840247	0.30607	0.69393	7.29678e+06	1.65435e+07	1.90219e+06	2.57979e+06	3.4861e+06	43046899	0.50171	0.49829	2.15971e+07	2.14498e+07	2.79345e+06	3.91736e+06	5.49089e+06	0.0128915	0.014021	0.0152588
BDI	BI	Burundi	13591657	0.13708	0.86292	1.86314e+06	1.17285e+07	1.25934e+06	1.67282e+06	2.20669e+06	25832093	0.27881	0.72119	7.20225e+06	1.86298e+07	2.11473e+06	2.85728e+06	3.84457e+06	0.017428	0.0180055	0.018678
CMR	CM	Cameroon	29394433	0.5756	0.4244	1.69194e+07	1.2475e+07	1.74213e+06	2.4839e+06	3.54215e+06	54807308	0.73098	0.26902	4.0063e+07	1.47443e+07	2.59989e+06	3.88223e+06	5.79176e+06	0.0134348	0.0149974	0.0165251
CAF	CF	Central African Republic	5915627	0.42198	0.57802	2.49628e+06	3.41935e+06	419795	579823	799588	12402737	0.60213	0.39787	7.46806e+06	4.93468e+06	710025	1.01912e+06	1.46318e+06	0.0176721	0.0189767	0.0203465
TCD	TD	Chad	18847148	0.2352	0.7648	4.43285e+06	1.44143e+07	1.60549e+06	2.15697e+06	2.88345e+06	39388683	0.39303	0.60697	1.54809e+07	2.39077e+07	2.88199e+06	3.96101e+06	5.43282e+06	0.0196931	0.0204664	0.0213402
COD	CD	Democratic Republic of the Congo	105625114	0.45638	0.54362	4.82052e+07	5.74199e+07	7.21891e+06	1.00333e+07	1.39301e+07	237147248	0.63794	0.36206	1.51286e+08	8.58615e+07	1.29295e+07	1.8739e+07	2.71663e+07	0.0196168	0.0210417	0.0225139
COG	CG	Congo	6244547	0.67829	0.32171	4.23561e+06	2.00893e+06	321274	471271	691294	11032118	0.79998	0.20002	8.82547e+06	2.20664e+06	465372	714491	1.09317e+06	0.0124281	0.0139679	0.015393
CIV	CI	Côte d'Ivoire	29603302	0.51706	0.48294	1.53067e+07	1.42966e+07	1.88646e+06	2.65399e+06	3.73271e+06	54927615	0.67436	0.32564	3.7041e+07	1.78866e+07	2.84239e+06	4.16433e+06	6.10128e+06	0.0137586	0.0151297	0.0165137
DJI	DJ	Djibouti	1152329	0.78062	0.21938	899531	252798	50307.8	76592.6	116313	1538708	0.84692	0.15308	1.30316e+06	235545	59408.7	93300.4	145577	0.0055581	0.00659914	0.00750867
EGY	EG	Egypt	114484252	0.42783	0.57217	4.89798e+07	6.55045e+07	8.07325e+06	1.11623e+07	1.54104e+07	166230914	0.55608	0.44392	9.24377e+07	7.37932e+07	1.00991e+07	1.43323e+07	2.03412e+07	0.00749104	0.00836727	0.00929648
GNQ	GQ	Equatorial Guinea	1754993	0.731	0.269	1.2829e+06	472093	83248.9	124311	185455	2930508	0.82803	0.17197	2.42655e+06	503959	117360	182562	282538	0.0115129	0.0128927	0.0141322
ERI	ER	Eritrea	3817651	0.41347	0.58653	1.57848e+06	2.23917e+06	273389	377047	519115	6273695	0.60129	0.39871	3.77231e+06	2.50138e+06	359554	515964	740624	0.00917418	0.0105104	0.011916
SWZ	SZ	Eswatini	1222075	0.24171	0.75829	295388	926687	103497	139161	186208	1711770	0.33783	0.66217	578287	1.13348e+06	132441	180451	245120	0.00825383	0.00869845	0.00920489
ETH	ET	Ethiopia	129719719	0.21695	0.78305	2.81427e+07	1.01577e+08	1.12304e+07	1.50541e+07	2.00719e+07	227653408	0.39051	0.60949	8.89009e+07	1.38752e+08	1.67006e+07	2.29438e+07	3.14546e+07	0.0133152	0.0141456	0.0150868
GAB	GA	Gabon	2484557	0.90092	0.09908	2.23839e+06	246170	85712.2	138851	222259	3936315	0.94974	0.05026	3.73848e+06	197839	121163	203078	333787	0.011605	0.0127538	0.0136476
GMB	GM	Gambia	2841803	0.62582	0.37418	1.77846e+06	1.06335e+06	157560	227585	328828	4932104	0.77229	0.22771	3.80901e+06	1.12309e+06	218451	331439	501754	0.0109514	0.0126096	0.0141855
GHA	GH	Ghana	34777522	0.57349	0.42651	1.99446e+07	1.4833e+07	2.06676e+06	2.94524e+06	4.19784e+06	54688859	0.73178	0.26822	4.00202e+07	1.46686e+07	2.59094e+06	3.87e+06	5.77506e+06	0.00756311	0.0091437	0.0106894
GIN	GN	Guinea	14528770	0.36875	0.63125	5.35748e+06	9.17129e+06	1.0899e+06	1.49207e+06	2.0376e+06	25060331	0.53628	0.46372	1.34394e+07	1.1621e+07	1.56029e+06	2.20433e+06	3.11392e+06	0.0120312	0.0130936	0.0142374
GNB	GW	Guinea-Bissau	2197149	0.44196	0.55804	971052	1.2261e+06	152576	211493	292789	3618295	0.57232	0.42768	2.07082e+06	1.54747e+06	215351	306798	437152	0.0115531	0.0124771	0.0134506
KEN	KE	Kenya	56203030	0.27995	0.72005	1.5734e+07	4.0469e+07	4.59616e+06	6.21095e+06	8.35855e+06	89009409	0.46283	0.53717	4.11962e+07	4.78132e+07	6.0396e+06	8.40446e+06	1.1684e+07	0.00914549	0.0101326	0.011227
LSO	LS	Lesotho	2356083	0.29028	0.70972	683924	1.67216e+06	190822	258228	348075	2954085	0.46351	0.53649	1.36925e+06	1.58484e+06	200292	278754	387581	0.00161582	0.00255285	0.00359001
LBR	LR	Liberia	5536949	0.52089	0.47911	2.88414e+06	2.65281e+06	351225	494532	696136	9389263	0.68229	0.31771	6.4062e+06	2.98306e+06	480206	705296	1.03584e+06	0.0104808	0.0119038	0.0133356
LBY	LY	Libya	6964197	0.80691	0.19309	5.61948e+06	1.34472e+06	290099	446788	685474	8655606	0.88434	0.11566	7.6545e+06	1.00111e+06	309528	496346	787993	0.00216317	0.00351244	0.00465677
MWI	MW	Malawi	21475962	0.17427	0.82573	3.74262e+06	1.77333e+07	1.92906e+06	2.57294e+06	3.41052e+06	39527997	0.32035	0.67965	1.26628e+07	2.68652e+07	3.11092e+06	4.22773e+06	5.72622e+06	0.0160571	0.0166917	0.017423
MLI	ML	Mali	24015789	0.43909	0.56091	1.05451e+07	1.34707e+07	1.67297e+06	2.31777e+06	3.20689e+06	51369962	0.6321	0.3679	3.2471e+07	1.8899e+07	2.82358e+06	4.08557e+06	5.91329e+06	0.0176	0.0190748	0.0206062
MRT	MR	Mauritania	4993922	0.55327	0.44673	2.76299e+06	2.23093e+06	304467	431807	612431	9545347	0.72864	0.27136	6.95512e+06	2.59023e+06	454503	678102	1.01084e+06	0.0134443	0.0151577	0.0168435
MAR	MA	Morocco	38211459	0.63532	0.36468	2.42765e+07	1.3935e+07	2.09095e+06	3.02822e+06	4.38685e+06	45624074	0.77218	0.22782	3.523e+07	1.03941e+07	2.02115e+06	3.0664e+06	4.64192e+06	-0.00113103	0.000417698	0.00188568
MOZ	MZ	Mozambique	34858402	0.37074	0.62926	1.29234e+07	2.1935e+07	2.60968e+06	3.57378e+06	4.88212e+06	67531050	0.5529	0.4471	3.73379e+07	3.01931e+07	4.11911e+06	5.84138e+06	8.28407e+06	0.0153299	0.0165129	0.0177814
NAM	NA	Namibia	2645805	0.52033	0.47967	1.37669e+06	1.26911e+06	167944	236440	332787	3942648	0.71807	0.28193	2.8311e+06	1.11155e+06	190903	283752	421497	0.00428025	0.0060987	0.0079081
NER	NE	Niger	28238972	0.16626	0.83374	4.69501e+06	2.3544e+07	2.55376e+06	3.40308e+06	4.50612e+06	74730106	0.28434	0.71566	2.12488e+07	5.34813e+07	6.08628e+06	8.22951e+06	1.10826e+07	0.0293721	0.0298723	0.0304524
NGA	NG	Nigeria	229152217	0.51958	0.48042	1.19063e+08	1.10089e+08	1.45587e+07	2.04931e+07	2.88389e+07	398765112	0.69923	0.30077	2.78829e+08	1.19937e+08	1.98802e+07	2.93599e+07	4.33478e+07	0.0104387	0.0120568	0.013677
RWA	RW	Rwanda	14414910	0.17432	0.82568	2.51281e+06	1.19021e+07	1.29475e+06	1.72692e+06	2.28911e+06	24299139	0.29624	0.70376	7.19838e+06	1.71008e+07	1.95699e+06	2.65046e+06	3.576e+06	0.0138649	0.0143822	0.0149805
SEN	SN	Senegal	18221567	0.48122	0.51878	8.76858e+06	9.45298e+06	1.21088e+06	1.69104e+06	2.3599e+06	35041619	0.64479	0.35521	2.25945e+07	1.24471e+07	1.89223e+06	2.74782e+06	3.99127e+06	0.0149913	0.0163138	0.0176706
SLE	SL	Sierra Leone	8977972	0.42923	0.57077	3.85361e+06	5.12436e+06	632155	874255	1.2073e+06	14190036	0.5955	0.4045	8.45017e+06	5.73987e+06	819506	1.17425e+06	1.68301e+06	0.00868978	0.0098823	0.0111348
SOM	SO	Somalia	18706922	0.46141	0.53859	8.63156e+06	1.00754e+07	1.27135e+06	1.76868e+06	2.45813e+06	39461313	0.63778	0.36222	2.51676e+07	1.42937e+07	2.15195e+06	3.11873e+06	4.52107e+06	0.0176978	0.0190862	0.0205193
ZAF	ZA	South Africa	61020221	0.67354	0.32646	4.10996e+07	1.99207e+07	3.16148e+06	4.63064e+06	6.78282e+06	74580110	0.79798	0.20202	5.95134e+07	1.50667e+07	3.1574e+06	4.84327e+06	7.40435e+06	-4.30466e-05	0.00149765	0.00292678
SSD	SS	South Sudan	11277092	0.20199	0.79801	2.27786e+06	8.99923e+06	989154	1.32356e+06	1.76104e+06	18300053	0.35999	0.64001	6.58784e+06	1.17122e+07	1.38501e+06	1.89348e+06	2.5818e+06	0.0112837	0.0120079	0.0128344
SDN	SD	Sudan	49358228	0.35253	0.64747	1.74003e+07	3.1958e+07	3.76365e+06	5.13941e+06	6.99868e+06	90172235	0.52573	0.47427	4.74062e+07	4.2766e+07	5.68666e+06	8.01533e+06	1.12953e+07	0.0138529	0.0149242	0.0160835
TZA	TZ	United Republic of Tanzania	69419073	0.35227	0.64773	2.44543e+07	4.49648e+07	5.29469e+06	7.22983e+06	9.8449e+06	140233943	0.55433	0.44567	7.77359e+07	6.24981e+07	8.53841e+06	1.21125e+07	1.71834e+07	0.0160565	0.0173495	0.0187398
TGO	TG	Togo	9260864	0.428	0.572	3.96365e+06	5.29721e+06	652941	902804	1.24643e+06	1.65085e+07	0.60578	0.39422	1.00005e+07	6.50799e+06	940483	1.35118e+06	1.9418e+06	0.0122378	0.0135317	0.0148874
TUN	TN	Tunisia	12564689	0.69568	0.30432	8.741e+06	3.82369e+06	629801	929026	1.3701e+06	14442156	0.80226	0.19774	1.15864e+07	2.85579e+06	606712	932444	1.42793e+06	-0.00124419	0.000122443	0.00137885
UGA	UG	Uganda	49924252	0.24954	0.75046	1.24581e+07	3.74662e+07	4.19829e+06	5.65064e+06	7.56966e+06	93240236	0.44148	0.55852	4.11637e+07	5.20765e+07	6.47825e+06	8.97905e+06	1.24293e+07	0.0145642	0.0155573	0.0166678
ZMB	ZM	Zambia	21134695	0.44629	0.55371	9.4322e+06	1.17025e+07	1.46068e+06	2.02633e+06	2.80765e+06	40043906	0.62381	0.37619	2.49798e+07	1.50641e+07	2.22631e+06	3.21398e+06	4.64121e+06	0.0141473	0.0154949	0.0168954
ZWE	ZW	Zimbabwe	17020321	0.32242	0.67758	5.48769e+06	1.15326e+07	1.33685e+06	1.81732e+06	2.46228e+06	27725551	0.45947	0.54053	1.27391e+07	1.49865e+07	1.88837e+06	2.6261e+06	3.64833e+06	0.0115799	0.0123469	0.0131923
Total								1.02148e+08	1.41399e+08	1.9546e+08						1.50215e+08	2.14858e+08	3.07394e+08	0.012938	0.0140442	0.0152069

## Sheet: Sheet1
	0.00318198
		2024	2025	2026	2027	2028	2029	2030	2031	2032	2033	2034	2035	2036	2037	2038	2039	2040	2041	2042	2043	2044	2045	2046	2047	2048	2049	2050	2051	2052	2053	2054
		2.17295e+06	2.17986e+06	2.1868e+06	2.19376e+06	2.20074e+06	2.20774e+06	2.21477e+06	2.22181e+06	2.22888e+06	2.23598e+06	2.24309e+06	2.25023e+06	2.25739e+06	2.26457e+06	2.27178e+06	2.27901e+06	2.28626e+06	2.29353e+06	2.30083e+06	2.30815e+06	2.3155e+06	2.32286e+06	2.33026e+06	2.33767e+06	2.34511e+06	2.35257e+06	2.36006e+06	2.36757e+06	2.3751e+06	2.38266e+06	2.39024e+06
