# Supplementary material for: Benefit-cost analysis of coordinated strategies for control of rabies in Africa
Source: Nat Commun. 2023 Sep 7;14:5370. doi: 10.1038/s41467-023-41110-2 (PMC10484917; doi:10.1038/s41467-023-41110-2)
Supplement: Supplementary file 11 — Supplementary Data 8 [file 41467_2023_41110_MOESM11_ESM.xlsx]

## Sheet: Table S1
Table S1. Estimates by country of rabies deaths, exposures, PEP use, prevented deaths, dog vaccination coverage, probability that a dog is rabid (RP), probability of bite victims receiving PEP (PP), DALYs, costs and 95% confidence intervals of estimates
Clusters to which countries were assigned are shown and inputs used for estimating parameters including the Human Development Index (HDI) and whether a country is rabies free or endemic (RISK).
Estimates of years of life lost (YLL) and DALYs (due to rabies and adverse events from nerve tissue vaccines - NTVs) are shown under different assumptions (estimates under the assumptions of no time discounting or age weighting should be directly comparable to the 2010 Global Burden of Disease study).
Rabies burden model																		DALYs (and YLL) under different assumptions								Costs								95% confidence intervals
																		TD = time discounting (0.03), AW = age-weighting (C = 0.1658, Beta = 0.04)								Costs in USD 2010
NUM	CODE	Scope	Country	Continent	Cluster	Human Population 2010	Human Development Index	RISK (endemic/ rabies-free)	Dog vaccination coverage	RP	PP	Bite Incidence (/100,000)	Deaths	Per capita death rate from rabies (/100,000)	Exposures	PEP	prevented deaths	YLL (no TD or AW, GBD 2010 lifetable)	YLL (TD & AW, Country-specific lifetable, (comparable to Knobel et al. 2005)	YLL (TD & AW, Standard West lifetable, (comparable to Knobel et al. 2005)	DALYs from NTVs (no TD or AW, GBD 2010 lifetable)	DALYs from NTVs (TD & AW, Country-specific lifetable, (cf Knobel et al. 2005)	DALYs due to Anxiety	DALY total (no TD or AW, GBD 2010 lifetable)	DALYs total (TD & AW, Country-specific lifetable, (cf Knobel et al. 2005)	Direct costs	Travel costs	Lost income	Productivity losses from premature death	Dog vaccination	Dog population management	Livestock losses	Surveillance	deaths Lower	deaths Upper	Exposures lower	Exposures upper	PEP lower	PEP upper	Prevented deaths Lower	Prevented deaths Upper	YLL rabies lower	YLL rabies upper	DALY ntv lower	DALY ntv upper	Direct costs lower	Direct costs upper	Travel costs lower	Travel costs upper
1	DZA	DZA	Algeria	Africa	North Africa	35419000	0.698	1	0.237	0.443109	0.996717	225.9	22.1124	0.0624309	35453.8	79748.9	6714.11	1380.91	630.667	658.422	NA	NA	1415.82	1380.91	630.667	7.20948e+06	308989	4.84549e+06	6.12493e+06	489048	170996	586743	11488	4.98438	48.7574	9691.65	55426.5	22262.7	115960	1905.88	11738.3	307.491	2974.39	NA	NA	1.95479e+06	1.06225e+07	131278	671972
2	AGO	AGO	Angola	Africa	Congo Basin	18992000	0.486	1	0.005	0.736154	0.947667	133.315	185.33	0.975829	18638.8	23994.2	3356.05	11573.7	4078.63	5518.4	NA	NA	425.979	11573.7	4078.63	3.83213e+06	231857	1.47175e+06	5.18232e+07	10735	357.835	5.68052e+06	192	105.606	418.408	16235	28558.9	21849.6	35544.2	2403.88	5922.86	6837.62	26025.2	NA	NA	3.48928e+06	5.74978e+06	152973	248545
3	BEN	BEN	Benin	Africa	West Africa	9213000	0.427	1	0.008	0.731916	0.892038	128.403	177.608	1.9278	8658.4	10552.6	1467.49	11091.5	4561.86	5288.49	NA	NA	187.345	11091.5	4561.86	1.50844e+06	76410.3	99665.9	7.64719e+06	6117.3	815.64	1.74814e+06	213.092	95.184	415.953	7127.13	13141.6	9693.08	16252.2	1011.18	2558.68	6015.64	26271.5	NA	NA	1.38566e+06	2.33274e+06	63559.2	105991
4	BWA	BWA	Botswana	Africa	SADC	1978000	0.633	1	0.005	0.736154	0.992243	149.356	3.20526	0.162046	2174.79	2931.35	410.005	200.167	79.165	95.4404	NA	NA	52.0415	200.167	79.165	537720	15096.1	245027	1.52677e+06	1195.45	159.393	2.63122e+06	2640	1.07461	9.81122	846.771	5425.64	1337.1	7818.65	162.488	1122.9	66.7316	630.909	NA	NA	240215	1.46008e+06	7180.47	41532.4
5	BFA	BFA	Burkina Faso	Africa	West Africa	16284000	0.331	1	0.008	0.731916	0.697411	128.403	879.841	5.4031	15303.7	14582.3	2027.87	54945.7	20968.2	26198.3	NA	NA	258.885	54945.7	20968.2	1.9602e+06	113764	119362	3.28319e+07	10812.3	1441.65	9.20284e+06	376.64	450.379	2033.76	12597.2	23227.8	10749.4	24244	1222.31	3598.36	28397.1	131158	NA	NA	1.49197e+06	3.2131e+06	74507	160871
6	BDI	BDI	Burundi	Africa	Congo Basin	8521000	0.316	1	0.005	0.736154	0.653738	133.315	550.171	6.45664	8362.55	7426.32	1038.71	34357.9	13279.3	16382	NA	NA	131.843	34357.9	13279.3	811490	86839.6	18318.9	6.18693e+06	4816.41	160.547	946760	204.49	287.337	1291.44	7284.04	12813.3	5015.52	12267.3	630.774	1899.34	18391	80754.1	NA	NA	573266	1.31306e+06	38718.1	91021.3
7	CMR	CMR	Cameroon	Africa	West Africa	19958000	0.482	1	0.008	0.731916	0.944965	128.403	196.129	0.98271	18756.6	24216.3	3367.62	12248.2	4828.69	5839.98	NA	NA	429.923	12248.2	4828.69	2.88584e+06	132155	292083	1.34804e+07	10866.5	1766.91	5.76776e+06	48.0001	110.036	432.646	15439.4	28468.5	22614.7	37134.6	2334.8	5917.24	6923.11	27754.8	NA	NA	2.70225e+06	4.48178e+06	122853	201044
8	CPV	#N/A	Cape Verde	Africa	West Africa	513000	0.568	0	0.008	0.731916	0.981781	128.403	0	0	0	0	0	0	0	0	NA	NA	0	0	0	0	0	0	0	340.625	45.4166	0	11.8654	0	0	0	0	0	0	0	0	0	0	NA	NA	0	0	0	0
9	CAF	CAF	Central African Republic	Africa	Congo Basin	4504000	0.343	1	0.005	0.736154	0.729994	133.315	226.764	5.03473	4420.25	4383.26	613.083	14161.3	5413.92	6752.16	NA	NA	77.8179	14161.3	5413.92	396094	44266.9	20942.5	6.17402e+06	2138.51	84.8614	4.95784e+06	224	119.989	555.131	3850.17	6772.82	3321.17	6932.41	402.002	1083.78	7620.79	33915.1	NA	NA	309143	619876	22544.8	45533.8
10	TCD	TCD	Chad	Africa	West Africa	11505000	0.328	1	0.008	0.731916	0.688926	12.9	64.203	0.558044	1086.27	1022.47	142.188	4009.45	1508.95	1911.72	NA	NA	18.1523	4009.45	1508.95	145060	9341.26	10753.2	3.07819e+06	178195	0	6.5284e+06	591.999	58.8336	1106.9	1098.8	14671.8	1040.83	14479.4	138.193	2067.74	3320.63	69202.1	NA	NA	148874	2.07627e+06	7938.46	99825.8
11	COM	#N/A	Comoros	Africa	SADC	692000	0.433	0	0.005	0.736154	0.899486	149.356	0	0	0	0	0	0	0	0	NA	NA	0	0	0	0	0	0	0	418.225	55.7633	0	431.833	0	0	0	0	0	0	0	0	0	0	NA	NA	0	0	0	0
12	COG	COG	Congo	Africa	Congo Basin	3759000	0.533	1	0.000772227	0.742146	0.971292	133.315	20.2861	0.539667	3719.13	4867.45	686.349	1266.86	516.351	604.042	NA	NA	86.414	1266.86	516.351	604571	49945.2	159144	3.77963e+06	283.2	70.8246	224480	0	11.554	43.2849	3224.85	5661.97	4437.48	7210.86	495.41	1213.78	762.292	2706.18	NA	NA	552623	907388	29308.8	47640.2
13	CIV	CIV	C_te d'Ivoire	Africa	West Africa	21570000	0.4	1	0.008	0.731916	0.852287	128.403	568.932	2.63761	20271.5	23605.4	3282.66	35529.6	14210.2	16940.6	NA	NA	419.077	35529.6	14210.2	2.41194e+06	199419	234539	3.68144e+07	14322.2	1909.62	1.31739e+06	208	297.79	1351.71	16686.4	30767.8	21219	36745.2	2237.99	5742.39	18951.2	85567	NA	NA	2.16432e+06	3.76483e+06	127186	218473
14	COD	COD	Democratic Republic of the Congo	Africa	Congo Basin	67826000	0.286	1	0.005	0.736154	0.558859	133.315	5579.25	8.22582	66564.8	50533.4	7068.06	348421	133297	166129	NA	NA	897.14	348421	133297	5.66391e+06	628209	128949	6.49033e+07	32203.9	1277.93	1.84072e+06	0	2933.87	12472.2	57980	101992	29996.9	88925.4	3927.24	13420.1	188603	788358	NA	NA	3.48791e+06	9.70333e+06	227068	669247
15	DJI	DJI	Djibouti	Africa	North Africa	879000	0.43	1	0.001	0.741823	0.895821	195.446	25.2262	2.86987	1274.43	1538.99	216.915	1575.36	652.224	751.138	NA	NA	27.3224	1575.36	652.224	141050	9825.48	29157.7	2.17881e+06	0	4243.64	571168	151.448	6.63495	60.924	368.324	2140.38	461.175	2522.07	66.8985	412.633	380.323	3757.88	NA	NA	42378.1	234644	2998.21	16126.2
16	EGY	EGY	Egypt	Africa	North Africa	84474000	0.644	1	0.237	0.443109	0.993292	236.76	112.957	0.133718	88622	198659	16725.2	7054.1	3164.28	3363.42	NA	NA	3526.88	7054.1	3164.28	1.67808e+07	618778	8.34834e+06	1.96727e+07	1.16638e+06	407824	732104	14554.5	26.903	227.209	23496	132873	53807.9	276938	4618.11	28111	1538.6	14015.4	NA	NA	4.41837e+06	2.36851e+07	333208	1.68545e+06
17	GNQ	GNQ	Equatorial Guinea	Africa	Congo Basin	694000	0.537	1	0.005	0.736154	0.972739	133.315	3.52783	0.508333	681.095	899.985	125.88	220.312	83.0226	105.045	NA	NA	15.9778	220.312	83.0226	153122	9491.43	136024	2.43076e+06	392.277	13.0759	14922.2	16.6549	2.01371	7.57581	593.255	1043.59	821.039	1333.44	91.416	223.751	133.894	472.314	NA	NA	140059	229850	5866.72	9537.66
18	ERI	ERI	Eritrea	Africa	North Africa	5222000	0.349	1	0.001	0.741823	0.74543	195.446	366.205	7.01274	7571.18	7608	1072.32	22869.4	9995.87	10904.2	NA	NA	135.068	22869.4	9995.87	687205	131938	41450	9.09558e+06	0	25210.8	3.2809e+06	899.73	89.668	903.017	2188.15	12715.7	2124.22	13045.1	327.948	2037.38	5442.65	55926.6	NA	NA	200282	1.18223e+06	20365.7	110270
19	ETH	ETH	Ethiopia	Africa	SADC	84977000	0.363	1	0.005	0.736154	0.779125	105.57	2771.47	3.26144	66040.5	69895.5	9776.23	173077	72223.9	82523.8	2867.38	1166.89	1240.88	175945	73390.8	1.58184e+06	1.52566e+06	969704	6.06533e+07	13608.8	45600	5.00879e+07	3840	1116.11	12659.6	32665.8	230424	37562.4	261293	4544.9	36953.3	70522.7	790311	1509.5	11168.4	871990	5.92587e+06	661036	4.26259e+06
20	GAB	GAB	Gabon	Africa	Congo Basin	1501000	0.674	1	0.00786675	0.732104	0.995489	133.315	1.25571	0.0836582	1464.98	1992.03	277.091	78.4185	33.0133	37.3902	NA	NA	35.3654	78.4185	33.0133	533658	9578.23	238068	684141	1524.6	28.2809	94650.6	160	0.676493	2.93401	1280.21	2252.11	1822.59	2968.39	202.447	495.227	43.3604	180.228	NA	NA	488042	802152	10887.9	17737.2
21	GMB	GMB	Gambia	Africa	West Africa	1750000	0.42	1	0.008	0.731916	0.88274	128.403	36.642	2.09383	1644.65	1983.56	275.842	2288.28	973.035	1091.06	NA	NA	35.215	2288.28	973.035	260196	11581.9	16753.1	1.41085e+06	1161.97	154.93	397424	16	19.5381	86.6656	1353.79	2496.23	1814.54	3065.59	190.824	481.777	1233.65	5449.59	NA	NA	237529	402320	11374.3	19094.3
22	GHA	GHA	Ghana	Africa	West Africa	24332000	0.541	1	0.008	0.731916	0.974114	128.403	112.467	0.462219	22867.3	30434.3	4232.31	7023.52	2931.08	3348.84	NA	NA	540.313	7023.52	2931.08	4.08797e+06	192593	546827	9.21222e+06	4905	2154.15	1.96637e+06	608	64.0033	235.101	18823.1	34707.6	28589.8	46749.9	2944.01	7434.86	4011.59	15094.1	NA	NA	3.84876e+06	6.35898e+06	180131	294383
23	GIN	GIN	Guinea	Africa	Congo Basin	10322000	0.344	1	0.005	0.736154	0.732607	133.315	514.655	4.986	10130.1	10081.3	1410.06	32139.9	13047.3	15324.4	NA	NA	178.977	32139.9	13047.3	1.13168e+06	78496.7	61935.6	1.44143e+07	6853.66	913.821	5.79899e+06	16	272.411	1261.51	8823.6	15521.5	7661.76	15926.3	925.265	2495.45	17313.1	76988.7	NA	NA	887350	1.7707e+06	52323.8	105081
24	GNB	GNB	Guinea-Bissau	Africa	West Africa	1643000	0.353	1	0.008	0.731916	0.755393	128.403	71.7625	4.36777	1544.1	1593.62	221.616	4481.53	1729.31	2136.81	NA	NA	28.2923	4481.53	1729.31	209785	12578.8	11104.3	2.27959e+06	1090.93	145.457	545445	32.0001	36.9458	168.484	1271.02	2343.61	1286.29	2578.48	140.677	389.376	2327.5	10750.8	NA	NA	173182	337685	8720.75	17024.7
25	KEN	KEN	Kenya	Africa	SADC	40863000	0.509	1	0.005	0.736154	0.96092	234	522.671	1.27908	70390.6	91882.6	12851.5	32640.5	13182.8	15563.1	NA	NA	1631.23	32640.5	13182.8	1.04921e+07	740677	814897	2.64156e+07	326373	3292.85	1.56957e+07	1440	138.277	1099.91	20479	115311	30981.3	159012	3816.14	23474	8177.72	68294	NA	NA	3.49136e+06	1.85294e+07	189387	964792
26	LSO	LSO	Lesotho	Africa	SADC	2085000	0.45	1	0.005	0.736154	0.91816	149.356	35.6463	1.70966	2292.44	2859.22	399.917	2226.1	747.368	1061.41	NA	NA	50.761	2226.1	747.368	323670	29963.2	26222.2	1.86294e+06	1260.11	168.015	911814	272	11.5	115.008	892.577	5719.14	1287.53	7529.17	157.983	1085.63	747.226	7198.33	NA	NA	145352	875517	8783.53	50699
27	LBR	LBR	Liberia	Africa	West Africa	4101000	0.329	1	0.008	0.731916	0.691769	128.403	225.713	5.50385	3854.13	3642.72	506.571	14095.7	5174.83	6720.87	NA	NA	64.6708	14095.7	5174.83	624077	37976.2	11279.8	3.18629e+06	2723	363.067	87084	94.8538	115.501	520.75	3172.51	5849.74	2659.42	6073.14	303.782	899.268	7286.22	33573.4	NA	NA	470965	1.02752e+06	20004.3	43563.8
28	LBY	LBY	Libyan Arab Jamahiriya	Africa	North Africa	6544000	0.76	1	0.237	0.443109	0.998558	195.446	1.55258	0.0237253	5667.35	12771.5	1075.24	96.9582	44.4404	46.23	NA	NA	226.739	96.9582	44.4404	2.87982e+06	18732	1.97944e+06	1.097e+06	90356.4	31593.2	110544	1127.51	0.342789	4.18497	1703.25	10088	3913.35	21175.6	332.624	2140.16	22.2392	256.762	NA	NA	857372	4.85131e+06	21150.9	112662
29	MDG	#N/A	Madagascar	Africa	SADC	20147000	0.48	1	0.005	0.736154	0.943566	124.09	197.339	0.979494	18404.1	23589.5	3299.45	12323.7	5250.8	5875.99	NA	NA	418.795	12323.7	5250.8	2.58341e+06	112899	101291	4.82865e+06	12176.3	1623.5	9.54817e+06	12572.5	75.7782	740.259	8132.15	54893.2	12177.7	74242.6	1455.85	10607.4	4650.93	47224.4	NA	NA	1.33094e+06	8.35686e+06	64568.6	391539
30	MWI	MWI	Malawi	Africa	SADC	15689000	0.4	1	0.005	0.736154	0.852287	149.356	484.128	3.08578	17249.9	19971.2	2793.35	30233.6	11636.9	14415.5	NA	NA	354.557	30233.6	11636.9	2.14083e+06	125673	70461	9.73347e+06	7870.04	1264.26	1.24245e+06	1280	151.174	1613.71	6716.37	43034.8	8812.34	52618.1	1096.61	7474.8	9974.63	99651.5	NA	NA	964505	5.73072e+06	51324.4	300255
31	MLI	MLI	Mali	Africa	West Africa	13324000	0.359	1	0.008	0.731916	0.769835	58.09	247.737	1.85933	5664.96	5958.45	828.606	15471	5842.39	7376.65	NA	NA	105.783	15471	5842.39	825067	49510.9	56453.2	1.07003e+07	76375.1	0	8.43811e+06	308.177	144.639	1060.99	4733.09	17715.9	5201.71	19156	601.021	2799.87	9098.36	66253.8	NA	NA	706882	2.68121e+06	35760.4	129532
32	MRT	MRT	Mauritania	Africa	West Africa	3365000	0.453	1	0.008	0.731916	0.921109	128.403	47.4027	1.4087	3162.43	3979.89	553.46	2960.28	1248.29	1411.47	NA	NA	70.6567	2960.28	1248.29	545871	30866.1	65142.1	3.53709e+06	2234.31	297.908	3.01946e+06	224	26.158	106.778	2603.15	4799.9	3705.61	6098.74	384.074	969.184	1636.59	6829.88	NA	NA	506321	841552	24560.8	40398
33	MUS	#N/A	Mauritius	Africa	SADC	1297000	0.728	0	0.005	0.736154	0.997795	149.356	0	0	0	0	0	0	0	0	NA	NA	0	0	0	0	0	0	0	783.869	104.516	0	809.376	0	0	0	0	0	0	0	0	0	0	NA	NA	0	0	0	0
34	MAR	MAR	Morocco	Africa	North Africa	32382000	0.582	1	0.140114	0.5569	0.984829	154.41	80.2621	0.24786	27845.6	49242.5	5210.4	5012.34	2300.73	2389.9	NA	NA	874.223	5012.34	2300.73	5.54887e+06	176397	2.1916e+06	1.62848e+07	357500	250000	2.02051e+06	4544	25.8842	218.682	9776.78	61060.6	17581.1	101823	1854.04	12632.4	1499.04	13910.9	NA	NA	1.93604e+06	1.16632e+07	102288	584753
35	MOZ	MOZ	Mozambique	Africa	SADC	23409000	0.322	1	0.1	0.607631	0.671573	149.356	1325.68	5.66312	21244.5	23480	2710.77	82788.1	32270.3	39473.7	NA	NA	416.851	82788.1	32270.3	2.54253e+06	156036	117935	3.7944e+07	194400	1886.36	851176	1280	467.676	4968.73	9559.7	59972	9624.16	65692.7	1118.42	8329.01	30152.1	303527	NA	NA	1.04096e+06	7.19711e+06	61845.7	370976
36	NAM	NAM	Namibia	Africa	SADC	2213000	0.625	1	0.005	0.736154	0.99138	149.356	3.98517	0.18008	2433.17	3276.76	458.318	248.872	106.884	118.663	NA	NA	58.1737	248.872	106.884	391636	33556.7	202952	1.40656e+06	1310.72	178.33	3.06469e+06	10400	1.35366	12.1801	947.373	6070.24	1494.6	8739.83	181.635	1255	83.2189	775.208	NA	NA	175003	1.06337e+06	9956.99	57602.6
37	NER	NER	Niger	Africa	West Africa	15892000	0.295	1	0.008	0.731916	0.588127	128.403	1168.78	7.35451	14935.3	12001.2	1668.94	72989.8	26024.7	34801.8	NA	NA	213.062	72989.8	26024.7	1.60114e+06	108410	62662.2	2.78206e+07	10552.1	1406.94	9.15739e+06	16	593.763	2585.19	12294	22668.6	7592.4	21329.2	915.587	3029.91	38047	163305	NA	NA	1.05059e+06	2.79065e+06	53620.3	147216
38	NGA	NGA	Nigeria	Africa	West Africa	158259000	0.459	1	0.12292	0.578387	0.926716	128.403	1636.53	1.03409	117534	188317	20694.9	102201	39370	48729.7	NA	NA	3343.28	102201	39370	2.7857e+07	1.76553e+06	3.58398e+06	1.41988e+08	6.25615e+06	14010.9	7.54331e+06	384	938.931	3958.25	98223.1	194121	175354	288274	14644	39162.3	59486.7	245288	NA	NA	2.58311e+07	4.29974e+07	1.22147e+06	2.00711e+06
39	RWA	RWA	Rwanda	Africa	Congo Basin	10276000	0.429	1	0.26	0.41792	0.894573	133.315	114.684	1.11604	5725.29	12255.2	973.121	7161.97	2864.36	3414.85	NA	NA	217.571	7161.97	2864.36	1.34087e+06	143837	94400.6	4.02727e+06	422535	193.614	111554	0	72.3252	343.137	5297.93	11813.3	11005.4	18224	750.443	2295.03	4535.75	21557.1	NA	NA	1.1977e+06	2.00219e+06	82057.8	135376
40	STP	#N/A	Sao Tome and Principe	Africa	West Africa	164000	0.509	0	0.008	0.731916	0.96092	128.403	0	0	0	0	0	0	0	0	NA	NA	0	0	0	0	0	0	0	108.894	14.5191	0	3.79323	0	0	0	0	0	0	0	0	0	0	NA	NA	0	0	0	0
41	SEN	SEN	Senegal	Africa	West Africa	12860000	0.459	1	0.008	0.731916	0.926716	128.403	168.283	1.30858	12085.9	15302.5	2128.03	10509.2	4470.96	5010.82	NA	NA	271.672	10509.2	4470.96	2.18083e+06	116374	205626	1.03088e+07	8538.85	1138.51	3.63133e+06	16	93.2585	377.178	9948.43	18343.7	14249.1	23424.9	1477.04	3736.33	5845.97	24123.3	NA	NA	2.02222e+06	3.36611e+06	94144	154696
42	SYC	#N/A	Seychelles	Africa	SADC	86264	0.773	0	0.005	0.736154	0.998787	149.356	0	0	0	0	0	0	0	0	NA	NA	0	0	0	0	0	0	0	52.1355	6.95139	0	53.8319	0	0	0	0	0	0	0	0	0	0	NA	NA	0	0	0	0
43	SLE	SLE	Sierra Leone	Africa	West Africa	5835000	0.336	1	0.008	0.731916	0.711257	128.403	300.845	5.15587	5483.75	5328.96	741.067	18787.6	6510.29	8958.01	NA	NA	94.6073	18787.6	6510.29	691242	36939.2	23780.4	6.12028e+06	3874.36	516.581	397539	134.96	154.314	697.325	4513.92	8323.15	4021.86	8796.05	453.452	1313.52	9707.24	45062.6	NA	NA	538241	1.12725e+06	26896.5	56741.9
44	SOM	SOM	Somalia	Africa	North Africa	9359000	0.284	1	0.001	0.741823	0.552292	195.446	1154.26	12.3332	13569.3	10102.4	1423.9	72083.3	29685	34369.6	NA	NA	179.352	72083.3	29685	867095	64423.8	55040	2.86689e+07	0	45183.5	1.18176e+07	1612.52	289.939	2631.25	3921.66	22789.4	2596.99	19057.6	378.973	2776.44	17354.2	167085	NA	NA	220905	1.60478e+06	19317.8	122657
45	ZAF	ZAF	South Africa	Africa	SADC	50491000	0.619	1	0.63	0.111046	0.99067	423.013	42.0427	0.0832677	23717.7	211591	4464.32	2625.55	1015.92	1251.87	NA	NA	3756.46	2625.55	1015.92	2.68278e+07	1.47551e+06	1.65975e+07	1.87931e+07	2.88e+06	200034	2436.25	37600	8.29572	64.9506	5030.51	27745.8	48371.3	220129	992.034	5981.45	493.136	4094.58	NA	NA	5.96737e+06	2.81414e+07	283501	1.26826e+06
46	SDN	SDN	Sudan	Africa	North Africa	43194000	0.408	1	0.002	0.740404	0.865185	24.86	203.65	0.471477	7950.47	9290.38	1306.94	12717.8	5432.74	6063.91	NA	NA	164.936	12717.8	5432.74	915693	83249.4	217028	2.16879e+07	8795.93	28145.4	7.05349e+07	4368	197.825	3382.16	8739.38	98519.2	9956.16	112278	1404.16	17956.7	11106.8	208989	NA	NA	1.00249e+06	1.13928e+07	71541.6	779974
47	SWZ	SWZ	Swaziland	Africa	SADC	1200000	0.522	1	0.005	0.736154	0.966919	149.356	8.29285	0.691071	1319.39	1732.98	242.391	517.885	176.519	246.929	NA	NA	30.7664	517.885	176.519	201505	15762	58135.4	1.5853e+06	725.245	96.6994	607278	752.001	2.90766	25.6893	513.713	3291.59	790.151	4600.28	95.4584	662.346	174.269	1641.57	NA	NA	90742.7	548382	5023.79	29130.7
48	TGO	TGO	Togo	Africa	West Africa	6781000	0.435	1	0.0825837	0.630312	0.901865	128.403	102.33	1.50906	5488.14	7852.55	940.416	6390.44	2680.59	3046.99	NA	NA	139.41	6390.44	2680.59	739106	48968.4	34545.8	2.93184e+06	96000	0	337627	448	57.3192	248.277	4595.2	8961.63	7272.65	12055.8	659.468	1751.51	3596.71	15602.5	NA	NA	681513	1.14289e+06	38925.5	64472.6
49	TUN	TUN	Tunisia	Africa	North Africa	10374000	0.698	1	0.4845	0.20936	0.996717	335.3	4.54199	0.0437825	7282.38	34669.8	1379.11	283.645	130.196	135.243	NA	NA	615.508	283.645	130.196	3.08288e+06	35457.2	1.99492e+06	1.19144e+06	644215	50083.7	6891.26	1280	0.789071	7.48801	1545.34	8015.76	7530.22	36114.2	308.073	1765.32	47.7512	455.304	NA	NA	648872	3.23043e+06	40081.9	188269
50	UGA	UGA	Uganda	Africa	SADC	33797000	0.446	1	0.1	0.607631	0.914073	39.6	132.769	0.392841	8132.29	12233.6	1412.37	8291.34	3200.34	3953.34	NA	NA	217.188	8291.34	3200.34	1.3034e+06	89777.4	67120.6	4.15106e+06	189784	2723.46	3.37381e+06	176	118.364	1755.26	8323.61	83526.6	12737.9	117871	1446.14	15823.1	7170.63	109896	NA	NA	1.37469e+06	1.29398e+07	75927.2	702375
51	TZA	TZA	United Republic of Tanzania	Africa	SADC	45039000	0.466	1	0.005	0.736154	0.932793	81.5	345.053	0.76612	27021.8	34239.8	4789.1	21548.4	8349.47	10274.4	NA	NA	607.874	21548.4	8349.47	3.36891e+06	193419	180016	1.18146e+07	31394	3629.37	1.96168e+07	1280	172.011	1957.75	15768.6	121384	23257.2	162106	2720.94	23082.3	10557.7	124801	NA	NA	2.28285e+06	1.64226e+07	121882	843685
52	ZMB	ZMB	Zambia	Africa	SADC	13255000	0.43	1	0.2	0.485102	0.895821	37.72	48.0087	0.362193	2425.4	4478.91	412.818	2998.12	1046.6	1429.51	NA	NA	79.516	2998.12	1046.6	547715	45945.2	59949.3	3.66179e+06	792000	1068.13	430136	1136	45.51	755.727	2680.61	29258.5	4741.93	45238.1	459.668	5474.32	2866.08	46971.9	NA	NA	588412	5.69844e+06	32227.6	303601
53	ZWE	ZWE	Zimbabwe	Africa	SADC	12643000	0.376	1	0.111524	0.592841	0.807441	149.356	409.571	3.23951	11194.7	15247	1717.42	25577.5	8630.26	12195.5	NA	NA	270.686	25577.5	8630.26	2.15327e+06	254984	99307.1	1.52015e+07	147000	1018.81	2.06517e+06	3040	143.109	1561.65	5035.02	31638.1	6538.2	40589.1	753.814	5205.77	9404.66	96483.8	NA	NA	954461	5.75684e+06	58449.4	338992
54	ATG	#N/A	Antigua and Barbuda	Americas	Caribbean	87689	0.764	0	0.551	0.160769	0.998633	238.621	0	0	0	0	0	0	0	0	NA	NA	0	0	0	0	0	0	0	7413.67	268.611	0	13.5523	0	0	0	0	0	0	0	0	0	0	NA	NA	0	0	0	0
55	ARG	#N/A	Argentina	Americas	Southern Cone	40666000	0.797	1	0.206599	0.477479	0.999118	93.1663	3.03151	0.00745465	18090.3	37853.6	3434.12	189.316	87.9509	90.2667	80.831	37.0876	672.031	270.147	125.038	6.17693e+06	125562	9.00321e+06	1.73001e+06	1.47027e+06	313188	8.75263e+06	112	0.517026	9.90309	3297.19	40044.3	31436.1	80005.2	732.333	8487.05	31.6565	657.373	65.9289	176.308	5.10252e+06	1.32527e+07	310841	791797
56	BHS	#N/A	Bahamas	Americas	Caribbean	345000	0.771	0	0.551	0.160769	0.998754	238.621	0	0	0	0	0	0	0	0	NA	NA	0	0	0	0	0	0	0	29168	1056.81	0	53.3197	0	0	0	0	0	0	0	0	0	0	NA	NA	0	0	0	0
57	BRB	#N/A	Barbados	Americas	Caribbean	256000	0.793	0	0.551	0.160769	0.99907	238.621	0	0	0	0	0	0	0	0	NA	NA	0	0	0	0	0	0	0	21643.5	784.187	0	39.5647	0	0	0	0	0	0	0	0	0	0	NA	NA	0	0	0	0
58	BLZ	#N/A	Belize	Americas	Central America & Mexico	314000	0.699	0	0.68	0.084129	0.996761	163.22	0	0	0	0	0	0	0	0	NA	NA	0	0	0	0	0	0	0	16250.5	568.201	0	89.8015	0	0	0	0	0	0	0	0	0	0	NA	NA	0	0	0	0
59	BOL	#N/A	Bolivia	Americas	Andean	10028000	0.663	1	0.776642	0.0423039	0.994782	340.357	1.43156	0.0142757	1443.87	33952.9	272.904	89.4005	39.6673	42.6265	145.003	63.879	602.78	234.404	103.546	1.57786e+06	302342	2.41986e+06	166119	3.30956e+06	30892.1	17.5383	9600	0.289646	2.53818	341.082	2024.4	10141.7	35446.2	64.969	420.897	17.8523	162.698	40.4915	153.431	462281	1.65746e+06	150549	519840
60	BRA	#N/A	Brazil	Americas	Brazil	195424000	0.718	1	0.6885	0.079908	0.997482	219.361	16.3877	0.0083857	34255.3	427604	6492.11	1023.4	468.685	487.962	NA	NA	7591.44	1023.4	468.685	4.5369e+07	1.81795e+06	6.33586e+07	1.10696e+07	1.66201e+07	341525	7486.02	288000	5.8764	33.5325	18234.1	46413.4	282154	484732	3154.47	10204.6	378.085	2069.69	NA	NA	2.98068e+07	5.17335e+07	1.65611e+06	2.84023e+06
61	CAN	#N/A	Canada	Americas	NorthAmerica	33891000	0.908	0	0.7	1e-08	0.999798	0.001	NA	#VALUE!	NA	0	NA	NA	NA	NA	NA	NA	0	0	0	0	0	0	NA	4.08295e+06	119.988	NA	0	0	0	0	0	0	0	0	0	0	0	NA	NA	0	0	0	0
62	CHL	#N/A	Chile	Americas	Southern Cone	17134000	0.805	0	0.648	0.100947	0.999207	202.522	0	0	0	0	0	0	0	0	NA	NA	0	0	0	0	0	0	0	1.84739e+06	131957	0	3439.82	0	0	0	0	0	0	0	0	0	0	NA	NA	0	0	0	0
63	COL	#N/A	Colombia	Americas	Andean	46299000	0.71	1	0.732118	0.0598856	0.9972	77.4045	1.14165	0.00246583	2146.15	35737.2	406.627	71.2957	33.0935	33.9941	NA	NA	634.457	71.2957	33.0935	5.41988e+06	126967	3.07113e+06	447265	3.62608e+06	142628	259.356	2432	0.724223	8.38105	1747.79	12221.4	31531.1	146953	312.033	2594.81	44.5163	536.311	NA	NA	4.74607e+06	2.27338e+07	181067	844189
64	CRI	#N/A	Costa Rica	Americas	Central America & Mexico	4641000	0.744	0	0.22	0.462178	0.998217	163.22	0	0	0	0	0	0	0	0	NA	NA	0	0	0	0	0	0	0	228570	8398.15	0	400	0	0	0	0	0	0	0	0	0	0	NA	NA	0	0	0	0
65	CUB	#N/A	Cuba	Americas	Caribbean	11204000	0.776	1	0.646449	0.101799	0.998834	251.389	0.635102	0.00566852	2867.22	28132.7	544.137	39.6618	18.6499	18.9109	NA	NA	499.453	39.6618	18.6499	4.26977e+06	29539.4	578070	59492.7	1.18947e+06	34320.4	497.225	1184	0.229147	1.51583	1871.71	3712.63	23764.9	30075.5	299.659	820.354	14.3906	90.5298	NA	NA	3.60193e+06	4.57863e+06	123950	156821
66	DMA	#N/A	Dominica	Americas	Caribbean	69625	0.724	0	0.551	0.160769	0.997675	238.621	0	0	0	0	0	0	0	0	NA	NA	0	0	0	0	0	0	0	5886.45	213.277	0	10.7605	0	0	0	0	0	0	0	0	0	0	NA	NA	0	0	0	0
67	DOM	#N/A	Dominican Republic	Americas	Caribbean	10225000	0.689	1	0.266963	0.410434	0.996302	225.852	6.66048	0.0651391	9478.32	23008	1794.22	415.944	188.775	198.324	NA	NA	408.471	415.944	188.775	3.82244e+06	85141.3	1.64782e+06	2.17465e+06	358917	31321.5	218109	2079.99	3.10396	13.8352	7360.89	12644.5	21339.6	27034.6	1138.32	2872.5	200.954	845.004	NA	NA	3.54454e+06	4.51305e+06	122679	155429
68	ECU	#N/A	Ecuador	Americas	Andean	13772000	0.72	1	0.784777	0.0394068	0.997548	61.6487	0.155869	0.00113178	334.574	8469.44	63.4132	9.73395	4.4899	4.64118	36.1706	16.5019	150.362	45.9045	20.9919	542122	92101.9	1.29416e+06	38778.1	2.02788e+06	42425.8	6.45393	416	0.14851	2.00972	406.428	3383.72	8560.22	43517.4	71.2614	716.135	8.93511	129.766	35.991	194.169	545542	2.84373e+06	126931	647186
69	SLV	#N/A	El Salvador	Americas	Central America & Mexico	6193000	0.674	1	0.657	0.096069	0.995489	547.008	2.78955	0.0450437	3254.46	33723.4	615.557	174.206	79.6055	83.0622	NA	NA	598.706	174.206	79.6055	1.56272e+07	125574	1.70962e+06	644695	1.65105e+06	0	100.688	4800	0.512346	4.63176	679.95	3856.92	7543.7	35127.1	134.61	837.289	30.9878	285.002	NA	NA	3.39309e+06	1.63773e+07	44273.8	202179
70	GRD	#N/A	Grenada	Americas	Caribbean	102000	0.748	0	0.551	0.160769	0.998309	238.621	0	0	0	0	0	0	0	0	NA	NA	0	0	0	0	0	0	0	8623.6	312.449	0	15.7641	0	0	0	0	0	0	0	0	0	0	NA	NA	0	0	0	0
71	GTM	#N/A	Guatemala	Americas	Central America & Mexico	14376000	0.574	1	0.63	0.111046	0.983155	69.6298	3.55762	0.0247469	1111.57	9841.36	207.641	222.172	100.394	105.932	NA	NA	174.718	222.172	100.394	973364	48757	272505	641553	2.37768e+06	26014.2	480.509	5120	2.49423	32.5444	874.846	8619.67	8508.14	71034.5	162.908	1748.02	157.953	2077.26	NA	NA	833455	7.17232e+06	42167.6	351085
72	GUY	#N/A	Guyana	Americas	Central America & Mexico	763000	0.633	1	0.68	0.084129	0.992243	45.22	0.0427806	0.00560689	29.0269	342.352	5.47233	2.67163	1.17678	1.27384	NA	NA	6.07792	2.67163	1.17678	60927.1	1557.83	13450.9	7662.6	39487.8	1380.69	5.49757	218.212	0.0364317	0.633752	28.0538	373.622	375.166	3788.16	5.16988	77.7596	2.3872	42.1712	NA	NA	66140.5	688912	2234.64	22514.4
73	HTI	#N/A	Haiti	Americas	Caribbean	10188000	0.454	1	0.314095	0.361457	0.92207	238.621	130.111	1.2771	8787.27	22416.1	1539.47	8125.35	3506.35	3874.2	NA	NA	397.963	8125.35	3506.35	3.56307e+06	127974	206633	5.4677e+06	581671	31208.2	77552.2	1574.55	63.4243	260.909	6493.06	11426.6	19555.1	25207.8	939.614	2353.41	4079.38	15772.9	NA	NA	3.10412e+06	4.00498e+06	121710	154959
74	HND	#N/A	Honduras	Americas	Central America & Mexico	7619000	0.625	1	0.82476	0.0266017	0.99138	70.466	0.233916	0.00307017	142.819	5322.52	26.9017	14.608	6.62251	6.96513	22.731	10.2054	94.493	37.339	16.8279	256200	67209.1	411483	29443.5	1.37083e+06	1053.28	0.455982	287.999	0.128076	2.49228	82.3915	1278.56	4568.87	37969.9	14.5938	270.154	7.59241	161.771	18.6277	170.085	217249	1.86644e+06	68736.8	568934
75	JAM	#N/A	Jamaica	Americas	Caribbean	2732000	0.727	0	0.551	0.160769	0.997766	238.621	0	0	0	0	0	0	0	0	NA	NA	0	0	0	0	0	0	0	230977	8368.74	0	422.23	0	0	0	0	0	0	0	0	0	0	NA	NA	0	0	0	0
76	MEX	#N/A	Mexico	Americas	Central America & Mexico	110647000	0.77	1	0.765	0.04662	0.998737	70.992	0.878448	0.00079392	3662.02	78451.3	694.906	54.8587	25.4719	26.1568	NA	NA	1392.78	54.8587	25.4719	1.70415e+07	244881	9.25228e+06	524776	2.45934e+07	753254	83.9614	5360.01	0.466696	9.92322	2548.88	29984.5	67047.9	554987	475.313	6333.96	29.444	632.69	NA	NA	1.43504e+07	1.23295e+08	351995	2.90319e+06
77	NIC	#N/A	Nicaragua	Americas	Central America & Mexico	5821000	0.589	0	0.873	0.0143729	0.986159	176.002	0	0	0	0	0	0	0	0	NA	NA	0	0	0	0	0	0	0	975000	10535	0	2400	0	0	0	0	0	0	0	0	0	0	NA	NA	0	0	0	0
78	PAN	#N/A	Panama	Americas	Central America & Mexico	3507000	0.768	0	0.0666667	0.651387	0.998703	163.22	0	0	0	0	0	0	0	0	NA	NA	0	0	0	0	0	0	0	28600	6346.11	0	1002.97	0	0	0	0	0	0	0	0	0	0	NA	NA	0	0	0	0
79	PRY	#N/A	Paraguay	Americas	Southern Cone	6459000	0.665	0	0.837	0.0231624	0.994918	196.672	0	0	0	0	0	0	0	0	NA	NA	0	0	0	0	0	0	0	1.029e+06	49743.9	0	2800	0	0	0	0	0	0	0	0	0	0	NA	NA	0	0	0	0
80	PER	#N/A	Peru	Americas	Andean	29496000	0.725	1	0.327376	0.348194	0.997705	158.89	7.11438	0.0241198	16318.5	46758.6	3093.4	444.29	204.771	211.839	199.693	90.963	830.125	643.983	295.734	2.89756e+06	432519	9.27525e+06	2.29771e+06	907354	90864.9	290262	1296	2.0439	20.3906	6104.21	34389.3	24516.3	96117.1	1108.89	7382.98	132.588	1316.75	99.6481	425.257	1.49716e+06	6.05514e+06	363279	1.41603e+06
81	KNA	#N/A	Saint Kitts and Nevis	Americas	Caribbean	51672	0.735	0	0.551	0.160769	0.997991	238.621	0	0	0	0	0	0	0	0	NA	NA	0	0	0	0	0	0	0	4368.61	158.283	0	7.9859	0	0	0	0	0	0	0	0	0	0	NA	NA	0	0	0	0
82	LCA	#N/A	Saint Lucia	Americas	Caribbean	172000	0.723	0	0.551	0.160769	0.997644	238.621	0	0	0	0	0	0	0	0	NA	NA	0	0	0	0	0	0	0	14541.8	526.875	0	26.5826	0	0	0	0	0	0	0	0	0	0	NA	NA	0	0	0	0
83	VCT	#N/A	Saint Vincent and the Grenadines	Americas	Caribbean	106000	0.717	0	0.551	0.160769	0.997448	238.621	0	0	0	0	0	0	0	0	NA	NA	0	0	0	0	0	0	0	8961.78	324.702	0	16.3823	0	0	0	0	0	0	0	0	0	0	NA	NA	0	0	0	0
84	SUR	#N/A	Suriname	Americas	Central America & Mexico	527000	0.68	1	0.68	0.084129	0.995833	163.22	0.0572903	0.010871	72.3651	856.584	13.6921	3.57775	1.60778	1.70588	NA	NA	15.2073	3.57775	1.60778	173293	3817.61	81850.1	24956.4	27274	953.636	2.02745	150.718	0.020923	0.260247	30.7074	263.914	424.404	2684.74	6.02079	55.8611	1.30572	17.2201	NA	NA	84015.5	553721	2540.01	15900.6
85	TTO	#N/A	Trinidad and Tobago	Americas	Caribbean	1344000	0.76	0	0.551	0.160769	0.998558	238.621	0	0	0	0	0	0	0	0	NA	NA	0	0	0	0	0	0	0	113629	4116.98	0	207.715	0	0	0	0	0	0	0	0	0	0	NA	NA	0	0	0	0
86	USA	#N/A	United States of America	Americas	NorthAmerica	317640000	0.91	0	0.767263	0.0457652	0.999804	0.001	0	0	0	0	0	0	0	0	NA	NA	0	0	0	0	0	0	0	3e+07	1124.57	0	0	0	0	0	0	0	0	0	0	0	0	NA	NA	0	0	0	0
87	URY	#N/A	Uruguay	Americas	Southern Cone	3373000	0.783	0	0.648	0.100947	0.998938	75.2849	0	0	0	0	0	0	0	0	NA	NA	0	0	0	0	0	0	0	363678	25977.1	0	559.999	0	0	0	0	0	0	0	0	0	0	NA	NA	0	0	0	0
88	VEN	#N/A	Venezuela (Bolivarian Republic of)	Americas	Andean	29044000	0.735	1	0.205689	0.478527	0.997991	148.99	7.90575	0.0272199	20707.1	43185.7	3926.45	493.711	229.447	235.403	92.2169	42.3412	766.694	585.928	271.788	2.15608e+07	282360	1.11957e+07	4.91758e+06	882625	89472.5	2.83964e+06	512.002	1.13835	21.1672	2934.03	40928.9	23751.9	94341.3	646.576	8624.14	71.2614	1354.08	48.3479	208.9	1.16908e+07	4.79119e+07	244506	966229
89	AFG	#N/A	Afghanistan	Asia	Eurasia	29116000	0.398	1	0.01	0.729097	0.848906	290.127	1768.09	6.07257	61589.2	71710	9933.86	110416	39350.4	52646.9	NA	NA	1273.1	110416	39350.4	2.9059e+06	283713	508044	5.71056e+07	1400	8362.4	7.57692e+06	8254.13	724.876	5672.58	30978.5	136702	35186.3	155389	4831.65	24461.8	42956.4	343447	NA	NA	1.4614e+06	6.37215e+06	217222	919265
90	BHR	#N/A	Bahrain	Asia	Middle East	809000	0.806	1	0.185	0.502642	0.999217	90.22	0.0545488	0.00674274	366.868	729.309	69.6504	3.40655	1.5809	1.62425	NA	NA	12.9477	3.40655	1.5809	205559	612.281	204554	69748.4	2108.7	210.87	4985.03	134.883	0.0183309	0.184066	209.427	733.027	440.601	1364.56	37.4124	156.449	1.1702	11.1998	NA	NA	122848	390483	2295.04	7086.29
91	BGD	#N/A	Bangladesh	Asia	Asia 3	164423000	0.5	1	0.05085	0.672657	0.956168	101.318	933.223	0.567574	112058	159288	20357.8	58279.4	25419.4	27787.8	5929.29	2510.13	2827.91	64208.6	27929.5	5.65827e+06	3.00335e+06	3.55166e+06	3.71769e+07	245881	141465	2.44628e+07	19592.3	482.516	5109.24	67433.7	488926	105702	699545	11901	97354.9	29772.5	323779	3715.87	27434.7	3.74609e+06	2.54887e+07	1.52774e+06	1.00391e+07
92	BTN	#N/A	Bhutan	Asia	Asia 3	708000	0.522	1	0.1	0.607631	0.966919	483	13.0602	1.84467	2077.88	3306.52	381.737	815.606	359.535	388.884	NA	NA	58.702	815.606	359.535	309993	21403.9	89605.5	1.61349e+06	1597.76	48.1252	179963	275.1	2.78169	20.2848	473.333	2315.67	768.285	3432.39	89.9093	495.271	160.021	1251.88	NA	NA	70686.3	324651	4909.79	21728
93	BRN	#N/A	Brunei Darussalam	Asia	Asia 1	408000	0.838	0	0.7	1e-08	0.999489	0.001	NA	#VALUE!	NA	0	NA	NA	NA	NA	NA	NA	0	0	0	0	0	0	NA	0	0	NA	0	0	0	0	0	0	0	0	0	0	0	NA	NA	0	0	0	0
94	KHM	#N/A	Cambodia	Asia	Asia 2	15055000	0.523	1	0.006	0.73474	0.967342	650	446.142	2.96341	71899.8	94661.7	13214.8	27861.4	12107.4	13284.4	NA	NA	1680.57	27861.4	12107.4	6.29801e+06	563717	1.05528e+06	2.26735e+07	81588.4	6000.13	4.21117e+06	28.6228	142.663	1056.7	25612.8	128105	35068.4	166228	4739.72	26881.4	8398.43	66276.3	NA	NA	2.30353e+06	1.12827e+07	219983	1.03525e+06
95	CHN	#N/A	China	Asia	China	1354148000	0.687	1	0.142	0.554567	0.996202	1107.71	6002.45	0.443264	8.31853e+06	1.49431e+07	1.57452e+06	374851	172882	178730	NA	NA	265291	374851	172882	6.48272e+08	4.92499e+07	8.07319e+08	1.64265e+09	4.2354e+06	195000	4.07775e+07	46192	992.223	10742.2	1.5144e+06	1.09932e+07	3.81138e+06	1.92231e+07	312882	2.34537e+06	59609.5	674121	NA	NA	1.60478e+08	8.43438e+08	2.03743e+07	1.00882e+08
96	PRK	#N/A	Democratic People's Republic of Korea	Asia	Asia 2	23990000	0.766	1	0.006	0.73474	0.998669	587.265	26.1858	0.109153	103514	140697	19641.4	1635.29	729.643	779.713	NA	NA	2497.86	1635.29	729.643	1.24367e+07	611213	1.56848e+06	1.3308e+06	229467	9561.14	1.33234e+06	45.6102	7.71801	81.5393	39658.8	203355	55937.5	272699	7526.53	44074.5	459.377	4923.02	NA	NA	4.83532e+06	2.45184e+07	333650	1.6092e+06
97	IND	#N/A	India	Asia	India	1214465000	0.547	1	0.15	0.544723	0.976052	692.559	20846.7	1.71653	4.5816e+06	8.20947e+06	849658	1.30187e+06	568063	620734	NA	NA	145746	1.30187e+06	568063	4.91233e+08	4.26016e+07	1.38032e+08	1.64665e+09	9.05e+06	416705	6.23481e+07	1552	6534.95	55421.4	1.55348e+06	9.61908e+06	2.83195e+06	1.61485e+07	293353	1.97353e+06	377344	3.43581e+06	NA	NA	1.65975e+08	9.87438e+08	1.70463e+07	9.64659e+07
98	IDN	#N/A	Indonesia	Asia	Indonesia	232517000	0.617	1	0.238	0.441999	0.990421	105.4	197.141	0.0847856	108322	242725	20384	12311.4	5513.64	5870.1	NA	NA	4309.21	12311.4	5513.64	2.11792e+07	950823	1.00261e+07	3.71234e+07	6.36864e+06	810787	1.71743e+06	105	192.244	3059.63	118000	1.42799e+06	270692	3.01279e+06	22248.4	292709	11641.8	197569	NA	NA	2.33786e+07	2.68664e+08	1.57908e+06	1.75231e+07
99	IRN	#N/A	Iran (Islamic Republic of)	Asia	Middle East	75077000	0.707	1	0.181818	0.506401	0.997087	173.86	36.5892	0.0487355	66099.9	130149	12522.4	2284.98	1043.51	1089.49	NA	NA	2310.58	2284.98	1043.51	1.64397e+07	119028	8.45226e+06	1.08327e+07	200000	19569.2	5.39019e+06	3200	9.98761	63.4152	23059.4	74977.4	47151.1	136229	4212.15	16578.9	618.124	3924.79	NA	NA	5.86822e+06	1.73012e+07	247034	707118
100	IRQ	#N/A	Iraq	Asia	Middle East	31467000	0.573	1	0.185	0.502642	0.982933	46	23.5924	0.0749749	7275.65	14227.8	1358.78	1473.33	603.705	702.49	NA	NA	252.592	1473.33	603.705	4.06539e+06	49679.1	499636	3.77694e+06	82020.2	8202.02	720278	5246.43	17.259	110.902	6633.61	27669.1	14035.4	50845.4	1121.88	5670.42	1063.28	7032.54	NA	NA	4.00817e+06	1.47842e+07	80433.8	291197
101	ISR	#N/A	Israel	Asia	Middle East	7284000	0.888	1	0.631789	0.110022	0.999737	90.22	0.0361442	0.000496213	723.024	6569.9	137.338	2.25719	1.0714	1.07624	NA	NA	116.638	2.25719	1.0714	1.85009e+06	43387.8	2.58166e+06	64748.8	65000	75000	101.584	672	0.00945709	0.149523	373.126	1558.06	3968.82	12296.2	67.5333	334.577	0.617199	9.54249	NA	NA	1.10538e+06	3.51464e+06	25291.1	78081.1
102	JPN	#N/A	Japan	Asia	Asia 1	126996000	0.901	0	0.7	1e-08	0.999779	0.001	NA	#VALUE!	NA	0	NA	NA	NA	NA	NA	NA	0	0	0	0	0	0	NA	2e+07	0	NA	0	0	0	0	0	0	0	0	0	0	0	NA	NA	0	0	0	0
103	JOR	#N/A	Jordan	Asia	Middle East	6471000	0.698	1	0.185	0.502642	0.996717	50.8	1.03054	0.0159256	1652.32	3276.48	312.91	64.357	29.3641	30.6857	NA	NA	58.1687	64.357	29.3641	577601	3267.74	201965	289593	16867	1686.7	132979	192	0.635506	4.82002	1417.9	5698.01	3041.02	10632.8	243.881	1185.87	39.198	288.546	NA	NA	533797	1.90789e+06	15863.2	55559
104	KAZ	#N/A	Kazakhstan	Asia	Eurasia	15752000	0.745	1	0.211	0.472428	0.99824	290.127	7.21827	0.0458244	21590.3	45620.4	4094.94	450.778	196.418	214.932	NA	NA	809.918	450.778	196.418	1.95039e+06	146195	5.55129e+06	4.00424e+06	63337.1	4524.13	1.23051e+06	4465.55	2.61639	24.5212	10642.7	50604.2	23421.2	99821.2	1971.8	10630.1	162.424	1509.58	NA	NA	985223	4.34281e+06	133679	566199
105	KWT	#N/A	Kuwait	Asia	Middle East	3052000	0.76	1	0.185	0.502642	0.998558	90.22	0.379159	0.0124233	1384.03	2749.54	262.587	23.6783	11.1423	11.2899	NA	NA	48.8138	23.6783	11.1423	1.13222e+06	3188.36	1.37146e+06	862174	7955.18	795.518	49300.8	508.854	0.142743	1.16418	790.076	2765.39	1661.07	5143.54	141.057	589.595	8.95303	70.9285	NA	NA	676833	2.15065e+06	8758.01	27041.9
106	KGZ	#N/A	Kyrgyzstan	Asia	Eurasia	5549000	0.615	1	0.211	0.472428	0.990166	290.127	14.2114	0.256108	7605.68	15940.8	1430.87	887.498	393.167	423.162	NA	NA	283.004	887.498	393.167	412014	76826.4	188594	766491	22311.9	1593.73	265563	1573.09	6.03238	41.6776	3749.12	17826.5	8182.15	34916.4	688.116	3708.28	369.231	2635.64	NA	NA	208630	916933	49318.5	209103
107	LAO	#N/A	Lao People's Democratic Republic	Asia	Asia 2	6436000	0.524	1	0.0139	0.723615	0.967759	132.5	37.8004	0.587327	6170.77	8252.76	1134.65	2360.62	1009.87	1125.55	NA	NA	146.515	2360.62	1009.87	898262	46850	111260	2.32321e+06	35911.5	2565.05	1.61894e+06	12.2362	35.2178	389.027	6463.67	51769.2	8701.48	67610.8	1199.17	10603.3	2031.7	24849	NA	NA	945770	7.57576e+06	53925.4	420027
108	LBN	#N/A	Lebanon	Asia	Middle East	4251000	0.739	1	0.185	0.502642	0.998094	90.22	0.697939	0.0164182	1927.76	3827.94	365.576	43.586	19.8018	20.7819	NA	NA	67.9591	43.586	19.8018	1.24687e+06	5395.88	526692	437785	11080.4	1108.04	51063.2	708.761	0.275563	2.08447	1100.46	3851.79	2312.6	7162.5	196.388	820.671	17.3911	126.299	NA	NA	745504	2.36836e+06	12307.9	38003.1
109	MYS	#N/A	Malaysia	Asia	Asia 1	27915000	0.761	0	0.7	1e-08	0.998577	0.001	NA	#VALUE!	NA	0	NA	NA	NA	NA	NA	NA	0	0	0	0	0	0	NA	0	0	NA	0	0	0	0	0	0	0	0	0	0	0	NA	NA	0	0	0	0
110	MDV	#N/A	Maldives	Asia	Asia 1	313000	0.661	0	0.7	1e-08	0.994642	0.001	NA	#VALUE!	NA	0	NA	NA	NA	NA	NA	NA	0	0	0	0	0	0	NA	0	0	NA	0	0	0	0	0	0	0	0	0	0	0	NA	NA	0	0	0	0
111	MNG	#N/A	Mongolia	Asia	Eurasia	2699000	0.653	1	0.15	0.544723	0.994044	105.48	1.75495	0.0650224	1550.77	2829.95	292.892	109.596	48.4783	52.2558	NA	NA	50.2413	109.596	48.4783	86506.8	5643.84	86332.2	244069	25280.6	775.179	2.28767e+06	1040	1.39837	13.5399	1487.41	9614.55	2888.87	16556.3	268.227	1977.5	84.1259	847.989	NA	NA	87950.7	516294	15650.8	89853.8
112	MMR	#N/A	Myanmar	Asia	Asia 2	50494000	0.483	1	0.006	0.73474	0.945653	1188.26	4552.12	9.01517	440844	567392	79208.2	284278	121646	135545	18376.2	7647.24	10073.1	302654	129293	2.70821e+07	1.32048e+07	1.28222e+07	1.99561e+08	45687.8	20124.2	1.63079e+07	96	962.677	7210.45	102928	477549	139056	588854	19269.1	98971.1	56565.2	450593	4123.45	19406.9	6.59479e+06	2.82406e+07	1.95124e+06	8.14362e+06
113	NPL	#N/A	Nepal	Asia	Asia 3	29852000	0.458	1	0.0017	0.740829	0.925808	335	1044.36	3.49845	74086	92584.7	13032	65219.6	28282.3	31097	NA	NA	1643.69	65219.6	28282.3	6.95617e+06	775641	712613	3.66451e+07	40462.5	60000	9.65957e+06	368	264.82	2149.88	20869.9	106427	27260.8	129936	3820.36	21559.7	15375.1	136296	NA	NA	2.04046e+06	9.92829e+06	187467	879819
114	OMN	#N/A	Oman	Asia	Middle East	2905000	0.705	1	0.15	0.544723	0.997008	90.22	0.811509	0.0279349	1427.66	2613.05	270.444	50.6784	23.394	24.1636	NA	NA	46.3906	50.6784	23.394	881885	3368.24	667830	945505	204	757.201	239534	1600	0.341025	2.28923	820.833	2842.97	1578.63	4891.63	146.049	607.959	21.4856	139.873	NA	NA	527494	1.675e+06	8361.19	25820.4
115	PAK	#N/A	Pakistan	Asia	Asia 3	184753000	0.504	1	0.05085	0.672657	0.958344	45.5	447.531	0.242232	56545.3	80560.9	10296.1	27948.1	12237.5	13325.8	2609.14	1107.9	1430.23	30557.3	13345.4	3.74082e+06	622845	2.72242e+06	2.93385e+07	276283	12558.3	3.14039e+07	22014.8	382.117	5278.1	55620	541337	86490.5	779214	10215.3	107554	23357.7	337407	2716.67	26619.1	4.00986e+06	3.73007e+07	1.08908e+06	9.74419e+06
116	PHL	#N/A	Philippines	Asia	Asia 4	93616000	0.644	1	0.1	0.607631	0.993292	231.396	167.771	0.179212	131627	215171	24841.4	10477.2	4683.45	4995.58	NA	NA	3820.02	10477.2	4683.45	9.97634e+06	589505	4.73343e+06	2.10316e+07	4.744e+06	69923.3	1.70562e+06	2893.4	128.644	1083.18	123775	688155	216820	1.06267e+06	21927.3	141531	7761.51	68403.2	NA	NA	1.00258e+07	5.02226e+07	1.01896e+06	5.00344e+06
117	QAT	#N/A	Qatar	Asia	Middle East	1509000	0.831	1	0.185	0.502642	0.999439	90.22	0.0729839	0.00483657	684.306	1360.66	129.945	4.55781	2.13452	2.17318	NA	NA	24.1563	4.55781	2.13452	286085	1671.45	1.4197e+06	347159	3933.28	393.328	13188.7	251.593	0.0235091	0.262046	390.637	1367.29	822.008	2546.13	69.7979	291.929	1.47059	15.6441	NA	NA	170955	543459	4346.51	13420.5
118	KOR	#N/A	Republic of Korea	Asia	Asia 1	48502000	0.897	0	0.7	1e-08	0.999767	0.001	NA	#VALUE!	NA	0	NA	NA	NA	NA	NA	NA	0	0	0	0	0	0	NA	0	0	NA	0	0	0	0	0	0	0	0	0	0	0	NA	NA	0	0	0	0
119	RUS	#N/A	Russian Federation	Asia	Eurasia	140367000	0.755	1	0.4	0.279861	0.998459	284.97	32.7731	0.0233481	111945	399387	21236.8	2046.66	906.454	975.856	NA	NA	7090.5	2046.66	906.454	1.90415e+07	992340	5.71042e+07	2.1362e+07	3.5e+06	40314.8	324909	54992	11.7001	116.384	54342.5	272038	207745	888855	10125.3	57152	712.848	7070.5	NA	NA	9.74607e+06	4.31331e+07	1.15542e+06	4.91384e+06
120	SAU	#N/A	Saudi Arabia	Asia	Middle East	26245000	0.77	1	0.185	0.502642	0.998737	90.22	2.85498	0.0108782	11901.7	23648.3	2258.46	178.292	80.8154	85.0103	NA	NA	419.839	178.292	80.8154	7.11325e+06	26604.4	5.50578e+06	3.03022e+06	68408.8	6840.88	463333	4375.78	1.04275	8.83448	6794.08	23780.3	14286.7	44237.4	1213.18	5071.46	65.3393	550.095	NA	NA	4.25198e+06	1.35119e+07	75230.3	232286
121	SGP	#N/A	Singapore	Asia	Asia 1	4839000	0.866	0	0.7	1e-08	0.999647	0.001	NA	#VALUE!	NA	0	NA	NA	NA	NA	NA	NA	0	0	0	0	0	0	NA	0	0	NA	0	0	0	0	0	0	0	0	0	0	0	NA	NA	0	0	0	0
122	LKA	#N/A	Sri Lanka	Asia	Asia 4	20411000	0.691	1	0.493	0.202809	0.996398	1224.8	34.6961	0.169987	50701	249094	9598.5	2166.76	994.356	1033.12	NA	NA	4422.26	2166.76	994.356	7.08251e+06	705074	6.7305e+06	5.27635e+06	1.30846e+06	1770.22	3714.45	13824	7.91066	58.1585	14242.8	60003.2	75884.9	260186	2690.59	13147.5	499.846	3662.09	NA	NA	2.11641e+06	7.44018e+06	365454	1.23769e+06
123	SYR	#N/A	Syrian Arab Republic	Asia	Middle East	22505000	0.632	1	0.185	0.502642	0.99214	90.22	15.2411	0.0677233	10205.6	20144.4	1923.83	951.801	436.432	453.822	NA	NA	357.632	951.801	436.432	3.1733e+06	25927.6	794007	2.73866e+06	58660.3	5866.03	1.27982e+06	32	6.95884	40.1402	5825.9	20391.6	12168.1	37721.3	1034.06	4309.03	425.56	2446.09	NA	NA	1.90078e+06	6.02539e+06	64403.4	199034
124	TJK	#N/A	Tajikistan	Asia	Eurasia	7075000	0.607	1	0.147097	0.548285	0.989074	199.8	16.09	0.22742	7750.47	13981.4	1456.5	1004.81	441.611	479.098	NA	NA	248.218	1004.81	441.611	319846	51945.3	141829	744083	64986.6	2032.01	591697	944	8.85779	66.1757	5019.08	25821.4	9411.16	43813.2	895.331	5313.68	530.114	4228.34	NA	NA	213142	1.02021e+06	54493.4	252786
125	THA	#N/A	Thailand	Asia	Asia 4	68139000	0.682	1	0.495	0.201282	0.995942	587.035	62.0744	0.0910997	80512.8	398377	15235.4	3876.52	1777.48	1848.34	NA	NA	7072.55	3876.52	1777.48	2.47486e+07	1.02989e+06	2.17919e+07	1.93498e+07	5.19511e+06	50894.2	18521.4	4480	25.4627	175.637	40911.1	168962	209625	799756	7411.07	36097.8	1549.51	10543.5	NA	NA	1.28463e+07	5.04553e+07	983775	3.73097e+06
126	TLS	#N/A	Timor-Leste	Asia	Indonesia	1170000	0.495	0	0.238	0.441999	0.953295	105.4	0	0	0	0	0	0	0	0	NA	NA	0	0	0	0	0	0	0	15263.8	643.5	0	0.805102	0	0	0	0	0	0	0	0	0	0	NA	NA	0	0	0	0
127	TUR	#N/A	Turkey	Europe	EasternEurope	75705000	0.699	1	0.467	0.22316	0.996761	235.45	24.4825	0.0323393	39777.6	177670	7533.27	1528.92	703.854	728.994	NA	NA	3154.25	1528.92	703.854	2.41993e+07	1.21621e+06	2.53087e+07	1.58987e+07	2.17326e+06	14557.7	237637	3488	4.32277	41.5337	7788.65	47182.7	37343.9	185033	1590.95	10231.1	259.311	2622.35	NA	NA	4.92194e+06	2.53526e+07	243487	1.18043e+06
128	TKM	#N/A	Turkmenistan	Asia	Eurasia	5177000	0.686	1	0.211	0.472428	0.996152	290.127	5.18845	0.100221	7095.8	14962.1	1343.01	324.016	140.916	154.492	NA	NA	265.628	324.016	140.916	909883	64136.7	807371	1.27636e+06	20816.2	1486.89	672319	1467.63	2.11672	16.2158	3497.79	16631.4	7681.32	32767.4	646.401	3485.18	129.496	968.75	NA	NA	459956	2.0257e+06	45502.7	192775
129	ARE	#N/A	United Arab Emirates	Asia	Middle East	4709000	0.846	1	0.185	0.502642	0.99954	90.22	0.186584	0.00396228	2135.45	4246.51	405.55	11.6521	5.47244	5.55574	NA	NA	75.39	11.6521	5.47244	1.89035e+06	7568.26	3.47381e+06	695825	12274.2	1227.42	120112	785.122	0.0589732	0.699174	1219.03	4266.78	2565.38	7946.72	217.831	911.169	3.64434	41.0834	NA	NA	1.12956e+06	3.59102e+06	13852.1	42770.1
130	UZB	#N/A	Uzbekistan	Asia	Eurasia	27793000	0.641	1	0.403339	0.27689	0.99302	195.254	19.9261	0.0716948	15026	53888.2	2835.02	1244.38	557.885	593.324	NA	NA	956.701	1244.38	557.885	1.11946e+06	216648	1.01889e+06	1.71755e+06	700000	1.35e+06	112005	7879.07	10.5856	86.7184	9405.87	52549.4	36883.7	172682	1704.2	10868.5	632.875	5493.82	NA	NA	757844	3.65249e+06	215890	1.00695e+06
131	VNM	#N/A	Viet Nam	Asia	Asia 2	89029000	0.593	1	0.25	0.428785	0.986867	378.3	360.351	0.404757	144414	332374	27078.2	22503.8	10295.7	10729.9	NA	NA	5900.77	22503.8	10295.7	2.84332e+07	1.53576e+06	5.34324e+06	2.64093e+07	1.68e+06	35482.2	693180	169.263	141.192	1300.87	63100.4	452576	179392	981002	11759.3	94086.3	8736.89	88647.1	NA	NA	1.51158e+07	8.54332e+07	1.07574e+06	5.83904e+06
132	YEM	#N/A	Yemen	Asia	Middle East	24258000	0.462	1	0.185	0.502642	0.92938	90.22	147.604	0.608476	11000.6	20340	1942.51	9217.81	3976.06	4395.08	NA	NA	361.105	9217.81	3976.06	3.72164e+06	61297.4	357150	1.18155e+07	63229.6	6322.96	1.07818e+06	6880	67.4586	398.605	6279.7	21979.9	12119.9	37711.6	1016.41	4299.25	4137.3	24399.2	NA	NA	2.23818e+06	7.05463e+06	69470.9	214195
133	ALB	#N/A	Albania	Europe	EasternEurope	3169000	0.739	1	0.467	0.22316	0.998094	84.16	0.215481	0.00679965	595.174	2661.95	112.868	13.4567	6.11322	6.41619	NA	NA	47.2587	13.4567	6.11322	466251	14160.5	134080	49479.5	90972.5	609.383	14912.9	32	0.0655569	0.870699	229.731	1729.59	1072	6995.56	44.6162	358.115	4.25252	52.8658	NA	NA	182739	1.24958e+06	6628.81	42687.4
134	AND	#N/A	Andorra	Europe	EU	83365	0.838	0	0.7	1e-08	0.999489	0.001	NA	#VALUE!	NA	0	NA	NA	NA	NA	NA	NA	0	0	0	0	0	0	NA	3961.94	47.1511	NA	0	0	0	0	0	0	0	0	0	0	0	NA	NA	0	0	0	0
135	ARM	#N/A	Armenia	Europe	EasternEurope	3091000	0.716	1	0.467	0.22316	0.997414	84.16	0.285189	0.00922643	580.524	2594.66	110.014	17.8099	7.99043	8.49184	NA	NA	46.0641	17.8099	7.99043	452416	12890.5	101148	50682.8	88733.3	594.384	10960.6	1059.86	0.0882655	1.11399	224.076	1687.02	1044.96	6820.82	43.4765	349.046	5.83113	68.16	NA	NA	177364	1.21245e+06	6385.31	41119.6
136	AUT	#N/A	Austria	Europe	EU	8386000	0.885	0	0.7	1e-08	0.999726	0.001	NA	#VALUE!	NA	0	NA	NA	NA	NA	NA	NA	0	0	0	0	0	0	NA	398547	4743.11	NA	0	0	0	0	0	0	0	0	0	0	0	NA	NA	0	0	0	0
137	AZE	#N/A	Azerbaijan	Europe	Eurasia	8932000	0.731	1	0.211	0.472428	0.997881	290.127	4.92891	0.0551826	12242.6	25859.2	2321.16	307.808	135.354	146.764	NA	NA	459.09	307.808	135.354	1.06935e+06	163055	2.12834e+06	1.84939e+06	35914.6	2565.36	512358	496	1.83732	16.3261	6034.81	28694.6	13276.1	56591.7	1117.59	6025.09	113.749	995.212	NA	NA	540248	2.38099e+06	84097.7	356195
138	BLR	#N/A	Belarus	Europe	EasternEurope	9592000	0.756	1	0.467	0.22316	0.998479	84.16	0.520445	0.00542582	1801.49	8060.35	341.762	32.5015	14.5937	15.4968	NA	NA	143.099	32.5015	14.5937	1.40779e+06	12445	640459	188523	275357	1844.49	61790.6	1280	0.155792	2.14961	695.354	5235.16	3245.82	21184.4	135.118	1084.41	9.86675	130.125	NA	NA	551679	3.77306e+06	17574.3	113172
139	BEL	#N/A	Belgium	Europe	EU	10700000	0.886	0	0.7	1e-08	0.99973	0.001	NA	#VALUE!	NA	0	NA	NA	NA	NA	NA	NA	0	0	0	0	0	0	NA	508520	6051.9	NA	0	0	0	0	0	0	0	0	0	0	0	NA	NA	0	0	0	0
140	BIH	#N/A	Bosnia and Herzegovina	Europe	EasternEurope	3759000	0.733	1	0.467	0.22316	0.997937	84.16	0.276786	0.0073633	705.982	3157.05	133.86	17.2852	8.02283	8.24164	NA	NA	56.0484	17.2852	8.02283	491329	20230.6	186771	74649.2	107910	722.837	9649.8	32	0.0839693	1.10632	272.502	2051.6	1271.41	8297.28	52.9105	424.716	5.52198	67.5386	NA	NA	192581	1.31677e+06	8143.67	52442.2
141	BGR	#N/A	Bulgaria	Europe	EasternEurope	7498000	0.771	1	0.467	0.22316	0.998754	84.16	0.333345	0.00444578	1408.21	6302.45	267.226	20.8172	9.54796	9.92572	NA	NA	111.89	20.8172	9.54796	1.06474e+06	24261.6	546875	131863	215245	1441.83	14503.9	48	0.0976794	1.40473	543.553	4092.29	2537.85	16566.2	105.662	847.923	6.14556	85.2016	NA	NA	417201	2.8537e+06	14936.2	96184
142	HRV	#N/A	Croatia	Europe	EasternEurope	4410000	0.796	1	0.467	0.22316	0.999106	39.68	0.0663148	0.00150374	390.504	1748.32	74.1295	4.14133	1.92848	1.9746	NA	NA	31.0387	4.14133	1.92848	473469	14480.2	262876	56820.1	126598	848.021	9173.04	13008	0.0289934	0.588403	243.756	2327.91	1144.43	9549.79	46.2028	485.354	1.84049	35.7268	NA	NA	303316	2.64373e+06	7057.58	58381.3
143	CYP	#N/A	Cyprus	Europe	EasternEurope	880000	0.84	0	0.467	0.22316	0.999502	84.16	0	0	0	0	0	0	0	0	NA	NA	0	0	0	0	0	0	0	25262.2	169.22	0	301.74	0	0	0	0	0	0	0	0	0	0	NA	NA	0	0	0	0
144	CZE	#N/A	Czech Republic	Europe	EasternEurope	10410000	0.865	1	0.467	0.22316	0.999643	84.16	0.132697	0.0012747	1955.11	8757.93	371.339	8.28685	3.87473	3.9512	NA	NA	155.483	8.28685	3.87473	2.71098e+06	69675.5	2.19407e+06	151552	298840	2001.79	22059.7	3569.45	0.0343294	0.6674	754.653	5681.62	3526.19	23030.7	146.921	1178.39	2.03025	41.0866	NA	NA	1.06182e+06	7.26647e+06	23715.8	152699
145	DNK	#N/A	Denmark	Europe	EU	5479000	0.895	0	0.7	1e-08	0.99976	0.001	NA	#VALUE!	NA	0	NA	NA	NA	NA	NA	NA	0	0	0	0	0	0	NA	260391	3098.91	NA	0	0	0	0	0	0	0	0	0	0	0	NA	NA	0	0	0	0
146	EST	#N/A	Estonia	Europe	EasternEurope	1338000	0.835	1	0.467	0.22316	0.999468	84.16	0.0254134	0.00189936	251.291	1125.46	47.72	1.58706	0.729643	0.756715	NA	NA	19.9808	1.58706	0.729643	380996	3795.38	228730	23545.5	38410	257.291	3921.25	458.782	0.00686818	0.120435	96.9958	730.26	453.155	2959.33	18.8779	151.429	0.411794	7.29905	NA	NA	149240	1.0212e+06	2623.64	16895.2
147	FIN	#N/A	Finland	Europe	EU	5346000	0.882	0	0.7	1e-08	0.999715	0.001	NA	#VALUE!	NA	0	NA	NA	NA	NA	NA	NA	0	0	0	0	0	0	NA	254070	3023.69	NA	0	0	0	0	0	0	0	0	0	0	0	NA	NA	0	0	0	0
148	FRA	#N/A	France	Europe	EU	62634000	0.884	0	0.7	1e-08	0.999723	0.001	NA	#VALUE!	NA	0	NA	NA	NA	NA	NA	NA	0	0	0	0	0	0	NA	2.9767e+06	35425.7	NA	0	0	0	0	0	0	0	0	0	0	0	NA	NA	0	0	0	0
149	GEO	#N/A	Georgia	Europe	Eurasia	4218000	0.733	1	0.211	0.472428	0.997937	665.13	5.19637	0.123195	13254.1	27997.3	2513.07	324.511	147.125	154.728	NA	NA	497.048	324.511	147.125	1.11513e+06	170681	1.12136e+06	862555	16960.1	1211.45	184051	1904	1.11122	9.23081	3653.55	14962.9	7882.28	29226.6	686.331	3316.37	69.0706	561.689	NA	NA	307027	1.17077e+06	52932.8	193434
150	DEU	#N/A	Germany	Europe	EU	82056000	0.905	0	0.7	1e-08	0.99979	0.001	NA	#VALUE!	NA	0	NA	NA	NA	NA	NA	NA	0	0	0	0	0	0	NA	3.89973e+06	46410.7	NA	0	0	0	0	0	0	0	0	0	0	0	NA	NA	0	0	0	0
151	GRC	#N/A	Greece	Europe	EasternEurope	11183000	0.861	0	0.467	0.22316	0.999623	84.16	0	0	0	0	0	0	0	0	NA	NA	0	0	0	0	0	0	0	321030	2150.43	0	3834.5	0	0	0	0	0	0	0	0	0	0	NA	NA	0	0	0	0
152	HUN	#N/A	Hungary	Europe	EasternEurope	9972000	0.816	1	0.467	0.22316	0.999315	84.16	0.243817	0.00244501	1872.85	8386.68	355.598	15.2262	7.00334	7.25992	NA	NA	148.892	15.2262	7.00334	3.02741e+06	27238.3	1.47965e+06	196103	286266	1917.57	13842	3419.26	0.0669875	1.11151	722.901	5442.56	3376.88	22050.4	140.656	1128.4	4.0761	67.6928	NA	NA	1.18595e+06	8.11437e+06	19464.2	125341
153	ISL	#N/A	Iceland	Europe	EU	330000	0.898	0	0.7	1e-08	0.99977	0.001	NA	#VALUE!	NA	0	NA	NA	NA	NA	NA	NA	0	0	0	0	0	0	NA	15683.3	186.647	NA	0	0	0	0	0	0	0	0	0	0	0	NA	NA	0	0	0	0
154	IRL	#N/A	Ireland	Europe	EU	4589000	0.908	0	0.7	1e-08	0.999798	0.001	NA	#VALUE!	NA	0	NA	NA	NA	NA	NA	NA	0	0	0	0	0	0	NA	218093	2595.53	NA	0	0	0	0	0	0	0	0	0	0	0	NA	NA	0	0	0	0
155	ITA	#N/A	Italy	Europe	EU	60098000	0.874	0	0.7	1e-08	0.999683	0.001	NA	#VALUE!	NA	0	NA	NA	NA	NA	NA	NA	0	0	0	0	0	0	NA	2.85617e+06	33991.3	NA	0	0	0	0	0	0	0	0	0	0	0	NA	NA	0	0	0	0
156	LVA	#N/A	Latvia	Europe	EasternEurope	2242000	0.805	1	0.467	0.22316	0.999207	84.16	0.0634459	0.00282988	421.073	1885.37	79.9404	3.96217	1.80161	1.88917	NA	NA	33.4718	3.96217	1.80161	552870	5832.7	276209	42373.8	64361.1	431.125	5938.94	1040	0.0178031	0.285799	162.53	1223.65	759.15	4956.77	31.617	253.666	1.08676	17.172	NA	NA	216590	1.48185e+06	4351.64	28022.9
157	LTU	#N/A	Lithuania	Europe	EasternEurope	3254000	0.81	1	0.467	0.22316	0.999258	84.16	0.0861645	0.00264796	611.138	2736.53	116.03	5.38094	2.44943	2.56565	NA	NA	48.5829	5.38094	2.44943	753647	8149.35	413998	59426.2	93412.5	625.728	13064.2	1008	0.0240731	0.392216	235.893	1775.98	1101.87	7194.74	45.8929	368.187	1.4628	23.6189	NA	NA	295238	2.01999e+06	6290.32	40506.9
158	LUX	#N/A	Luxembourg	Europe	EU	492000	0.867	0	0.7	1e-08	0.999652	0.001	NA	#VALUE!	NA	0	NA	NA	NA	NA	NA	NA	0	0	0	0	0	0	NA	23382.4	278.274	NA	0	0	0	0	0	0	0	0	0	0	0	NA	NA	0	0	0	0
159	MLT	#N/A	Malta	Europe	EasternEurope	408000	0.832	0	0.467	0.22316	0.999446	84.16	0	0	0	0	0	0	0	0	NA	NA	0	0	0	0	0	0	0	11712.5	78.4563	0	139.898	0	0	0	0	0	0	0	0	0	0	NA	NA	0	0	0	0
160	MCO	#N/A	Monaco	Europe	EU	33105	0.946	0	0.7	1e-08	0.999878	0.001	NA	#VALUE!	NA	0	NA	NA	NA	NA	NA	NA	0	0	0	0	0	0	NA	1573.32	18.7241	NA	0	0	0	0	0	0	0	0	0	0	0	NA	NA	0	0	0	0
161	NLD	#N/A	Netherlands	Europe	EU	16653000	0.91	0	0.7	1e-08	0.999804	0.001	NA	#VALUE!	NA	0	NA	NA	NA	NA	NA	NA	0	0	0	0	0	0	NA	791438	9418.91	NA	0	0	0	0	0	0	0	0	0	0	0	NA	NA	0	0	0	0
162	NOR	#N/A	Norway	Europe	EU	4857000	0.943	0	0.7	1e-08	0.999873	0.001	NA	#VALUE!	NA	0	NA	NA	NA	NA	NA	NA	0	0	0	0	0	0	NA	230830	2747.11	NA	0	0	0	0	0	0	0	0	0	0	0	NA	NA	0	0	0	0
163	POL	#N/A	Poland	Europe	EasternEurope	38038000	0.813	1	0.624	0.114515	0.999287	84.16	0.496662	0.0013057	3665.95	31990	696.033	31.0163	14.4048	14.7887	NA	NA	567.931	31.0163	14.4048	8.17741e+06	191823	5.39014e+06	381505	3.64965e+06	7314.51	3857.95	112	0.132434	2.2987	1357.23	10967.3	12880.7	84107.3	262.619	2327.49	8.43109	139.127	NA	NA	3.20343e+06	2.19179e+07	81467.4	524614
164	PRT	#N/A	Portugal	Europe	EU	10733000	0.809	0	0.7	1e-08	0.999248	0.001	NA	#VALUE!	NA	0	NA	NA	NA	NA	NA	NA	0	0	0	0	0	0	NA	510088	6070.57	NA	0	0	0	0	0	0	0	0	0	0	0	NA	NA	0	0	0	0
165	MDA	#N/A	Moldova	Europe	EasternEurope	3707000	0.649	1	0.467	0.22316	0.99372	84.16	0.83066	0.0224079	696.216	3100.22	131.45	51.8743	23.1731	24.7339	NA	NA	55.0395	51.8743	23.1731	541183	8945.17	69241.4	84576.4	106417	712.837	0	448	0.280256	2.9941	268.732	2023.22	1248.48	8157.18	51.8827	416.946	16.9938	192.023	NA	NA	212410	1.45001e+06	7094.34	45709.7
166	ROU	#N/A	Romania	Europe	EasternEurope	21190000	0.781	1	0.467	0.22316	0.998909	84.16	0.824875	0.00389276	3979.72	17814	755.322	51.5131	23.6497	24.5616	NA	NA	316.26	51.5131	23.6497	2.71482e+06	97866.2	1.84052e+06	388525	608301	4074.73	63774.2	7744.01	0.239271	3.52269	1536.13	11565.2	7173.14	46828.2	298.679	2396.7	14.8747	214.373	NA	NA	1.06369e+06	7.27634e+06	44625.5	287373
167	SMR	#N/A	San Marino	Europe	EU	29198	0.944	0	0.7	1e-08	0.999875	0.001	NA	#VALUE!	NA	0	NA	NA	NA	NA	NA	NA	0	0	0	0	0	0	NA	1387.64	16.5143	NA	0	0	0	0	0	0	0	0	0	0	0	NA	NA	0	0	0	0
168	SRB	#N/A	Serbia and Montenegro	Europe	EasternEurope	10525000	0.766	1	0.467	0.22316	0.998669	15.29	0.0908476	0.00086316	359.125	1607.13	68.1429	5.67339	2.60613	2.70509	NA	NA	28.5321	5.67339	2.60613	197088	7571.6	115212	29690.1	302141	2023.9	20634.6	2928	0.0788465	1.90537	394.529	5480.7	1830.31	22538	75.1837	1135.23	4.91787	119.046	NA	NA	221204	2.82974e+06	10997.6	134938
169	SVK	#N/A	Slovakia	Europe	EasternEurope	5411000	0.834	1	0.467	0.22316	0.999461	84.16	0.10415	0.00192477	1016.25	4551.44	192.983	6.50409	3.00665	3.10117	NA	NA	80.8037	6.50409	3.00665	966120	35242.4	1.00406e+06	104742	155334	1040.51	8649.97	256	0.0281951	0.492706	392.26	2953.24	1832.59	11967.7	76.3428	612.388	1.69291	29.8589	NA	NA	378439	2.58952e+06	12244.7	78850.9
170	SVN	#N/A	Slovenia	Europe	EasternEurope	2025000	0.884	1	0.467	0.22316	0.999723	84.16	0.0200507	0.000990157	380.318	1703.77	72.2403	1.25216	0.58865	0.597032	NA	NA	30.2477	1.25216	0.58865	320731	21598.6	553274	29683.2	58131.7	389.397	7354.11	32	0.00492779	0.104637	146.799	1105.21	685.976	4480.63	28.5842	229.246	0.297282	6.45559	NA	NA	125616	859692	5274.79	33960.4
171	ESP	#N/A	Spain	Europe	EU	45317000	0.878	0	0.7	1e-08	0.999699	0.001	NA	#VALUE!	NA	0	NA	NA	NA	NA	NA	NA	0	0	0	0	0	0	NA	2.1537e+06	25631.2	NA	0	0	0	0	0	0	0	0	0	0	0	NA	NA	0	0	0	0
172	SWE	#N/A	Sweden	Europe	EU	9294000	0.904	0	0.7	1e-08	0.999787	0.001	NA	#VALUE!	NA	0	NA	NA	NA	NA	NA	NA	0	0	0	0	0	0	NA	441700	5256.67	NA	0	0	0	0	0	0	0	0	0	0	0	NA	NA	0	0	0	0
173	CHE	#N/A	Switzerland	Europe	EU	7597000	0.903	0	0.7	1e-08	0.999784	0.001	NA	#VALUE!	NA	0	NA	NA	NA	NA	NA	NA	0	0	0	0	0	0	NA	361049	4296.85	NA	0	0	0	0	0	0	0	0	0	0	0	NA	NA	0	0	0	0
174	MKD	#N/A	The former Yugoslav Republic of Macedonia	Europe	EasternEurope	2041000	0.728	1	0.467	0.22316	0.997795	84.16	0.160595	0.00786846	383.323	1713.92	72.6707	10.0291	4.60697	4.78191	NA	NA	30.4279	10.0291	4.60697	299788	6830.07	104036	44440.3	58591	392.474	5994.13	699.831	0.0485969	0.635988	147.958	1113.95	690.249	4504.78	28.7229	230.571	3.25	38.9912	NA	NA	117511	803434	4079.88	26272.9
175	UKR	#N/A	Ukraine	Europe	EasternEurope	45436000	0.729	1	0.467	0.22316	0.997824	46.22	1.93754	0.00426433	4686.47	20954.8	888.492	120.999	53.8927	57.6926	NA	NA	372.02	120.999	53.8927	1.89031e+06	41408.3	1.03326e+06	362951	1.30433e+06	8737.11	98813.3	17488	0.889934	13.4482	2662.77	24107.9	12436.9	98503	509.13	5018.49	55.4807	829.449	NA	NA	1.09695e+06	9.08362e+06	80004	627869
176	GBR	#N/A	United Kingdom	Europe	EU	61899000	0.863	0	0.7	1e-08	0.999633	0.001	NA	#VALUE!	NA	0	NA	NA	NA	NA	NA	NA	0	0	0	0	0	0	NA	2.94177e+06	35010	NA	0	0	0	0	0	0	0	0	0	0	0	NA	NA	0	0	0	0
177	AUS	#N/A	Australia	Oceania	Oceania	21511000	0.929	0	0.7	1e-08	0.999847	0.001	NA	#VALUE!	NA	0	NA	NA	NA	NA	NA	NA	0	0	0	0	0	0	NA	0	809576	NA	0	0	0	0	0	0	0	0	0	0	0	NA	NA	0	0	0	0
178	COK	#N/A	Cook Islands	Oceania	Oceania	18027	0.908	0	0.7	1e-08	0.999798	0.001	NA	#VALUE!	NA	0	NA	NA	NA	NA	NA	NA	0	0	0	0	0	0	NA	0	678.454	NA	0	0	0	0	0	0	0	0	0	0	0	NA	NA	0	0	0	0
179	FJI	#N/A	Fiji	Oceania	Oceania	854000	0.688	0	0.7	1e-08	0.996252	0.001	NA	#VALUE!	NA	0	NA	NA	NA	NA	NA	NA	0	0	0	0	0	0	NA	0	32140.7	NA	0	0	0	0	0	0	0	0	0	0	0	NA	NA	0	0	0	0
180	KIR	#N/A	Kiribati	Oceania	Oceania	100059	0.624	0	0.7	1e-08	0.991265	0.001	NA	#VALUE!	NA	0	NA	NA	NA	NA	NA	NA	0	0	0	0	0	0	NA	0	3765.76	NA	0	0	0	0	0	0	0	0	0	0	0	NA	NA	0	0	0	0
181	MHL	#N/A	Marshall Islands	Oceania	Oceania	63391	0.563	0	0.7	1e-08	0.980553	0.001	NA	#VALUE!	NA	0	NA	NA	NA	NA	NA	NA	0	0	0	0	0	0	NA	0	2385.75	NA	0	0	0	0	0	0	0	0	0	0	0	NA	NA	0	0	0	0
182	FSM	#N/A	Micronesia (Federated States of)	Oceania	Oceania	113000	0.636	0	0.7	1e-08	0.992544	0.001	NA	#VALUE!	NA	0	NA	NA	NA	NA	NA	NA	0	0	0	0	0	0	NA	0	4252.8	NA	0	0	0	0	0	0	0	0	0	0	0	NA	NA	0	0	0	0
183	NRU	#N/A	Nauru	Oceania	Oceania	10300	0.663	0	0.7	1e-08	0.994782	0.001	NA	#VALUE!	NA	0	NA	NA	NA	NA	NA	NA	0	0	0	0	0	0	NA	0	387.645	NA	0	0	0	0	0	0	0	0	0	0	0	NA	NA	0	0	0	0
184	NZL	#N/A	New Zealand	Oceania	Oceania	4304000	0.908	0	0.7	1e-08	0.999798	0.001	NA	#VALUE!	NA	0	NA	NA	NA	NA	NA	NA	0	0	0	0	0	0	NA	0	161983	NA	0	0	0	0	0	0	0	0	0	0	0	NA	NA	0	0	0	0
185	NIU	#N/A	Niue	Oceania	Oceania	1591	0.908	0	0.7	1e-08	0.999798	0.001	NA	#VALUE!	NA	0	NA	NA	NA	NA	NA	NA	0	0	0	0	0	0	NA	0	59.878	NA	0	0	0	0	0	0	0	0	0	0	0	NA	NA	0	0	0	0
186	PLW	#N/A	Palau	Oceania	Oceania	20318	0.782	0	0.7	1e-08	0.998924	0.001	NA	#VALUE!	NA	0	NA	NA	NA	NA	NA	NA	0	0	0	0	0	0	NA	0	764.677	NA	0	0	0	0	0	0	0	0	0	0	0	NA	NA	0	0	0	0
187	PNG	#N/A	Papua New Guinea	Oceania	Oceania	6890000	0.466	0	0.7	1e-08	0.932793	0.001	NA	#VALUE!	NA	0	NA	NA	NA	NA	NA	NA	0	0	0	0	0	0	NA	0	259308	NA	0	0	0	0	0	0	0	0	0	0	0	NA	NA	0	0	0	0
188	WSM	#N/A	Samoa	Oceania	Oceania	181000	0.688	0	0.7	1e-08	0.996252	0.001	NA	#VALUE!	NA	0	NA	NA	NA	NA	NA	NA	0	0	0	0	0	0	NA	0	6812.01	NA	0	0	0	0	0	0	0	0	0	0	0	NA	NA	0	0	0	0
189	SLB	#N/A	Solomon Islands	Oceania	Oceania	534000	0.51	0	0.7	1e-08	0.961416	0.001	NA	#VALUE!	NA	0	NA	NA	NA	NA	NA	NA	0	0	0	0	0	0	NA	0	20097.3	NA	0	0	0	0	0	0	0	0	0	0	0	NA	NA	0	0	0	0
190	TON	#N/A	Tonga	Oceania	Oceania	104000	0.704	0	0.7	1e-08	0.996968	0.001	NA	#VALUE!	NA	0	NA	NA	NA	NA	NA	NA	0	0	0	0	0	0	NA	0	3914.09	NA	0	0	0	0	0	0	0	0	0	0	0	NA	NA	0	0	0	0
191	TUV	#N/A	Tuvalu	Oceania	Oceania	9885	0.583	0	0.7	1e-08	0.985027	0.001	NA	#VALUE!	NA	0	NA	NA	NA	NA	NA	NA	0	0	0	0	0	0	NA	0	372.026	NA	0	0	0	0	0	0	0	0	0	0	0	NA	NA	0	0	0	0
192	VUT	#N/A	Vanuatu	Oceania	Oceania	246000	0.617	0	0.7	1e-08	0.990421	0.001	NA	#VALUE!	NA	0	NA	NA	NA	NA	NA	NA	0	0	0	0	0	0	NA	0	9258.32	NA	0	0	0	0	0	0	0	0	0	0	0	NA	NA	0	0	0	0
[truncated: 6 more columns]
