# Supplementary material for: Benefit-cost analysis of coordinated strategies for control of rabies in Africa
Source: Nat Commun. 2023 Sep 7;14:5370. doi: 10.1038/s41467-023-41110-2 (PMC10484917; doi:10.1038/s41467-023-41110-2)
Supplement: Supplementary file 12 — Supplementary Data 9 [file 41467_2023_41110_MOESM12_ESM.xlsx]

## Sheet: InputTable
Country Name	ISO3 Country Code	Dog population	Dog population increase	Probability of receiving PEP	Vaccination Price in 2024	Vaccination Price in 2025	PEP Price in 2024	Human Population in 2024	GDP per capita in 2024	GDP in 2024	Calculated GDP contribution per victim in 2024	Human Population in 2024 (in $M)	GDP in 2024 (in $B)	GDP contribution in 2024 (in $k)	Bite Incidence (/100,000) (Hampson et al. 2015)	Deaths (Hampson et al. 2015)	Per capita death rate from rabies (/100,000) (Hampson et al. 2015)	Exposures (Hampson et al. 2015)
Algeria	DZA	3.25227e+06	0.00475813	0.996717	6.63716	6.64328	125	4.67314e+07	4114.15	1.9226e+11	97714.8	46.7314	192.26	97.7148	225.9	22.1124	0.0624309	35453.8
Angola	AGO	2.88647e+06	0.0187056	0.947667	4.40659	4.41074	125	37298625	2336.15	8.71352e+10	61069.2	37.2986	87.1352	61.0692	133.315	185.33	0.975829	18638.8
Benin	BEN	1.30306e+06	0.016165	0.892038	3.43463	3.43482	125	1.34701e+07	1560.9	2.10255e+10	40420.1	13.4701	21.0255	40.4201	128.403	177.608	1.9278	8658.4
Botswana	BWA	197961	0.00530523	0.992243	11.5598	11.5456	125	2.52576e+06	8028.87	2.0279e+10	201762	2.52576	20.279	201.762	149.356	3.20526	0.162046	2174.79
Burkina Faso	BFA	2.57979e+06	0.014021	0.697411	2.73487	2.73167	125	2.33515e+07	1003.29	2.34283e+10	26226.9	23.3515	23.4283	26.2269	128.403	879.841	5.4031	15303.7
Burundi	BDI	1.67282e+06	0.0180055	0.653738	1.79815	1.79974	125	1.33787e+07	258.753	3.46178e+09	6764.04	13.3787	3.46178	6.76404	133.315	550.171	6.45664	8362.55
Cameroon	CMR	2.4839e+06	0.0149974	0.944965	3.75559	3.75384	125	2.93147e+07	1815.79	5.32292e+10	46912.6	29.3147	53.2292	46.9126	128.403	196.129	0.98271	18756.6
Central African Republic	CAF	579823	0.0189767	0.729994	2.17585	2.17757	125	5.22657e+06	558.913	2.9212e+09	14239.3	5.22657	2.9212	14.2393	133.315	226.764	5.03473	4420.25
Chad	TCD	2.15697e+06	0.0204664	0.688926	2.42911	2.42997	125	1.8437e+07	761	1.40306e+10	19644	18.437	14.0306	19.644	12.9	64.203	0.558044	1086.27
Democratic Republic of the Congo	COD	1.00333e+07	0.0210417	0.558859	2.276	2.27411	125	1.01115e+08	638.269	6.45387e+10	61422	101.115	64.5387	61.422	133.315	5579.25	8.22582	66564.8
Congo	COG	471271	0.0139679	0.971292	4.51296	4.50896	125	6.08628e+06	2419.17	1.47237e+10	72269.6	6.08628	14.7237	72.2696	133.315	20.2861	0.539667	3719.13
Cote d'Ivoire	CIV	2.65399e+06	0.0151297	0.852287	5.01656	5.01121	125	2.91595e+07	2817.88	8.2168e+10	16528.2	29.1595	82.168	16.5282	128.403	568.932	2.63761	20271.5
Djibouti	DJI	76592.6	0.00659914	0.895821	6.09429	6.09133	125	1.04302e+06	3675.62	3.83373e+09	92366.7	1.04302	3.83373	92.3667	195.446	25.2262	2.86987	1274.43
Egypt	EGY	1.11623e+07	0.00836727	0.993292	6.78774	6.80043	125	109887164	4235.8	4.6546e+11	105320	109.887	465.46	105.32	236.76	112.957	0.133718	88622
Equatorial_Guinea	GNQ	124311	0.0128927	0.972739	13.1024	13.0929	125	1.5902e+06	9246.97	1.47046e+10	238904	1.5902	14.7046	238.904	133.315	3.52783	0.508333	681.095
Eritrea	ERI	377047	0.0105104	0.74543	2.34086	2.33866	125	3.79598e+06	689.043	2.6156e+09	17809.3	3.79598	2.6156	17.8093	195.446	366.205	7.01274	7571.18
Eswatini	SWZ	139161	0.00869845	0.966919	7.25791	7.25649	125	1.21045e+06	4605.69	5.57497e+09	119921	1.21045	5.57497	119.921	149.356	8.29285	0.691071	1319.39
Ethiopia	ETH	1.50541e+07	0.0141456	0.779125	2.7689	2.76951	125	1.26751e+08	1031.5	1.30743e+11	26964.3	126.751	130.743	26.9643	105.57	2771.47	3.26144	66040.5
Gabon	GAB	138851	0.0127538	0.995489	12.4853	12.4781	125	2.43595e+06	8760.38	2.13398e+10	222424	2.43595	21.3398	222.424	133.315	1.25571	0.0836582	1464.98
Gambia	GMB	227585	0.0126096	0.88274	2.62159	2.62127	125	2.70519e+06	913.077	2.47005e+09	23868.7	2.70519	2.47005	23.8687	128.403	36.642	2.09383	1644.65
Ghana	GHA	2.94524e+06	0.0091437	0.974114	4.82891	4.82949	125	3.37339e+07	2672.04	9.01382e+10	67842.3	33.7339	90.1382	67.8423	128.403	112.467	0.462219	22867.3
Guinea	GIN	1.49207e+06	0.0130936	0.732607	3.08745	3.08726	125	1.46178e+07	1283.25	1.87582e+10	33854.4	14.6178	18.7582	33.8544	133.315	514.655	4.986	10130.1
Guinea Bissau	GNB	211493	0.0124771	0.755393	2.59154	2.5897	125	2.16028e+06	888.346	1.91908e+09	22782.1	2.16028	1.91908	22.7821	128.403	71.7625	4.36777	1544.1
Kenya	KEN	6.21095e+06	0.0101326	0.96092	4.22684	4.22926	125	5.87148e+07	2192.92	1.28757e+11	56786.4	58.7148	128.757	56.7864	234	522.671	1.27908	70390.6
Lesotho	LSO	258228	0.00255285	0.91816	3.07626	3.07435	125	2.2096e+06	1274.62	2.81641e+09	30701.7	2.2096	2.81641	30.7017	149.356	35.6463	1.70966	2292.44
Liberia	LBR	494532	0.0119038	0.691769	2.39787	2.39755	125	5.56138e+06	735.503	4.09041e+09	18861.9	5.56138	4.09041	18.8619	128.403	225.713	5.50385	3854.13
Libya	LBY	446788	0.00351244	0.998558	9.73645	9.73781	125	7193917	6576.52	4.73109e+10	159930	7.19392	47.3109	159.93	195.446	1.55258	0.0237253	5667.35
Malawi	MWI	2.57294e+06	0.0166917	0.852287	2.35709	2.35447	125	2.12876e+07	702.249	1.49492e+10	18357.4	21.2876	14.9492	18.3574	149.356	484.128	3.08578	17249.9
Mali	MLI	2.31777e+06	0.0190748	0.769835	2.7321	2.73108	125	2.27528e+07	1003.03	2.28217e+10	26220.1	22.7528	22.8217	26.2201	58.09	247.737	1.85933	5664.96
Mauritania	MRT	431807	0.0151577	0.921109	3.83783	3.84107	125	5.15989e+06	1882.78	9.71496e+09	48283.9	5.15989	9.71496	48.2839	128.403	47.4027	1.4087	3162.43
Morocco	MAR	3.02822e+06	0.000417698	0.984829	6.26922	6.27618	125	38606160	3821	1.47514e+11	91846.6	38.6062	147.514	91.8466	154.41	80.2621	0.24786	27845.6
Mozambique	MOZ	3.57378e+06	0.0165129	0.671573	2.16028	2.16069	125	3.49998e+07	546.85	1.91396e+10	14295.2	34.9998	19.1396	14.2952	149.356	1325.68	5.66312	21244.5
Namibia	NAM	236440	0.0060987	0.99138	7.96291	7.96199	125	2727257	5167.8	1.40939e+10	132528	2.72726	14.0939	132.528	149.356	3.98517	0.18008	2433.17
Niger	NER	3.40308e+06	0.0298723	0.588127	2.29055	2.29003	125	2.80798e+07	650.091	1.82544e+10	16994	28.0798	18.2544	16.994	128.403	1168.78	7.35451	14935.3
Nigeria	NGA	2.04931e+07	0.0120568	0.926716	4.33979	4.3402	125	2.27713e+08	2278.37	5.18814e+11	57247.7	227.713	518.814	57.2477	128.403	1636.53	1.03409	117534
Rwanda	RWA	1.72692e+06	0.0143822	0.894573	2.61818	2.61903	125	1.42497e+07	911.148	1.29836e+10	23366.4	14.2497	12.9836	23.3664	133.315	114.684	1.11604	5725.29
Senegal	SEN	1.69104e+06	0.0163138	0.926716	3.6785	3.68043	125	18585815	1755.44	3.26262e+10	45457.6	18.5858	32.6262	45.4576	128.403	168.283	1.30858	12085.9
Sierra Leone	SLE	874255	0.0098823	0.711257	2.18172	2.17999	125	8.63868e+06	563.773	4.87026e+09	14238.7	8.63868	4.87026	14.2387	128.403	300.845	5.15587	5483.75
Somalia	SOM	1.76868e+06	0.0190862	0.552292	2.08727	2.08497	125	1.78513e+07	487.115	8.69561e+09	12792.6	17.8513	8.69561	12.7926	195.446	1154.26	12.3332	13569.3
South Africa	ZAF	4.63064e+06	0.00149765	0.99067	11.0876	11.0818	125	6.21342e+07	7642.76	4.74877e+11	190032	62.1342	474.877	190.032	423.013	42.0427	0.0832677	23717.7
South Sudan	SSD	1.32356e+06	0.0120079	0.688926	1.973	1.9746	125	1.21765e+07	398.179	4.84841e+09	10263.2	12.1765	4.84841	10.2632	24.86	41.0601	0.471477	1602.98
Sudan	SDN	5.13941e+06	0.0149242	0.865185	2.52338	2.52312	125	4.82164e+07	835.216	4.02711e+10	21419.1	48.2164	40.2711	21.4191	24.86	162.59	0.471477	6347.49
United Republic of Tanzania	TZA	7.22983e+06	0.0173495	0.932793	3.03248	3.0342	125	6.70141e+07	1240.83	8.31535e+10	27808	67.0141	83.1535	27.808	81.5	345.053	0.76612	27021.8
Togo	TGO	902804	0.0135317	0.901865	2.83666	2.83611	125	9.09579e+06	1084.34	9.86296e+09	100597	9.09579	9.86296	100.597	128.403	102.33	1.50906	5488.14
Tunisia	TUN	929026	0.000122443	0.996717	6.86274	6.86009	125	1.22514e+07	4288.24	5.25368e+10	24736.2	12.2514	52.5368	24.7362	335.3	4.54199	0.0437825	7282.38
Uganda	UGA	5.65064e+06	0.0155573	0.914073	2.65298	2.65312	125	5.0976e+07	937.623	4.77963e+10	32131.8	50.976	47.7963	32.1318	39.6	132.769	0.392841	8132.29
Zambia	ZMB	2.02633e+06	0.0154949	0.895821	3.01048	3.0113	125	2.06084e+07	1224.54	2.52358e+10	32010.7	20.6084	25.2358	32.0107	37.72	48.0087	0.362193	2425.4
Zimbabwe	ZWE	1.81732e+06	0.0123469	0.807441	3.86228	3.85994	125	1.58408e+07	1898.26	3.00699e+10	49156	15.8408	30.0699	49.156	149.356	409.571	3.23951	11194.7
